# Supplementary material for: Incorporating local ancestry improves identification of ancestry-associated methylation signatures and meQTLs in African Americans
Source: Commun Biol. 2022 Apr 29;5:401. doi: 10.1038/s42003-022-03353-5 (PMC9054854; doi:10.1038/s42003-022-03353-5)
Supplement: Supplementary file 3 — Supplementary Data 1. [file 42003_2022_3353_MOESM3_ESM.xlsx]

## Sheet: Supplementary Data 1
Supplementary Data 1. Epigenome-wide significant methylation sites (p-value<1.16e-7) associated with self-reported race in the Veterans Aging Cohort Study (VACS) discovery group (N=527) and replications in the VACS replication group (N=467) and Women’s Interagency HIV Study (WIHS) replication cohort (N=230)
Chromosome	Position	Probe	Nearest_gene	UCSC_RefGene	VACS Discovery Group		VACS Replication Group				WIHS Replication Cohort
					708 significant probes		312 (44%) replicated probes				25 (4%) replicated probes
					Beta	P-value	Beta	P-value	Replicated?	Epigenome-wide significanct?	Beta	P-value	Replicated?	Epigenome-wide significanct?
1	793962	cg15903280			0.38299	1.44054e-08	0.441475	7.7006e-05	No	No	0.220846	0.107658	No	No
1	895413	cg16993975	KLHL17;NOC2L	TSS1500;TSS1500	0.488653	5.76548e-10			No	No			No	No
1	901449	cg25742326	PLEKHN1;PLEKHN1	TSS1500;TSS1500	0.533601	4.74024e-11	0.399761	0.0203496	No	No	0.248545	0.208265	No	No
1	1070040	cg05528516			-0.41362	7.24936e-08	-0.437911	0.000331567	No	No	-0.550916	0.0118109	No	No
1	1155731	cg07115976	SDF4;SDF4	Body;Body	-0.584143	3.79553e-10			No	No			No	No
1	1355235	cg00060374	LOC441869;LOC441869	Body;Body	1.03661	9.11003e-12	0.845215	0.000144743	No	No	0.386605	0.128775	No	No
1	1365911	cg04865726			0.620804	5.7895e-09	0.778881	3.62424e-07	Yes	No	0.514925	0.00474639	No	No
1	1380621	cg18148498			-0.98048	2.75769e-09	-1.50883	6.50415e-07	Yes	No	-0.679633	0.144002	No	No
1	1456875	cg26536460	ATAD3A;ATAD3A;ATAD3A	Body;Body;Body	-0.385666	2.84386e-08	-0.44237	3.72387e-09	Yes	Yes	-0.328404	0.00354698	No	No
1	1462754	cg13893866	ATAD3A;ATAD3A;ATAD3A	Body;Body;Body	-0.403185	7.50968e-08	-0.519477	2.42113e-09	Yes	Yes	-0.700754	3.1204e-06	Yes	No
1	1478170	cg11964810	SSU72	Body	-0.494586	5.17744e-12	-0.411127	3.33362e-05	Yes	No	-0.0388862	0.709744	No	No
1	1566374	cg00262621	MMP23B	TSS1500	-0.316542	7.32497e-08	-0.144682	0.0268308	No	No	-0.216261	0.0565747	No	No
1	1571801	cg27541892	CDK11B;CDK11B;CDK11B;CDK11B;CDK11B;CDK11B	Body;Body;Body;Body;Body;Body	1.34069	1.08878e-09	1.296	2.40677e-05	Yes	No	0.998428	0.0173646	No	No
1	1581603	cg16673286	CDK11B;CDK11B;CDK11B;CDK11B;CDK11B;CDK11B	Body;Body;Body;Body;Body;5'UTR	1.01869	2.62067e-08	0.894496	1.14071e-06	Yes	No	1.02747	7.66756e-05	No	No
1	1823379	cg23982607	GNB1	TSS1500	0.880784	4.5278e-12	0.506934	0.000743798	No	No	0.554366	0.0566613	No	No
1	1825861	cg07380540			-0.190123	4.08192e-09	-0.183479	0.000768894	No	No	0.0297565	0.811727	No	No
1	1875803	cg03396347			0.873013	5.39679e-10	0.659186	0.0004878	No	No	0.395125	0.153817	No	No
1	2145276	cg26553501			0.58866	5.1317e-08	0.383177	0.0495654	No	No	0.0852353	0.562468	No	No
1	2162506	cg08640824	SKI	Body	-0.451758	1.07377e-07			No	No			No	No
1	2525548	cg00695391	MMEL1	Body	0.30041	4.62104e-08	0.198782	0.0209425	No	No	0.24298	0.00334226	No	No
1	2876723	cg15831346			-0.547589	4.09101e-14	-0.611086	3.30675e-07	Yes	No	-0.494755	0.0223968	No	No
1	3230250	cg15605124	PRDM16;PRDM16	Body;Body	-0.216928	2.30309e-08	-0.282675	2.17804e-06	Yes	No	-0.0922266	0.365587	No	No
1	4059661	cg10510935			1.06267	1.34889e-08	1.05177	3.00346e-06	Yes	No	1.34226	0.00156164	No	No
1	8277080	cg06974662			-0.238245	4.84689e-08	-0.237069	0.000152792	No	No	-0.342121	0.000673539	No	No
1	9713284	cg18284427	C1orf200;PIK3CD	Body;5'UTR	0.626644	1.30465e-09			No	No			No	No
1	14029875	cg25402049	PRDM2;PRDM2;PRDM2	TSS1500;5'UTR;TSS1500	0.254462	4.70621e-09	0.343136	4.72304e-07	Yes	No	0.00186996	0.970951	No	No
1	15773099	cg13551783	CTRC	3'UTR	0.21797	6.65367e-09	0.144778	0.0226885	No	No	0.0787757	0.507898	No	No
1	25598939	cg27572855	RHD;RHD	TSS200;TSS200	-0.340349	4.7968e-08	-0.308245	0.000371502	No	No	-0.396219	0.00055702	No	No
1	27935352	cg18082402			0.894765	2.17382e-10	1.05183	2.66086e-07	Yes	No	0.90504	0.000110665	No	No
1	27954026	cg22402398	FGR;FGR;FGR	TSS1500;5'UTR;TSS1500	-2.81831	1.86722e-11	-3.70226	7.39128e-10	Yes	Yes	-2.51275	0.011632	No	No
1	27964774	cg22237495			-2.51882	3.27931e-13	-2.13886	9.32651e-06	Yes	No	-1.73112	0.0728109	No	No
1	27982716	cg26028440			-0.281295	1.88623e-09			No	No			No	No
1	32135498	cg13919466	COL16A1	Body	0.383579	8.72356e-08	0.351402	4.18904e-06	Yes	No	0.307736	0.00555202	No	No
1	32281665	cg07802625	SPOCD1	TSS200	-0.260156	4.35068e-08	-0.275193	0.000467426	No	No	-0.187314	0.0765796	No	No
1	32281703	cg25821168	SPOCD1	TSS200	-0.30647	1.17416e-08	-0.41747	1.16165e-05	Yes	No	-0.109546	0.303984	No	No
1	32281812	cg17803965	SPOCD1	TSS1500	-0.359844	3.36291e-09	-0.479012	4.14197e-06	Yes	No	-0.126404	0.280935	No	No
1	35661778	cg24529615			-1.83906	3.3653e-10	-2.32189	2.61233e-06	Yes	No	-1.54789	0.0881573	No	No
1	35676489	cg12633102			-0.381547	2.20038e-13	-0.433969	6.93799e-08	Yes	Yes	-0.300409	0.001069	No	No
1	36915864	cg08878450	OSCP1;OSCP1	1stExon;1stExon	-0.599152	6.69026e-08	-0.530287	0.00315231	No	No	-0.346521	0.132059	No	No
1	44378782	cg22617819	ST3GAL3;ST3GAL3;ST3GAL3;ST3GAL3;ST3GAL3;ST3GAL3;ST3GAL3;ST3GAL3;ST3GAL3;ST3GAL3	Body;Body;Body;Body;Body;Body;Body;Body;Body;Body	0.65147	3.45625e-10	0.798108	2.60731e-06	Yes	No	0.655606	0.00200311	No	No
1	44402422	cg13606994	ARTN;ARTN;ARTN;ARTN;ARTN	Body;Body;Body;Body;Body	0.239364	3.91241e-08			No	No			No	No
1	44402522	cg12908607	ARTN;ARTN;ARTN;ARTN;ARTN	3'UTR;3'UTR;3'UTR;3'UTR;3'UTR	0.578527	1.02115e-07	0.688321	3.71507e-05	Yes	No	0.604057	0.0321791	No	No
1	44460841	cg20290361	CCDC24	Body	-0.304955	5.94989e-08	-0.365426	6.1251e-11	Yes	Yes	-0.191137	0.0611145	No	No
1	53558392	cg14212966	SLC1A7	Body	0.304943	4.74189e-08	0.193605	0.0295221	No	No	0.0502961	0.599579	No	No
1	56453730	cg12628061			0.454886	2.07272e-08	0.347842	0.0153416	No	No	0.13222	0.361883	No	No
1	64971752	cg20876010	CACHD1	Body	0.309304	8.56769e-09	0.354108	1.7423e-06	Yes	No	0.369978	0.0122619	No	No
1	94057789	cg08237401	BCAR3	Body	0.430231	2.62906e-08	0.368311	0.000654612	No	No	0.171463	0.189867	No	No
1	95010070	cg15395971			0.327931	5.86803e-12	0.225238	0.0138433	No	No	0.201506	0.170864	No	No
1	101094117	cg00902464			-0.413554	1.61737e-10	-0.294025	0.00298953	No	No	-0.0473875	0.682559	No	No
1	110752047	cg20966270			-0.398183	1.72887e-08	-0.486874	0.000571996	No	No	-0.298085	0.162855	No	No
1	110752307	cg21217540			-1.01445	2.58779e-13	-0.986707	4.02874e-05	Yes	No	-0.589696	0.161525	No	No
1	147781600	cg21683069			-0.502388	3.7502e-12	-0.508407	4.93668e-05	Yes	No	-0.162113	0.361442	No	No
1	147781827	cg18140268			-0.697242	1.78216e-08	-0.720187	4.8042e-05	Yes	No	-0.166641	0.560785	No	No
1	147781887	cg19265480			-0.687233	1.96035e-10	-0.592058	0.000507909	No	No	-0.330953	0.176273	No	No
1	147782116	cg23206461			-0.684553	7.18893e-10	-0.612346	0.00311638	No	No	-0.0510741	0.8552	No	No
1	147782279	cg13392957			-0.596114	1.56066e-09	-0.480376	0.000589232	No	No	-0.124861	0.530461	No	No
1	147782452	cg13067553			-0.729854	1.49699e-08	-0.469071	0.0136804	No	No	-0.24307	0.344775	No	No
1	147782472	cg03242265			-0.594992	1.51894e-08	-0.438127	0.00881472	No	No	-0.128311	0.622836	No	No
1	147782558	cg01946451			-0.412172	3.92263e-09	-0.341732	0.00112781	No	No	-0.251784	0.0764616	No	No
1	152635200	cg11680857	LCE2D	TSS1500	-2.22822	4.70761e-08	-1.74311	2.17061e-06	Yes	No	-1.45459	0.0435868	No	No
1	153533922	cg23656322	S100A2	Body	0.74807	3.89199e-13	0.819787	4.51079e-10	Yes	Yes	0.434463	0.0199071	No	No
1	159157066	cg03892457	CADM3;CADM3	Body;Body	-0.385437	1.0371e-07	-0.47336	0.000104037	No	No	-0.461702	0.00355169	No	No
1	159170275	cg04101015	CADM3;CADM3	Body;Body	0.71481	4.78085e-12	0.986786	7.22905e-15	Yes	Yes	0.750536	8.19851e-05	No	No
1	159171213	cg15722977	CADM3;CADM3	3'UTR;3'UTR	0.473303	1.79155e-09	0.508144	7.11112e-07	Yes	No	0.486739	5.7029e-05	Yes	No
1	159174162	cg07202479	DARC;DARC	TSS1500;TSS1500	0.330007	3.79265e-16	0.381421	1.51887e-12	Yes	Yes	0.115711	0.0463217	No	No
1	159174728	cg04922029	DARC;DARC;DARC	TSS1500;5'UTR;1stExon	1.94781	8.2842e-28			No	No			No	No
1	161349006	cg02954704			-1.06316	3.30602e-08	-0.563914	0.0477554	No	No	-0.222361	0.593761	No	No
1	161349116	cg25597117			-1.12703	2.14424e-08	-0.585946	0.0371362	No	No	-0.347426	0.503695	No	No
1	162660951	cg04510153	DDR2;DDR2	5'UTR;5'UTR	-0.265931	3.99581e-09			No	No			No	No
1	165513343	cg09550041	LOC400794;LRRC52	Body;TSS200	0.483421	1.92079e-08	0.351957	0.0147696	No	No	0.316361	0.138229	No	No
1	168054290	cg13910594	GPR161	3'UTR	-0.543465	5.21688e-11	-0.656085	1.89199e-11	Yes	Yes	-0.530023	0.000908488	No	No
1	173930183	cg27509823	RC3H1	Body	-0.712891	2.76766e-08	-0.939126	7.47925e-10	Yes	Yes	-0.558359	0.00308709	No	No
1	173977793	cg00981945			-0.518986	6.72823e-10	-0.620405	1.57306e-06	Yes	No	-0.208122	0.115881	No	No
1	175474437	cg01787798	TNR	5'UTR	0.370455	1.00521e-09	0.278147	0.000338945	No	No	0.217306	0.053627	No	No
1	175474471	cg20164016	TNR	5'UTR	0.418348	2.0191e-08	0.281351	0.00725764	No	No	0.246616	0.0622575	No	No
1	175474533	cg24861859	TNR	5'UTR	0.409424	1.80803e-08	0.371526	0.0012752	No	No	0.333211	0.0143987	No	No
1	180485043	cg26815395			-0.227122	1.03315e-07			No	No			No	No
1	184633523	cg05045817			0.385455	5.38707e-08	0.326988	0.00646273	No	No	0.239594	0.104804	No	No
1	185125710	cg09994391	C1orf25;C1orf26;C1orf26	1stExon;TSS1500;TSS1500	-0.47854	1.03325e-17	-0.171329	5.04516e-05	Yes	No	-0.134564	0.0460586	No	No
1	202166406	cg19862389	LGR6	Body	0.417032	7.30825e-08	0.2921	0.000320774	No	No	0.18067	0.138649	No	No
1	203199023	cg25705508	CHIT1	TSS200	0.508708	2.39726e-11	0.286837	0.00190268	No	No	0.130588	0.0668185	No	No
1	203320190	cg04704856	FMOD;FMOD	1stExon;5'UTR	0.452508	2.94636e-10	0.250355	0.00231433	No	No	0.140827	0.0564219	No	No
1	203320223	cg03764585	FMOD;FMOD	1stExon;5'UTR	0.413174	5.66821e-10	0.188714	0.0314368	No	No	0.120295	0.20014	No	No
1	203320386	cg26987645	FMOD	TSS200	1.16038	5.83404e-10	0.916731	8.57476e-05	No	No	0.969787	0.0079488	No	No
1	203320396	cg16289210	FMOD	TSS200	0.965098	3.28931e-12	0.702007	8.55162e-05	No	No	0.717593	0.0169386	No	No
1	203320506	cg22705746	FMOD	TSS1500	1.30624	2.13633e-11	0.872804	0.000315721	No	No	0.94326	0.0071998	No	No
1	203320541	cg27387030	FMOD	TSS1500	1.26015	2.88058e-13	1.03135	0.000146684	No	No	1.08574	0.00556815	No	No
1	204435434	cg26064794	PIK3C2B	Body	-0.223971	6.80288e-10	-0.212618	2.60186e-06	Yes	No	-0.293442	0.000394855	No	No
1	204556835	cg13232075			3.25237	1.79509e-08	4.28643	9.44142e-11	Yes	Yes	2.33712	0.0422005	No	No
1	207205525	cg01119135	C1orf116;C1orf116	5'UTR;5'UTR	-0.409944	7.12902e-09	-0.331746	0.00496316	No	No	-0.521272	0.0358417	No	No
1	227505854	cg12615916	CDC42BPA;CDC42BPA	TSS200;TSS200	1.08109	1.09764e-07	0.822477	0.00597784	No	No	1.19084	0.0244513	No	No
1	228565914	cg19247726	OBSCN	Body	-0.237205	2.40613e-09			No	No			No	No
1	230294691	cg18187658	GALNT2	Body	0.7268	9.46218e-16	0.455098	1.45844e-06	Yes	No	0.376227	0.0315178	No	No
1	232941706	cg06935979	KIAA1383	1stExon	0.847999	1.65332e-09	0.904979	1.61852e-05	Yes	No	0.503937	0.0279774	No	No
1	232941775	cg00951395	KIAA1383	1stExon	0.817939	1.0966e-07	1.07695	7.29947e-05	No	No	0.523275	0.191579	No	No
1	233027124	cg04031093			-0.530675	2.23392e-12	-0.850822	2.8139e-16	Yes	Yes	-0.624678	0.0058649	No	No
1	245938453	cg04944491	SMYD3;SMYD3	Body;Body	-0.689362	4.66236e-10	-0.642092	8.79109e-05	No	No	-0.468201	0.0611227	No	No
1	249105687	cg02856842	SH3BP5L	3'UTR	0.215559	6.11285e-08	0.276005	1.33926e-05	Yes	No	0.0988483	0.30599	No	No
10	497316	cg04926193	DIP2C	Body	0.535781	6.98939e-09			No	No			No	No
10	22717154	cg13379757			-3.08202	2.21458e-14			No	No			No	No
10	22725451	cg16913841			-0.562803	4.32805e-11	-0.296111	0.0672822	No	No	-0.437854	0.000789027	No	No
10	22766143	cg17077610			-0.203544	1.61256e-08	-0.203579	0.000188831	No	No	-0.2133	0.00653852	No	No
10	22766320	cg15772157			-0.35478	1.64289e-12	-0.296074	0.00415232	No	No	-0.247466	0.0440728	No	No
10	22766861	cg02947450			-1.10778	1.03884e-22	-0.968158	8.83249e-06	Yes	No	-0.945099	0.000658275	No	No
10	22767076	cg05124243			-1.02297	3.86148e-22			No	No			No	No
10	24407477	cg26229043	KIAA1217	5'UTR	-0.548252	1.01442e-08	-0.568375	0.000562531	No	No	-0.60183	0.00378577	No	No
10	34344580	cg19848924			-2.53368	8.96703e-16	-2.99546	8.22088e-12	Yes	Yes	-2.39494	0.000759677	No	No
10	45642600	cg00541500	LOC100133308	Body	0.242616	8.1444e-09	0.287368	0.000178262	No	No	-0.094254	0.0944548	No	No
10	46221282	cg00833552	FAM21C;FAM21C;FAM21C	TSS1500;TSS1500;TSS1500	0.624858	2.3579e-09	0.760657	8.46706e-06	Yes	No	0.836707	0.0222583	No	No
10	63683346	cg24495062	ARID5B	Body	-0.541044	4.67275e-12	-0.57891	8.01115e-07	Yes	No	-0.409592	0.0133377	No	No
10	64028521	cg16196077	RTKN2	TSS200	0.820288	5.14657e-09	0.830426	2.83517e-08	Yes	Yes	0.424089	0.000774011	No	No
10	76808677	cg16863829	DUPD1	Body	0.408768	5.49258e-09	0.603046	8.37478e-10	Yes	Yes	0.149188	0.0668759	No	No
10	88771373	cg27549874			-0.41641	7.26447e-09	-0.386582	4.03795e-05	Yes	No	-0.248444	0.0953004	No	No
10	102756977	cg02613435	LZTS2;LZTS2	5'UTR;1stExon	1.70838	8.31933e-14	1.47194	7.87321e-08	Yes	Yes	0.868251	0.0546682	No	No
10	105560568	cg03880642	SH3PXD2A	Body	0.508878	1.88503e-13	0.519179	1.64425e-06	Yes	No	0.238289	0.0314248	No	No
10	106028206	cg26589669	GSTO2	TSS1500	-0.283854	4.28973e-09	-0.23361	0.00255408	No	No	-0.331698	0.00063227	No	No
10	106035168	cg23659134	GSTO2	Body	0.617274	1.50668e-09	0.630642	0.00062767	No	No	0.578665	0.00318774	No	No
10	134263487	cg24055178			0.584776	3.57159e-08	0.557613	1.24066e-07	Yes	No	0.293744	0.0491353	No	No
10	135191450	cg20534287	PAOX;PAOX;PAOX	TSS1500;TSS1500;TSS1500	0.315543	9.66107e-08	0.100441	0.217105	No	No	0.113322	0.316469	No	No
10	135191496	cg14353649	PAOX;PAOX;PAOX	TSS1500;TSS1500;TSS1500	0.306416	9.27675e-08	0.0768699	0.274121	No	No	0.135352	0.164639	No	No
11	132411	cg22001279	LOC100133161	TSS1500	-0.830529	1.55977e-08	-0.859247	7.98866e-07	Yes	No	-0.503368	0.0741265	No	No
11	324741	cg06990460			0.251509	4.86342e-09	0.212397	0.000644069	No	No	0.133136	0.154233	No	No
11	325915	cg09597767			1.59573	1.59735e-11	2.23834	9.74489e-10	Yes	Yes	0.0863685	0.475301	No	No
11	1107803	cg10321395			-1.34233	4.76671e-08	-0.89351	0.00307963	No	No	-1.27008	0.00916668	No	No
11	2410796	cg24752563	CD81	Body	-1.41952	3.78427e-08	-1.58956	4.31206e-08	Yes	Yes	-0.887487	0.0230519	No	No
11	2594840	cg13145504	KCNQ1;KCNQ1	Body;Body	0.342218	1.60581e-10	0.346982	3.16843e-05	Yes	No	0.0926555	0.387145	No	No
11	3238777	cg15275313	C11orf36	TSS1500	-0.357028	1.63738e-08	-0.290455	9.49807e-05	No	No	-0.13692	0.208989	No	No
11	3663198	cg01094564	ART5;ART5;ART5	1stExon;5'UTR;5'UTR	-0.477449	8.81377e-08	-0.375122	0.000757153	No	No	-0.287244	0.0609779	No	No
11	4469604	cg05117324	OR52K2	TSS1500	-0.311618	8.05562e-08	-0.306102	0.000170373	No	No	-0.205024	0.146023	No	No
11	8931708	cg21881798	C11orf17;C11orf17;ST5	TSS1500;TSS1500;5'UTR	0.548282	5.41512e-09	0.369158	0.0149844	No	No	0.325999	0.0389226	No	No
11	30510489	cg17320698	MPPED2;MPPED2	Body;Body	0.228699	2.96275e-09	0.229466	0.00312827	No	No	0.121308	0.292401	No	No
11	43702395	cg11948328	HSD17B12	1stExon	0.64537	5.16177e-15	0.375675	2.328e-06	Yes	No	0.754589	6.27236e-06	Yes	No
11	44996168	cg11846598	LOC221122	Body	-0.439914	2.3892e-11	-0.35694	3.54335e-05	Yes	No	-0.280415	0.02588	No	No
11	45376874	cg24119798			-0.221304	9.72608e-10	-0.186888	0.0407802	No	No	-0.244462	0.0100822	No	No
11	46351906	cg12389611			-0.680406	1.74315e-11	-0.960811	9.22204e-09	Yes	Yes	-0.342686	0.00924105	No	No
11	58941415	cg07745373	DTX4	Body	-0.625927	6.51866e-08	-0.457689	0.0132937	No	No	-0.55549	0.000489009	No	No
11	63821400	cg06767142	MACROD1	Body	-0.841137	3.86176e-13	-0.27763	0.00248381	No	No	-0.179173	0.155538	No	No
11	64116165	cg12797157	CCDC88B	Body	-0.99852	8.05494e-08	-1.56232	1.29843e-08	Yes	Yes	-0.563479	0.0608881	No	No
11	64387923	cg19131476	NRXN2;NRXN2;NRXN2	Body;Body;Body	0.503868	6.65897e-17	0.39783	3.13319e-08	Yes	Yes	0.453569	2.14689e-06	Yes	No
11	64578521	cg16668394	MEN1;MEN1;MEN1;MEN1;MEN1;MEN1;MEN1;MEN1;MEN1	1stExon;TSS1500;TSS1500;1stExon;TSS1500;TSS1500;5'UTR;5'UTR;TSS1500	0.540787	1.2702e-08	0.172363	0.0116261	No	No	-0.0219768	0.835944	No	No
11	65780880	cg07539927	CST6	3'UTR	0.249351	4.43776e-08	0.0924446	0.411991	No	No	0.0840333	0.241642	No	No
11	67124319	cg07348535	LOC100130987	Body	0.250068	2.31778e-09	0.401068	1.57709e-05	Yes	No	0.379789	0.0027516	No	No
11	67170610	cg09190408	PPP1CA;PPP1CA;TBC1D10C;PPP1CA	TSS1500;TSS1500;TSS1500;TSS1500	0.25623	7.76452e-12	0.235079	1.71269e-05	Yes	No	0.0441385	0.576551	No	No
11	69237550	cg24478926			-0.533716	9.26297e-11	-0.343085	0.000256362	No	No	-0.398779	0.0014787	No	No
11	69237570	cg17341113			-0.519262	2.73613e-08	-0.49682	0.00206962	No	No	-0.486224	0.0414077	No	No
11	72897143	cg25899154			0.296096	1.93009e-08	0.32642	0.0019164	No	No	0.149659	0.268865	No	No
11	73088618	cg01548965	RELT;RELT	5'UTR;5'UTR	0.188972	2.52996e-09			No	No			No	No
11	78616440	cg17996830	ODZ4	Body	-0.773208	2.18725e-11	-0.806589	1.04337e-06	Yes	No	-0.67716	0.00273217	No	No
11	113929188	cg12526471	ZBTB16	TSS1500	-0.420174	8.92668e-09	-0.402602	1.85513e-05	Yes	No	-0.42847	0.0342253	No	No
11	121835505	cg13820391			0.744869	7.58799e-09	0.620592	0.000101156	No	No	0.571282	0.0654068	No	No
11	129941906	cg24860589	APLP2;APLP2;APLP2;APLP2;APLP2;APLP2	Body;Body;Body;Body;Body;Body	-0.347987	3.20418e-11	-0.4395	2.16e-06	Yes	No	-0.0634553	0.467655	No	No
11	129947279	cg25863829	APLP2;APLP2;APLP2;APLP2;APLP2;APLP2	Body;Body;Body;Body;Body;Body	-0.426423	4.5394e-11	-0.501376	8.97543e-05	No	No	-0.239369	0.0138777	No	No
12	6151674	cg15866021	VWF	Body	0.566092	6.75379e-10	0.23434	0.00477589	No	No	0.0505222	0.479625	No	No
12	8276718	cg02082571	CLEC4A;CLEC4A;CLEC4A;CLEC4A	Body;Body;Body;Body	0.255474	2.06502e-09	0.16085	0.0343382	No	No	0.00373258	0.957637	No	No
12	11062991	cg18241189	TAS2R13;PRR4;PRH1	TSS1500;Body;5'UTR	0.630644	1.62664e-09	0.158687	0.079935	No	No	0.49842	3.93084e-05	Yes	No
12	11080457	cg20188490	PRH2;PRH2;PRR4;PRH1	TSS1500;TSS1500;Body;5'UTR	0.837977	1.57521e-13	0.198809	0.149969	No	No	0.436058	0.0530903	No	No
12	11700321	cg18232235			-2.39134	8.40579e-08	-3.69807	3.02958e-09	Yes	Yes	-2.75251	0.0191322	No	No
12	11700343	cg19651115			-1.77059	8.31099e-09	-2.40114	8.53531e-11	Yes	Yes	-1.74346	0.0182611	No	No
12	11700489	cg06202470			-1.8515	8.60814e-08	-2.35216	1.65599e-09	Yes	Yes	-1.68139	0.0151424	No	No
12	11821908	cg14830166	ETV6	Body	0.355418	8.87017e-10	0.377911	6.87812e-08	Yes	Yes	0.169848	0.0272616	No	No
12	13045938	cg15006627	GPRC5A	5'UTR	-0.370183	5.68122e-10	-0.400707	3.08908e-05	Yes	No	-0.242681	0.115864	No	No
12	24737079	cg13494037	C12orf67	Body	-0.295757	8.47256e-09	-0.739653	1.59655e-08	Yes	Yes	-0.300184	0.00909172	No	No
12	32701732	cg22502382	FGD4	5'UTR	0.260863	1.40048e-09	0.275566	0.000418124	No	No	0.149187	0.111428	No	No
12	49741164	cg07028869	DNAJC22;DNAJC22	5'UTR;1stExon	0.32028	2.15699e-08	-0.000204408	0.998405	No	No	0.0799153	0.533707	No	No
12	52208872	cg00549601			-0.601854	3.07884e-10	-0.539729	0.000121504	No	No	-0.194705	0.279765	No	No
12	52208899	cg20077028			-0.736106	2.13082e-13	-0.539366	1.62331e-05	Yes	No	-0.397684	0.0177619	No	No
12	52482292	cg06715628			-1.32277	3.757e-08	-1.05549	0.000166784	No	No	-0.920656	0.0494659	No	No
12	53358946	cg14581129			-0.516352	6.37968e-09	-0.498232	3.69944e-06	Yes	No	-0.331743	0.0124011	No	No
12	53359155	cg05393297			-0.877466	4.11731e-08	-0.946167	4.89143e-06	Yes	No	-0.418572	0.102415	No	No
12	53492662	cg23841186	IGFBP6	Body	-0.319568	1.87546e-09	-0.257417	0.002049	No	No	-0.237388	0.0213101	No	No
12	53592259	cg20135711	ITGB7	Body	-0.650623	3.15258e-08	-0.834063	2.89344e-05	Yes	No	-1.12048	0.00116389	No	No
12	54496261	cg05131142	FLJ12825;LOC100240734	Body;Body	-0.154264	1.93968e-08	-0.0775728	0.0297161	No	No	-0.110069	0.0152839	No	No
12	56618115	cg10928034	OBFC2B	TSS200	0.559439	1.24135e-08	-0.1566	4.24051e-05	No	No	-0.141906	0.0350374	No	No
12	56623942	cg12745325	SLC39A5;SLC39A5	5'UTR;TSS1500	0.305887	6.92037e-08	0.218068	0.0038421	No	No	0.161787	0.132521	No	No
12	57026411	cg12199011	BAZ2A	Body	-0.282734	4.79995e-08	-0.280144	0.00164839	No	No	-0.0945482	0.39728	No	No
12	57614120	cg11441553	NXPH4	Body	-0.328781	3.95699e-09	-0.190852	0.0147292	No	No	-0.153934	0.182321	No	No
12	81099740	cg01581686			-0.574558	9.09077e-11			No	No			No	No
12	117354824	cg17765387	FBXW8;FBXW8	Body;Body	-0.450253	3.02623e-11	-0.554632	1.04403e-07	Yes	Yes	-0.445462	0.000398958	No	No
12	123464150	cg07644039	ARL6IP4;ARL6IP4;OGFOD2;ARL6IP4;ARL6IP4	TSS1500;TSS1500;3'UTR;TSS1500;TSS1500	0.297472	6.48612e-10	0.196456	2.18235e-06	Yes	No	0.17648	0.00757917	No	No
12	123464511	cg21745287	ARL6IP4;ARL6IP4;OGFOD2;ARL6IP4;ARL6IP4	TSS1500;TSS1500;3'UTR;TSS1500;TSS1500	0.518935	1.16763e-08	0.545379	7.53271e-09	Yes	Yes	0.454471	0.00261244	No	No
12	123464640	cg13010344	ARL6IP4;ARL6IP4;ARL6IP4;ARL6IP4	TSS1500;TSS1500;TSS1500;TSS1500	0.497423	1.34258e-10	0.426355	1.12653e-05	Yes	No	0.255502	0.104041	No	No
12	123616817	cg01687878			0.225721	1.97621e-11	0.208096	2.97375e-07	Yes	No	-0.000403474	0.994676	No	No
12	123757860	cg09084244	CDK2AP1	TSS1500	4.23813	6.35898e-13	4.67951	1.00147e-10	Yes	Yes	3.86126	0.000167651	No	No
12	124744261	cg19781462			0.912379	9.31376e-13	0.587361	0.00402332	No	No	0.880494	0.00250639	No	No
12	132278430	cg09814354	SFRS8	Body	0.493413	1.4526e-11	0.472142	0.000226944	No	No	0.0273331	0.768103	No	No
12	132278448	cg03550075	SFRS8	Body	0.747246	9.68184e-10	0.669345	0.00737652	No	No	-0.0283732	0.82057	No	No
12	132859722	cg06893288	GALNT9	Body	0.761823	1.0338e-07	0.429085	0.0490634	No	No	0.331001	0.234255	No	No
12	132859820	cg00524706	GALNT9	Body	0.410515	7.63333e-09			No	No	0.261988	0.0468625	No	No
12	132859951	cg14384748	GALNT9	Body	0.771337	4.08636e-08	0.511387	0.00796583	No	No	0.735295	0.00562366	No	No
12	132920884	cg23152742			-0.34207	2.62782e-09	-0.16937	0.0535411	No	No	-0.135092	0.129883	No	No
12	133413162	cg16726039			0.638676	9.45746e-08	0.459943	0.0212744	No	No	0.281101	0.194825	No	No
13	31306303	cg19953038			0.385713	2.08637e-08			No	No			No	No
13	49145436	cg05840412			0.345563	1.40418e-12	0.474321	3.15998e-06	Yes	No	0.15852	0.161454	No	No
13	50123613	cg11801959	RCBTB1	Body	0.216709	4.71338e-08	0.174655	0.0400177	No	No	0.0731198	0.337326	No	No
13	50134640	cg10196532	RCBTB1	Body	0.636952	4.27755e-08	0.788372	6.70815e-06	Yes	No	0.150786	0.444894	No	No
13	68218088	cg20449382			-0.30652	6.30186e-09	-0.386672	3.04361e-05	Yes	No	-0.253417	0.0227328	No	No
13	105792284	cg14397696			0.831159	7.0021e-10	0.771537	3.49275e-06	Yes	No	0.599606	0.0925185	No	No
13	105792346	cg12480053			1.17746	2.51463e-08	0.441553	0.000208603	No	No	0.495936	0.130381	No	No
13	113933520	cg15798163			-0.19171	1.24211e-11	-0.187933	7.79466e-07	Yes	No	-0.245299	0.00354504	No	No
13	114817960	cg17417049	RASA3	Body	0.250085	2.09603e-11	0.26692	0.00398556	No	No	0.0114839	0.898729	No	No
14	21495146	cg14539658	NDRG2;NDRG2;NDRG2;NDRG2	TSS1500;TSS1500;TSS1500;TSS1500	-0.299207	2.53084e-10	-0.349188	0.000493962	No	No	-0.315845	0.0537531	No	No
14	21555603	cg04569152	FLJ10357	Body	-0.257917	1.74073e-09	-0.333255	1.22377e-06	Yes	No	-0.169196	0.177996	No	No
14	24422368	cg01878807	DHRS4;C14orf167;C14orf167;C14orf167;C14orf167	TSS1500;Body;Body;Body;Body	0.743797	1.23824e-18	0.523681	5.71313e-05	Yes	No	0.583932	0.0107451	No	No
14	24423864	cg17919599	C14orf167;C14orf167;DHRS4;C14orf167;C14orf167	TSS1500;TSS1500;Body;TSS1500;Body	0.305951	2.39553e-09	0.123325	0.235487	No	No	0.243212	0.122184	No	No
14	24563095	cg23112188	PCK2;PCK2	TSS1500;TSS1500	-0.550459	8.46008e-09	-0.451456	1.1853e-05	Yes	No	-0.485442	0.00474993	No	No
14	32926900	cg09998151	AKAP6	Body	-2.95885	3.04902e-09	-1.76616	5.38385e-05	Yes	No	-1.16501	0.21342	No	No
14	56584485	cg06744740	PELI2	TSS1500	0.542	2.08534e-08	0.480846	0.000272212	No	No	0.37321	0.148108	No	No
14	56586522	cg04368094	PELI2	Body	-0.471101	2.34418e-09	-0.230975	0.0292415	No	No	-0.507514	0.00112123	No	No
14	60561405	cg08082389	C14orf135	5'UTR	-0.219779	1.43272e-09	-0.166313	0.0144472	No	No	-0.240182	0.00305482	No	No
14	60632532	cg23283614	DHRS7	TSS1500	0.846197	4.97828e-09	0.184869	0.00851077	No	No	0.5964	0.00284257	No	No
14	62088363	cg01748970			0.702867	3.14346e-23	0.740903	5.49008e-10	Yes	Yes	0.645079	0.00127992	No	No
14	64228624	cg01166350			0.26264	8.61009e-10			No	No			No	No
14	64228680	cg07961098			0.746464	2.56615e-16			No	No			No	No
14	65240980	cg05940425	SPTB;SPTB	Body;Body	-2.18788	2.40282e-10	-1.93291	0.000112278	No	No	-2.03373	0.0331561	No	No
14	65542826	cg26396452	MAX;MAX;MAX;MAX	3'UTR;Body;3'UTR;3'UTR	0.522204	2.00788e-09			No	No			No	No
14	65563665	cg16583315	MAX;MAX;MAX;MAX;MAX;MAX	Body;Body;Body;Body;Body;Body	-0.299168	4.66387e-08	-0.314188	0.000252094	No	No	-0.318945	0.0135555	No	No
14	66963628	cg00791868	C14orf53;C14orf53	Body;Body	0.566885	6.19091e-09	0.38561	0.00099783	No	No	0.206014	0.234142	No	No
14	68749962	cg18825221	RAD51L1;RAD51L1;RAD51L1	Body;Body;Body	-1.02457	1.89598e-10	-0.855092	2.42411e-05	Yes	No	-0.762216	0.000835703	No	No
14	70264869	cg21088438	SLC10A1	TSS1500	0.309936	2.43377e-08	0.122432	0.140932	No	No	0.172732	0.373064	No	No
14	75722495	cg13749548			3.68992	6.21063e-09	1.74793	0.000650632	No	No	1.56224	0.0667187	No	No
14	76594783	cg13491731			0.588194	2.82201e-11	0.493936	0.000126333	No	No	0.219985	0.271768	No	No
14	89804447	cg18657988	FOXN3;FOXN3	Body;Body	-0.669341	2.35197e-10	-0.756722	6.20242e-08	Yes	Yes	-0.129516	0.232386	No	No
14	91719356	cg15390894	GPR68	5'UTR	0.256823	6.37197e-09			No	No			No	No
14	92297260	cg01576142	TC2N;TC2N;TC2N	5'UTR;5'UTR;5'UTR	-0.479968	2.50288e-11	-0.314333	6.95324e-05	Yes	No	-0.164061	0.105923	No	No
14	92991035	cg01288337	RIN3	Body	-0.226086	1.6821e-11	-0.141337	0.00349371	No	No	-0.295695	0.000120336	No	No
14	100441223	cg11857805			-3.41081	9.99522e-09	-2.67528	0.000119704	No	No	-2.72643	0.00825146	No	No
14	100632904	cg19718309			0.911805	3.75602e-08	0.193248	0.0828864	No	No	0.418473	0.22883	No	No
14	100906689	cg05313263	WDR25;WDR25	Body;Body	0.482309	1.38476e-08	0.590223	2.92336e-09	Yes	Yes	0.609617	0.00471761	No	No
14	102547744	cg02017208	HSP90AA1;HSP90AA1	3'UTR;3'UTR	-0.268659	8.21729e-08	-0.194188	0.00979674	No	No	-0.097305	0.482215	No	No
14	104552032	cg07150062	ASPG	TSS200	0.708819	1.75018e-08	0.780361	0.000134428	No	No	0.410469	0.063646	No	No
14	104552209	cg20965743	ASPG	Body	0.705155	2.6034e-09	0.759554	4.34124e-07	Yes	No	0.329191	0.113902	No	No
14	104552397	cg05321225	ASPG	Body	0.582347	8.75518e-08	0.879416	4.76726e-09	Yes	Yes	0.328733	0.167283	No	No
14	104928652	cg20858400			0.544899	1.05035e-08	0.542634	3.45233e-05	Yes	No	0.145499	0.401651	No	No
14	105499706	cg14270590			1.11461	1.13912e-08	0.472879	3.81152e-05	Yes	No	0.517392	0.0184835	No	No
14	105499998	cg11481687			1.05507	2.31678e-10	1.01787	2.34352e-09	Yes	Yes	0.907628	6.12073e-05	Yes	No
14	105659225	cg18268041			0.4501	1.76926e-08	0.368558	0.000164533	No	No	0.245505	0.110972	No	No
14	105830859	cg18912855	PACS2;PACS2	Body;Body	3.6254	5.12787e-08	1.52446	3.76586e-07	Yes	No	0.986115	0.0191933	No	No
14	105952171	cg06618474	CRIP1	TSS1500	0.359088	1.71821e-19	0.303385	5.43969e-06	Yes	No	0.117727	0.0693995	No	No
14	106015625	cg11837275			-0.385298	3.56909e-08	-0.503184	1.80334e-07	Yes	No	-0.517038	0.00024808	No	No
14	106053344	cg14227762			0.947298	7.0049e-27	0.539	3.66178e-08	Yes	Yes	0.811694	5.83646e-07	Yes	No
14	107284280	cg24746738			-0.437119	7.25489e-08	-0.530823	2.17176e-05	Yes	No	-0.657889	0.00183172	No	No
15	23062853	cg09873524	NIPA1;NIPA1	Body;5'UTR	0.323954	2.66648e-08	0.361243	1.7131e-05	Yes	No	0.330163	0.0418348	No	No
15	28200653	cg03449867	OCA2	Body	3.39148	1.2573e-08	2.19827	7.53763e-05	No	No	3.23645	0.000246322	No	No
15	28200668	cg20906524	OCA2	Body	0.393671	1.03622e-07	0.276517	0.000469293	No	No	0.301863	0.0601177	No	No
15	28473380	cg02365967	HERC2	Body	-0.64283	8.51821e-17	-0.430609	0.000276992	No	No	-0.606489	0.0106207	No	No
15	29269461	cg11271546	APBA2;APBA2	5'UTR;5'UTR	0.310804	3.10303e-13	0.275381	0.000257186	No	No	0.316552	0.00566495	No	No
15	29277898	cg22874989	APBA2;APBA2	5'UTR;5'UTR	0.539002	6.57481e-13	0.628894	2.40626e-08	Yes	Yes	0.252273	0.0320327	No	No
15	40443853	cg06926377			1.33819	1.00556e-08	1.54699	1.85897e-07	Yes	No	0.56456	0.00260784	No	No
15	40806473	cg14004983			0.582406	2.17269e-11	0.392904	0.000236364	No	No	0.300724	0.125894	No	No
15	41135847	cg26531804	SPINT1;SPINT1;SPINT1	TSS1500;TSS1500;TSS1500	-0.198616	2.18719e-08	-0.114573	0.0364703	No	No	-0.274448	0.00276453	No	No
15	45319037	cg21523688	SORD	Body	-0.789421	3.70259e-12	-0.978922	1.15561e-13	Yes	Yes	-0.867035	0.0047227	No	No
15	53086630	cg12932613			-0.7501	3.46746e-08	-0.892919	7.52197e-06	Yes	No	-0.664914	0.00818808	No	No
15	57210107	cg01857019	LOC145783;TCF12;TCF12;TCF12;TCF12	Body;TSS1500;TSS1500;TSS1500;TSS1500	-0.30746	6.27875e-09	-0.098114	0.401517	No	No	-0.518782	1.94528e-05	Yes	No
15	57655799	cg16958467			-1.23612	1.12159e-07	-1.91866	7.62857e-11	Yes	Yes	-1.0166	0.000311663	No	No
15	65024147	cg03791955			-0.629303	1.29439e-09	-0.834157	1.03784e-08	Yes	Yes	-0.617024	0.00279704	No	No
15	78292470	cg09845145	TBC1D2B;TBC1D2B	Body;Body	-0.142669	5.07101e-08	-0.12029	0.000179604	No	No	-0.118029	0.00285635	No	No
15	80444408	cg27663476	FAH	TSS1500	-0.278374	9.7541e-09	-0.497449	6.03869e-07	Yes	No	-0.297084	0.0719246	No	No
15	81391742	cg22812413			0.382635	8.76797e-08	0.477986	0.000674659	No	No	0.25878	0.140863	No	No
15	89155000	cg07147709	MIR7-2	TSS200	-0.584729	9.02684e-20	-0.299167	5.88014e-05	Yes	No	-0.266595	0.0140997	No	No
15	89169262	cg00506935	AEN	5'UTR	0.300916	1.28853e-09			No	No			No	No
15	92934441	cg19547844			-0.360248	7.84755e-08	-0.237302	0.0255188	No	No	-0.352383	0.0686283	No	No
15	93876581	cg21848673			0.787577	2.60202e-10	0.594351	0.00302278	No	No	0.296239	0.275792	No	No
15	93876630	cg27037937			0.702115	1.36685e-11	0.645675	0.000478349	No	No	0.143018	0.560916	No	No
15	101629375	cg02286809			-0.491346	9.56465e-11	-0.522285	3.80696e-06	Yes	No	-0.141919	0.331693	No	No
16	743584	cg01552128	FBXL16	3'UTR	-0.389822	9.76767e-08	-0.430839	0.00315218	No	No	-0.215548	0.170398	No	No
16	743998	cg27436995	FBXL16	3'UTR	-2.52991	4.94685e-13			No	No			No	No
16	744328	cg05542681	FBXL16	Body	-1.05218	4.23588e-08	-0.880715	0.000289052	No	No	-0.891216	0.0513667	No	No
16	810140	cg05865615	MSLN;MSLN	TSS1500;TSS1500	-0.336542	9.53904e-12			No	No			No	No
16	1078689	cg09274344			0.697115	2.53629e-11	0.62041	2.29762e-09	Yes	Yes	0.370812	0.0551209	No	No
16	1585644	cg09757087	IFT140;TMEM204	Body;Body	-0.497675	6.37511e-08	-0.37763	0.00987068	No	No	-0.335162	0.0615867	No	No
16	2381245	cg04783228	ABCA3	5'UTR	-0.317316	9.54969e-09			No	No			No	No
16	3011661	cg02626929			0.479759	1.14105e-07	0.33679	0.00278778	No	No	0.237939	0.113932	No	No
16	4401729	cg00460436	Magmas	TSS1500	-0.239258	2.35327e-09	-0.242806	0.00543532	No	No	-0.271323	0.00318723	No	No
16	15229624	cg27102117			-0.419568	1.675e-08	-0.580501	5.27681e-06	Yes	No	-0.298321	0.0987716	No	No
16	19124925	cg13032702	ITPRIPL2;ITPRIPL2	TSS1500;TSS1500	0.424571	3.337e-10	0.371682	0.00012365	No	No	0.304824	0.0294078	No	No
16	19757044	cg04016252	IQCK	Body	-0.418054	3.42893e-09	-0.251736	0.0169802	No	No	-0.0295371	0.804932	No	No
16	19777512	cg07736657	IQCK	Body	0.758256	3.37917e-12	0.486202	0.00152718	No	No	0.411081	0.0018074	No	No
16	29179176	cg05275182			-1.10603	5.72593e-08	-1.39495	2.92543e-07	Yes	No	-1.75363	7.5861e-05	No	No
16	49564370	cg03466717	ZNF423	Body	0.978414	7.96617e-08	0.759435	0.00369772	No	No	0.510259	0.0160357	No	No
16	51558544	cg06432309			1.66659	1.43143e-08	1.33083	6.81782e-05	Yes	No	1.83389	6.90511e-05	Yes	No
16	58019359	cg08699646	TEPP;TEPP	Body;Body	-0.901745	6.03296e-09	-0.303448	0.00695835	No	No	-0.761341	0.000730134	No	No
16	66583081	cg07127456	TK2	Body	-0.395097	6.10939e-09	-0.557393	2.79057e-08	Yes	Yes	-0.355772	0.0121887	No	No
16	67062970	cg07921777	CBFB;CBFB	TSS200;TSS200	1.20319	2.45412e-13	0.739375	5.69859e-05	Yes	No	1.06538	0.000109444	No	No
16	67361708	cg10215414	KCTD19;LRRC36	TSS1500;Body	0.372827	1.01294e-14	0.360946	0.000436103	No	No	0.182901	0.021076	No	No
16	67686943	cg00510320	RLTPR	Body	-0.687937	8.12703e-08	-0.656013	0.000207395	No	No	-0.587755	0.0106568	No	No
16	67687119	cg00452882	RLTPR	Body	-0.916747	1.06545e-07	-1.08999	0.000243873	No	No	-1.23456	0.00643042	No	No
16	81190750	cg06400318	PKD1L2	Body	-0.572365	1.61373e-08	-0.468936	0.0450626	No	No	-0.324	0.267433	No	No
16	81481448	cg08946161	CMIP	Body	0.455105	5.03791e-08	0.574034	0.00197408	No	No	0.100287	0.11091	No	No
16	82068803	cg20373326	HSD17B2	TSS200	0.288448	1.70878e-08	0.168576	0.0390963	No	No	0.183432	0.0655374	No	No
16	82071433	cg07307142	HSD17B2	Body	0.728881	9.24506e-08	0.559655	0.00383458	No	No	1.0619	3.85985e-05	Yes	No
16	85173611	cg05548478			-0.230812	1.01213e-08	-0.196082	0.00121193	No	No	-0.382004	0.0043167	No	No
16	86888736	cg16622061			0.396096	3.99896e-08	0.42395	6.98905e-05	Yes	No	0.117708	0.342901	No	No
16	86968386	cg01798786			0.399314	5.35594e-08	0.546652	7.69781e-06	Yes	No	0.363643	0.0238511	No	No
16	87323420	cg04708264			0.221265	2.18892e-08	0.271934	0.00473194	No	No	0.117896	0.201476	No	No
16	89034178	cg27639575	CBFA2T3	Body	-1.18535	1.05334e-09	-1.12107	4.06914e-05	Yes	No	-1.20156	0.0192629	No	No
16	89038263	cg07563944	CBFA2T3	Body	0.179765	1.52086e-08	0.14229	0.00298206	No	No	0.087004	0.0575072	No	No
16	89118838	cg00685614			0.903596	9.66635e-08	1.14354	0.000143524	No	No	0.219245	0.541418	No	No
16	90115048	cg00782645	LOC100130015;LOC100130015	TSS1500;TSS1500	0.322694	5.87238e-08	0.283911	0.00563938	No	No	0.381414	0.0278105	No	No
16	90161262	cg00431924			0.515339	9.06345e-10	0.580641	0.00012327	No	No	-0.145326	0.232376	No	No
17	862212	cg02194714	NXN	Body	0.409457	6.34727e-08	0.249583	0.000363461	No	No	0.171368	0.136573	No	No
17	1551941	cg03874868	RILP	Body	0.519379	9.97624e-08	0.4775	0.000246792	No	No	0.569593	0.0170115	No	No
17	3439203	cg07740110	TRPV3	Body	0.474414	9.80554e-12	0.619597	1.95442e-10	Yes	Yes	0.429534	0.00155025	No	No
17	3439336	cg04104776	TRPV3	Body	0.395244	1.19808e-11	0.359499	0.000300194	No	No	0.242375	0.0292367	No	No
17	6950669	cg23148631			-0.47728	8.4472e-17	-0.58138	1.30179e-07	Yes	No	-0.535303	5.25329e-05	Yes	No
17	7966326	cg19786602			-0.685225	1.1232e-07	-0.734785	0.000162709	No	No	-1.1934	6.99251e-05	Yes	No
17	9546550	cg20459037	WDR16;WDR16	3'UTR;3'UTR	-3.33107	3.89036e-08	-3.19936	7.35016e-09	Yes	Yes	-2.64653	0.00361217	No	No
17	15468098	cg04795638	FAM18B2;FAM18B2	TSS1500;TSS1500	-0.604721	5.93704e-09	-0.354529	0.0236569	No	No	-0.596282	0.00597844	No	No
17	19361230	cg19949948			-0.779837	8.25974e-10	-0.833764	2.97245e-06	Yes	No	-0.72479	4.97612e-05	Yes	No
17	28927549	cg04154034	LRRC37B2	Body	1.90845	7.97082e-08	0.368296	0.0400955	No	No	2.47126	1.03377e-05	Yes	No
17	29283870	cg06957310	ADAP2	Body	-0.993698	1.08482e-16	-1.31503	3.91191e-14	Yes	Yes	-1.1829	8.9949e-06	Yes	No
17	29285543	cg02262923	ADAP2	3'UTR	0.455983	2.30307e-10			No	No			No	No
17	29297391	cg01347228	RNF135;RNF135	TSS1500;TSS1500	-1.42846	3.31689e-11	-0.395988	1.05095e-06	Yes	No	-1.02215	9.21293e-05	No	No
17	29297414	cg04193820	RNF135;RNF135	TSS1500;TSS1500	-1.57263	9.58241e-09	-1.87281	1.25294e-08	Yes	Yes	-2.23833	0.000273643	No	No
17	29297458	cg20469139	RNF135;RNF135	TSS1500;TSS1500	-1.57791	1.58924e-11	-1.46099	5.09605e-08	Yes	Yes	-2.21483	4.29423e-05	Yes	No
17	29297478	cg18459618	RNF135;RNF135	TSS1500;TSS1500	-1.30414	4.29538e-10	-1.64116	3.8456e-10	Yes	Yes	-2.02165	5.5957e-05	Yes	No
17	29297516	cg09683562	RNF135;RNF135	TSS1500;TSS1500	-0.54137	4.26202e-08	-0.464967	0.000218437	No	No	-1.11956	0.000123976	No	No
17	29297552	cg11857033	RNF135;RNF135	TSS1500;TSS1500	-0.543955	4.25745e-09	-0.637625	5.41324e-06	Yes	No	-1.02742	3.37994e-05	Yes	No
17	29297604	cg04590184	RNF135;RNF135	TSS1500;TSS1500	-0.734778	9.59476e-10	-0.61956	0.00035537	No	No	-1.28834	1.89426e-05	Yes	No
17	29297757	cg00948524	RNF135;RNF135	TSS200;TSS200	-0.659102	2.87438e-08			No	No			No	No
17	34415818	cg11728928	CCL3	3'UTR	-0.76663	6.43622e-12	-0.671257	1.13305e-05	Yes	No	-0.465704	0.0233007	No	No
17	34432601	cg24737067	CCL4	Body	-0.19342	2.202e-08	-0.146623	0.0657571	No	No	-0.239971	0.011647	No	No
17	36349908	cg02858591	TBC1D3;TBC1D3F	TSS1500;TSS1500	-0.346496	5.93063e-10	-0.251231	0.00226292	No	No	-0.232293	0.0271088	No	No
17	36982030	cg10385208	CCDC49	TSS1500	-0.440325	9.94843e-09	-0.454669	8.63688e-05	No	No	-0.296167	0.126728	No	No
17	37377983	cg08884363	STAC2	Body	-0.879462	4.78978e-08	-0.500103	0.0642156	No	No	-0.268737	0.165673	No	No
17	38517913	cg05568941	GJD3;GJD3	1stExon;3'UTR	-0.502112	2.7103e-08	-0.346579	0.00920719	No	No	-0.809945	0.00343754	No	No
17	38518413	cg22896075	GJD3;GJD3	1stExon;3'UTR	-1.00133	1.23336e-09	-0.630435	0.00365893	No	No	-0.788491	0.0308667	No	No
17	40253614	cg08577293	DHX58	3'UTR	-0.575615	6.14237e-10	-1.01237	6.38765e-16	Yes	Yes	-0.465205	0.00673941	No	No
17	40259547	cg20291162	DHX58	Body	-1.0069	7.51326e-15	-1.23022	1.10964e-16	Yes	Yes	-0.75241	0.00186347	No	No
17	40259724	cg02228675	DHX58	Body	-1.87738	3.60998e-18	-1.95231	1.2074e-11	Yes	Yes	-1.4899	0.00331964	No	No
17	40259828	cg00647820	DHX58	Body	-1.14833	1.17957e-15	-1.38271	7.47828e-18	Yes	Yes	-1.00584	0.0121664	No	No
17	40260053	cg02450064	DHX58	Body	-0.973005	7.68043e-18	-1.1714	7.64724e-18	Yes	Yes	-0.746847	0.00281223	No	No
17	41434430	cg10433390			-0.572264	4.07847e-08	-0.493615	1.13081e-05	Yes	No	-0.366162	0.0811617	No	No
17	43339831	cg19539667	LOC100133991;LOC100133991;C17orf46	Body;Body;TSS1500	0.234117	1.46552e-09	0.234278	0.000454908	No	No	0.124771	0.0724613	No	No
17	46620460	cg13872950	HOXB2	Body	0.456878	6.29757e-09			No	No			No	No
17	46714130	cg01469027			-0.5503	9.68711e-09	-0.282009	0.0184789	No	No	-0.605251	0.00646103	No	No
17	46714169	cg04010091			-0.502525	1.28747e-09	-0.515331	4.70563e-05	Yes	No	-0.489712	0.00691591	No	No
17	46967084	cg19425807			0.385482	2.73508e-08	0.236825	0.00389215	No	No	0.194654	0.145187	No	No
17	48585216	cg11440486	MYCBPAP	TSS1500	1.19752	2.79757e-11	1.39328	3.41669e-07	Yes	No	1.42583	0.000165918	No	No
17	48585270	cg00901687	MYCBPAP	TSS1500	1.53928	1.61196e-09	1.68802	3.46049e-06	Yes	No	1.86092	0.000150538	No	No
17	48586076	cg03611598	MYCBPAP	1stExon	0.736739	2.6174e-08	0.55385	0.000105501	No	No	0.797841	0.0133494	No	No
17	48586147	cg03168497	MYCBPAP	Body	1.54702	8.90484e-09	1.31963	2.20416e-05	Yes	No	1.44189	0.0139797	No	No
17	48586569	cg20120165	MYCBPAP	Body	0.33677	8.14564e-08	0.249487	0.00155211	No	No	0.334529	0.0384997	No	No
17	53654271	cg26557617			-0.5698	1.909e-14	-0.67884	1.82412e-07	Yes	No	-0.54916	0.000578573	No	No
17	59206070	cg19457909	BCAS3;BCAS3	Body;Body	0.311781	9.69725e-10	0.316465	3.35635e-05	Yes	No	0.179675	0.0433891	No	No
17	59222476	cg15723222	BCAS3;BCAS3	Body;Body	0.422197	2.45236e-12	0.546183	5.12812e-08	Yes	Yes	0.439736	0.000727192	No	No
17	63549924	cg22809682	AXIN2	Body	2.42921	1.60104e-08	1.45295	0.000280481	No	No	1.71849	0.000244128	No	No
17	64272071	cg23552820			-0.405492	2.70094e-08	-0.441813	0.00564082	No	No	-0.450937	0.063567	No	No
17	66356057	cg08352115	ARSG	Body	0.264745	8.28331e-09	0.296178	8.80834e-05	No	No	0.151645	0.0483428	No	No
17	72306141	cg21584710	DNAI2	Body	-0.236427	3.0263e-11	-0.229057	0.0233202	No	No	-0.28154	0.00921887	No	No
17	72428976	cg26588812	GPRC5C;GPRC5C	TSS1500;Body	-0.237011	1.29456e-08	-0.167676	0.00403659	No	No	-0.240308	0.00466905	No	No
17	72462441	cg12118246	CD300A	TSS200	0.797097	3.13341e-08	0.82173	6.45155e-08	Yes	Yes	0.815938	0.00174104	No	No
17	72462559	cg24375215	CD300A;CD300A	5'UTR;1stExon	0.794131	1.18164e-08	0.697511	3.79069e-08	Yes	Yes	0.632708	0.000480088	No	No
17	73269154	cg22807402	SLC25A19;SLC25A19;SLC25A19	3'UTR;3'UTR;3'UTR	0.298151	1.0595e-10	0.130827	0.0771399	No	No	0.155854	0.0436852	No	No
17	73586336	cg13621317	MYO15B	Body	0.826722	3.1696e-09	0.317332	0.049889	No	No	0.791754	0.000664752	No	No
17	73824354	cg12407791	UNC13D	Body	-0.526113	1.07945e-08	-0.475951	2.05752e-05	Yes	No	-0.661272	1.2101e-05	Yes	No
17	74100207	cg21016177	EXOC7;EXOC7;EXOC7;EXOC7;EXOC7;EXOC7	TSS1500;TSS1500;TSS1500;TSS1500;TSS1500;TSS1500	0.484246	1.98727e-08	0.428552	0.000192297	No	No	0.648062	0.0257368	No	No
17	74557104	cg05727573	SNORD1A;SNORD1B	TSS1500;TSS200	0.219308	3.33402e-09			No	No			No	No
17	75422456	cg23120541	SEPT9;SEPT9;SEPT9;SEPT9;SEPT9	Body;Body;Body;Body;Body	-0.370796	6.44035e-12	-0.264821	7.03972e-06	Yes	No	-0.454318	0.000782694	No	No
17	75462916	cg02397064	SEPT9;SEPT9;SEPT9;SEPT9;SEPT9;SEPT9	Body;5'UTR;Body;Body;Body;Body	-0.570502	4.72326e-11	-0.62318	5.69062e-05	Yes	No	-0.87886	0.00141109	No	No
17	75474070	cg06791979	SEPT9;SEPT9;SEPT9;SEPT9;SEPT9;SEPT9;SEPT9	Body;5'UTR;Body;Body;Body;Body;Body	0.304403	4.93199e-14	0.274475	0.000323213	No	No	0.362947	0.0164856	No	No
17	75956447	cg11200656			-0.575147	6.65641e-10	-0.56766	0.00011399	No	No	-0.41951	0.0161181	No	No
17	77508760	cg12438330			-0.493292	5.66455e-08	-0.426545	0.00668592	No	No	-0.338248	0.0767553	No	No
18	658883	cg15522677	TYMS;C18orf56	Body;TSS1500	0.397885	1.92428e-08	0.281659	0.00677584	No	No	0.171538	0.347102	No	No
18	11662283	cg14024243			-0.181327	1.01391e-07	-0.186078	0.0126067	No	No	-0.110911	0.268635	No	No
18	21656374	cg25952192	TTC39C;TTC39C	Body;Body	-0.227207	2.88549e-13	-0.22238	0.00148448	No	No	-0.246749	0.00365288	No	No
18	28682408	cg13870990	DSC2;DSC2	TSS200;TSS200	0.273257	6.89249e-11	0.220764	0.00120688	No	No	0.0531345	0.398939	No	No
18	28682497	cg05110943	DSC2;DSC2	TSS200;TSS200	0.363221	6.79482e-10	0.417069	0.000176231	No	No	0.026439	0.744464	No	No
18	29263741	cg19203115	B4GALT6	Body	0.590853	9.31416e-13	0.753607	2.40391e-09	Yes	Yes	0.238076	0.0589517	No	No
18	29304818	cg23878906			0.49877	2.65001e-15	0.418572	0.000321593	No	No	0.200833	0.0859275	No	No
18	29307959	cg00417323			0.35324	6.16928e-11	0.409398	7.29615e-05	No	No	0.0116797	0.903718	No	No
18	55887865	cg18971282	NEDD4L;NEDD4L;NEDD4L;NEDD4L;NEDD4L;NEDD4L;NEDD4L;NEDD4L;NEDD4L	5'UTR;Body;TSS1500;5'UTR;5'UTR;Body;Body;Body;5'UTR	-2.39578	1.96232e-11	-3.11158	1.5309e-09	Yes	Yes	-1.9017	0.0351527	No	No
18	60481018	cg07187971	PHLPP1	Body	-0.360694	3.74925e-08	-0.151246	0.0398735	No	No	-0.136526	0.359204	No	No
18	67617289	cg15663348	CD226	5'UTR	-0.224554	6.23066e-20	-0.2204	1.07394e-11	Yes	Yes	-0.185542	0.0012972	No	No
18	67624071	cg13164537	CD226;CD226	5'UTR;1stExon	-0.88772	1.48305e-17	-1.00487	1.83396e-13	Yes	Yes	-0.709691	0.00134931	No	No
18	67624264	cg26848442	CD226	TSS200	-0.658151	6.72132e-20	-0.808694	9.82842e-12	Yes	Yes	-0.584353	0.0139973	No	No
18	67624393	cg12929678	CD226	TSS200	-0.695337	2.15415e-18	-1.06933	1.02614e-11	Yes	Yes	-0.710766	0.0126283	No	No
18	67624846	cg20768743	CD226	TSS1500	-0.376661	1.24828e-19	-0.404215	6.4017e-07	Yes	No	-0.33468	0.0123504	No	No
18	67624941	cg25427967	CD226	TSS1500	-0.339772	8.68563e-12	-0.481776	0.00023179	No	No	-0.565236	0.000408006	No	No
18	77499754	cg14940698	CTDP1;CTDP1	Body;Body	-0.37455	2.53292e-08			No	No			No	No
18	78004237	cg07235805	PARD6G	Body	0.271481	8.38809e-08	0.187723	0.00334363	No	No	-0.00271332	0.975223	No	No
19	681420	cg15195495	FSTL3	Body	0.503711	2.77923e-15	0.387232	2.16945e-05	Yes	No	0.281091	0.0815521	No	No
19	681445	cg15488009	FSTL3	Body	0.688612	1.58781e-16	0.502796	1.00212e-05	Yes	No	0.258318	0.112457	No	No
19	681815	cg11724366	FSTL3	3'UTR	0.366545	1.00478e-13	0.288456	9.92589e-06	Yes	No	0.194997	0.10958	No	No
19	694837	cg07839105	PRSSL1	Body	0.431311	2.39832e-11	0.266764	0.0013265	No	No	0.166151	0.145838	No	No
19	1403530	cg03340026			0.257877	4.6347e-09	0.224399	0.00720749	No	No	0.183237	0.0973651	No	No
19	1485944	cg24747107	PCSK4	Body	-1.83309	3.3061e-12	-1.60874	0.000614942	No	No	-1.6061	0.0212686	No	No
19	2302401	cg19241679	LINGO3	5'UTR	-0.544837	1.32159e-08	-0.597213	6.44041e-05	Yes	No	-0.272863	0.0931269	No	No
19	2424006	cg16170346	TMPRSS9	Body	0.425034	4.65633e-08	0.205181	0.0123261	No	No	0.173276	0.222422	No	No
19	2721819	cg11861731	DIRAS1	TSS1500	0.317117	5.85868e-08	0.291509	0.00107979	No	No	0.179596	0.162215	No	No
19	5802267	cg24060040			0.606855	4.08646e-08	0.32653	0.0307683	No	No	0.340875	0.094066	No	No
19	5892726	cg15150836			-0.987904	2.96929e-09			No	No			No	No
19	8564224	cg14242207	PRAM1	Body	0.249271	8.57127e-10	0.24275	0.000830539	No	No	0.194594	0.0941776	No	No
19	8564611	cg23055276	PRAM1	Body	0.204768	1.6322e-08	0.135717	0.0310651	No	No	0.168185	0.0556746	No	No
19	8579985	cg15530356	ZNF414;ZNF414	TSS1500;TSS1500	-0.307891	5.3803e-08	-0.223734	0.0207487	No	No	-0.104539	0.351273	No	No
19	10403908	cg10604476	ICAM5	Body	-0.852731	7.73213e-08	-0.617428	0.00391014	No	No	-0.506521	0.165575	No	No
19	11649462	cg14128973	CNN1	TSS200	0.644081	1.2731e-17	0.501771	3.09478e-08	Yes	Yes	0.456221	0.00194214	No	No
19	11649571	cg01045132	CNN1	TSS200	0.780443	2.77096e-18	0.590204	5.27488e-08	Yes	Yes	0.620107	0.000323727	No	No
19	11649631	cg15237152	CNN1;CNN1	1stExon;5'UTR	0.225026	1.11739e-08	0.12333	0.0163049	No	No	0.123569	0.0437676	No	No
19	11649671	cg12854483	CNN1;CNN1	1stExon;5'UTR	0.373969	2.11326e-10	0.242993	0.000155281	No	No	0.224226	0.0152434	No	No
19	11649701	cg04328562	CNN1;CNN1	1stExon;5'UTR	0.265017	1.74995e-10	0.107152	0.0890776	No	No	0.138221	0.0765815	No	No
19	13954572	cg02626388			-0.221131	2.53989e-12	-0.281922	2.27843e-05	Yes	No	-0.20168	0.0034122	No	No
19	18654949	cg10011232	FKBP8	TSS1500	0.475535	6.77182e-08	0.571281	4.79254e-07	Yes	No	0.255443	0.195283	No	No
19	18698825	cg15428479	C19orf60;C19orf60	TSS1500;TSS1500	0.369169	1.05366e-07	0.296845	0.00383679	No	No	0.372974	0.0501207	No	No
19	18699118	cg00667525	C19orf60;C19orf60	TSS1500;TSS1500	0.63665	8.18795e-10	0.470933	9.36155e-05	No	No	0.49553	0.011389	No	No
19	18699219	cg25234359	C19orf60;C19orf60	TSS1500;TSS1500	0.628085	6.75525e-09	0.465863	0.00030833	No	No	0.556934	0.00713644	No	No
19	19975451	cg23406436	ZNF253	TSS1500	0.704801	1.34209e-15	0.82708	3.44231e-11	Yes	Yes	0.352581	0.0941294	No	No
19	20576478	cg19204924	ZNF826	3'UTR	0.828284	7.94542e-10	0.796476	4.50379e-07	Yes	No	0.486076	0.0666864	No	No
19	21933852	cg12382363	LOC641367;ZNF100	Body;Body	0.299961	6.70082e-10	0.196718	0.00195155	No	No	0.0831922	0.407126	No	No
19	30363203	cg08587775			1.47843	1.87136e-08	0.873678	0.00154686	No	No	0.233214	0.482281	No	No
19	30363526	cg10230673			0.660415	1.3719e-08	0.451444	0.00130068	No	No	0.247538	0.171402	No	No
19	33726655	cg08365609			-0.450243	1.96474e-13	-0.435549	5.2342e-07	Yes	No	-0.199016	0.0969997	No	No
19	34972145	cg10771931	WTIP	TSS1500	-2.48997	3.44608e-12	-2.53404	3.70385e-08	Yes	Yes	-1.81335	0.00983705	No	No
19	35395973	cg26983177			-0.623174	6.80037e-09	-0.371635	0.00796016	No	No	-0.544715	0.0642482	No	No
19	39924004	cg00828468	RPS16	Body	-0.786979	8.71919e-13	-0.537954	0.000465806	No	No	-0.760788	0.015692	No	No
19	42093086	cg08478046	CEACAM21;CEACAM21	3'UTR;3'UTR	0.244845	1.00886e-07	0.232075	1.63116e-05	Yes	No	0.00417228	0.963884	No	No
19	42430253	cg12076915			-0.51349	2.2851e-09	-0.351399	0.000253075	No	No	-0.269227	0.203833	No	No
19	50554067	cg20971220	FLJ26850	Body	2.43227	2.74936e-08	0.576938	0.0220637	No	No	0.558644	0.0786999	No	No
19	50554280	cg26715571	FLJ26850	Body	0.932104	6.00549e-08	0.569435	0.00740534	No	No	0.865354	0.0458482	No	No
19	51307921	cg06875740	C19orf48;C19orf48;C19orf48;C19orf48	1stExon;5'UTR;1stExon;5'UTR	-0.611282	3.24944e-12	-0.352486	0.00103314	No	No	-0.283605	0.0691312	No	No
2	3467236	cg15971879	TTC15	Body	0.249869	1.9885e-08			No	No			No	No
2	7057227	cg01148088	RNF144A	TSS1500	-0.359308	2.61856e-08	-0.319383	0.00230154	No	No	-0.318675	0.0570425	No	No
2	8118122	cg01594260	LOC339788	TSS1500	3.49692	1.09259e-07	3.34641	3.43493e-07	Yes	No	4.04347	0.000173627	No	No
2	8736232	cg20337815			0.327142	1.61117e-08			No	No			No	No
2	11286089	cg09167828	C2orf50	3'UTR	-3.46514	5.40286e-14	-4.2758	1.30398e-16	Yes	Yes	-3.39941	0.000124571	No	No
2	16847831	cg10502303	FAM49A	TSS1500	-0.421527	2.31987e-08	-0.565453	2.59629e-06	Yes	No	-0.43267	0.00611977	No	No
2	16847988	cg10106284	FAM49A	TSS1500	-0.391951	8.13432e-11	-0.497522	0.000140084	No	No	-0.327659	0.00629641	No	No
2	26702081	cg07287078	OTOF;OTOF;OTOF;OTOF	TSS1500;TSS1500;TSS1500;Body	-1.54122	1.02958e-08	-2.01214	7.61676e-07	Yes	No	-1.06619	0.0796474	No	No
2	39319447	cg02502145	SOS1	Body	3.00006	2.52483e-09	2.39626	1.53058e-05	Yes	No	2.6339	0.00594363	No	No
2	44316695	cg04848957			0.406738	1.04727e-08	0.381291	3.75776e-05	Yes	No	0.021086	0.626484	No	No
2	46523461	cg17518825	EPAS1	TSS1500	-0.963783	3.90234e-12	-1.01954	2.08564e-08	Yes	Yes	-1.07729	0.00134966	No	No
2	58482767	cg24906015			-2.63391	7.83758e-08	-1.43217	0.000263637	No	No	-1.93029	0.0248575	No	No
2	65861662	cg16240816			0.3391	2.30626e-08	0.463828	3.63938e-07	Yes	No	0.448501	0.00761758	No	No
2	66892642	cg16144799			-1.01824	3.60098e-09			No	No			No	No
2	69260302	cg12800200	ANTXR1;ANTXR1;ANTXR1	Body;Body;Body	-0.232458	5.02414e-11	-0.236604	1.40693e-05	Yes	No	-0.141935	0.125431	No	No
2	69271042	cg13358873	ANTXR1;ANTXR1;ANTXR1	Body;Body;Body	0.38289	1.5271e-13	0.387468	8.00257e-08	Yes	Yes	0.114563	0.1493	No	No
2	75121844	cg05850870			-0.615589	6.78316e-11	-0.524062	1.35857e-05	Yes	No	0.0213387	0.814773	No	No
2	86362222	cg01119172	SNORD94;PTCD3	TSS1500;Body	0.308257	1.9173e-08	0.160949	0.0336911	No	No	0.437914	0.000888395	No	No
2	90016264	cg22068400			-2.29267	1.23675e-12	-1.6398	7.24576e-07	Yes	No	-1.18762	0.0246682	No	No
2	118593926	cg23729417			0.448305	7.18608e-08	0.672767	0.00794283	No	No	0.548833	0.077454	No	No
2	121697428	cg12080831	GLI2	Body	-0.761509	4.71524e-09	-0.931669	6.56375e-10	Yes	Yes	-0.556259	0.00708231	No	No
2	127728910	cg17962090			0.824843	1.32935e-08			No	No			No	No
2	127729097	cg20663365			0.691548	3.49094e-09	0.618092	8.49576e-06	Yes	No	0.254396	0.154483	No	No
2	130886714	cg09125754	POTEF;POTEF	1stExon;5'UTR	1.09286	2.40194e-10	1.07603	2.73553e-05	Yes	No	1.25221	0.001743	No	No
2	131967322	cg13363575			1.30395	6.4704e-09	1.33976	1.33801e-05	Yes	No	1.36061	0.000586514	No	No
2	132151313	cg07594658			-0.210518	5.18174e-08	-0.120388	0.152229	No	No	-0.210273	0.0093281	No	No
2	136595261	cg20242066	LCT	TSS1500	0.618119	8.86326e-13	0.680802	4.94739e-08	Yes	Yes	0.495519	0.0196865	No	No
2	136595281	cg04750100	LCT	TSS1500	0.676527	1.27573e-11	0.646942	2.30554e-07	Yes	No	0.318277	0.138784	No	No
2	154143677	cg07563363			-0.820603	5.2462e-12	-0.538436	0.00200049	No	No	-0.528252	0.0711055	No	No
2	154143768	cg18771570			-0.846723	5.93877e-09	-0.768506	0.000816467	No	No	-0.446389	0.178094	No	No
2	171676553	cg01089249	GAD1;GAD1	Body;Body	0.356616	1.90268e-12			No	No			No	No
2	171676809	cg01089319	GAD1;GAD1	Body;Body	0.49869	7.77874e-11	0.585647	0.0541651	No	No	0.59296	0.00391826	No	No
2	190539778	cg00052932	ANKAR	TSS1500	0.461719	8.79022e-11	0.274145	0.0154816	No	No	0.289486	0.0579034	No	No
2	191224886	cg24663311	INPP1;INPP1	Body;Body	0.67331	4.05552e-08			No	No			No	No
2	201606912	cg09455823			0.79412	5.0034e-08	0.689692	0.0179062	No	No	0.447694	0.13351	No	No
2	201659991	cg13194260			0.317811	1.15598e-08	0.275218	0.00142912	No	No	0.163099	0.0824577	No	No
2	202901470	cg10634136	FZD7;FZD7	1stExon;3'UTR	-0.594716	5.09961e-08	-0.449126	0.00116319	No	No	-0.353087	0.0753774	No	No
2	219128475	cg05728596	GPBAR1;GPBAR1;GPBAR1	3'UTR;3'UTR;3'UTR	0.612544	1.28364e-13	0.504228	2.20231e-12	Yes	Yes	0.515502	0.00087431	No	No
2	219696528	cg01357713	PRKAG3	TSS200	0.5322	9.81881e-11	0.445766	0.000781976	No	No	0.497036	0.0999027	No	No
2	220047358	cg03878190	FAM134A	3'UTR	-0.499491	3.54286e-10	-0.374188	0.000260425	No	No	-0.478332	0.00798829	No	No
2	220425073	cg21674813	OBSL1	Body	-0.288131	2.41329e-12	-0.311307	7.48133e-06	Yes	No	-0.255839	0.0136731	No	No
2	235903542	cg05058748	SH3BP4	5'UTR	0.552007	4.46704e-12	0.803465	3.48834e-06	Yes	No	0.339339	0.0393815	No	No
2	237478030	cg27367871	CXCR7	TSS1500	0.842293	8.80779e-09	0.866706	1.03387e-09	Yes	Yes	0.614577	0.0101232	No	No
2	238406432	cg00784161	MLPH;MLPH	Body;Body	-0.480829	5.92939e-11	-0.646251	1.54829e-06	Yes	No	-0.174401	0.0747667	No	No
2	238406478	cg23369364	MLPH;MLPH	Body;Body	-0.260766	5.31098e-08	-0.346648	0.00063416	No	No	-0.247185	0.00718097	No	No
2	242003078	cg01305291	SNED1	Body	0.832476	7.07957e-17	0.82641	4.64082e-11	Yes	Yes	0.473373	0.00855468	No	No
2	242003523	cg15361291	SNED1	Body	0.690756	2.18369e-09	0.417433	6.45446e-05	Yes	No	0.212861	0.150384	No	No
2	242710939	cg01997813			0.708733	7.61666e-08	0.943267	7.26964e-05	No	No	0.542107	0.0191271	No	No
2	242711009	cg02639108			0.61732	2.96254e-09	0.791915	9.75409e-05	No	No	0.401602	0.0692084	No	No
2	242927418	cg11370814			0.907397	9.98589e-11	0.662597	0.00275655	No	No	0.84172	0.0447259	No	No
20	366345	cg24966406	TRIB3	5'UTR	0.244444	2.06335e-08	0.222317	7.52561e-06	Yes	No	-0.0680116	0.669018	No	No
20	31805182	cg15131258	C20orf71;C20orf71;C20orf71;C20orf71	5'UTR;1stExon;5'UTR;1stExon	-1.42674	2.57879e-08	-1.29365	5.57095e-06	Yes	No	-1.52407	0.01876	No	No
20	48184061	cg08788055	PTGIS	Body	-0.458247	3.78653e-08	-0.806434	7.7474e-07	Yes	No	-0.590577	0.00578198	No	No
20	62148107	cg22416672			-0.529351	1.75843e-13	-0.49944	2.02786e-10	Yes	Yes	-0.369897	0.000322175	No	No
20	62178498	cg24818238	SRMS	1stExon	0.499872	1.17948e-11	0.458168	5.73828e-08	Yes	Yes	0.385632	0.000376318	No	No
20	62179030	cg17793372	SRMS	TSS200	0.382212	7.79557e-08	0.340866	0.000765962	No	No	0.27386	0.0369163	No	No
20	62179233	cg22442730	SRMS	TSS1500	0.262774	7.48561e-08	0.239499	0.000896856	No	No	0.198676	0.0777713	No	No
21	39776434	cg27471246	ERG;ERG;ERG;ERG	Body;Body;Body;Body	0.209344	1.25756e-08	0.207451	0.00387948	No	No	0.0851037	0.221959	No	No
21	44473496	cg07211972	CBS	3'UTR	0.233233	1.07169e-07	0.136453	0.148756	No	No	-0.089092	0.51399	No	No
21	45573410	cg06486129			-0.32928	4.79234e-11	-0.358725	4.46884e-07	Yes	No	-0.448453	0.0014618	No	No
21	47605174	cg10296238	C21orf56;C21orf56	TSS1500;TSS1500	1.62355	8.06217e-09	0.60998	0.138578	No	No	1.38183	0.0299091	No	No
22	25027515	cg08891605	LOC644165	TSS1500	0.471272	7.75236e-10	0.542567	6.54624e-10	Yes	Yes	0.185389	0.0239911	No	No
22	29866414	cg06513695			-0.470102	4.17539e-08	-0.379967	0.000135662	No	No	-0.490332	0.0033455	No	No
22	29866624	cg05516505			-0.706965	4.38902e-08	-0.725007	0.000649727	No	No	-0.745083	0.0100629	No	No
22	35937531	cg25231225	RASD2;RASD2	1stExon;5'UTR	0.570174	4.54477e-08	0.420389	0.00593031	No	No	0.292571	0.182189	No	No
22	37962022	cg03419948	CDC42EP1	5'UTR	0.41354	1.06267e-07	0.287743	0.000322774	No	No	0.0858968	0.339768	No	No
22	46285638	cg12301347			0.546823	7.18475e-09	0.680177	1.77918e-12	Yes	Yes	0.290028	0.0171218	No	No
22	46285682	cg15236483			0.615968	7.51913e-08	0.995892	1.88568e-06	Yes	No	0.631386	0.00375072	No	No
22	46285985	cg11503875			0.626368	1.15961e-07	0.804537	2.45982e-08	Yes	Yes	0.464988	0.0156232	No	No
22	46423927	cg03587241			0.472721	6.07791e-08	0.756642	2.72986e-06	Yes	No	0.594513	0.0268665	No	No
22	46426201	cg19046904			0.231283	1.12535e-09	0.114007	0.0636195	No	No	-0.0723012	0.522602	No	No
22	47135171	cg17099656	CERK	TSS1500	-1.66698	3.67027e-10	-1.36106	2.14494e-05	Yes	No	-1.74406	0.00586389	No	No
22	47135258	cg16154810	CERK	TSS1500	-0.762983	6.48426e-08	-0.573565	0.00017056	No	No	-0.911493	0.026481	No	No
22	50098074	cg27029450			0.419498	1.85128e-08	0.222636	0.0464546	No	No	-0.0222543	0.862801	No	No
22	50099606	cg21132420			0.767924	1.40324e-10	0.801234	9.25547e-05	No	No	0.116861	0.639211	No	No
22	50249174	cg02725453	ZBED4	5'UTR	0.205589	4.89276e-08	0.182406	4.02939e-05	Yes	No	0.16209	0.126811	No	No
3	9029456	cg07451641	SRGAP3;SRGAP3	Body;Body	0.861385	1.58155e-09	0.0650018	0.237247	No	No	0.0081394	0.976766	No	No
3	10149918	cg16606324	C3orf24;C3orf24	TSS200;TSS200	0.783759	5.10275e-08			No	No			No	No
3	11267020	cg17660833	HRH1;HRH1;HRH1	5'UTR;TSS1500;5'UTR	0.425813	1.24936e-08	0.531701	1.12306e-05	Yes	No	0.135072	0.0610073	No	No
3	11267072	cg05551003	HRH1;HRH1;HRH1	5'UTR;TSS1500;5'UTR	0.358667	2.55918e-10	0.22867	0.126926	No	No	0.0958751	0.104923	No	No
3	46033800	cg11211486	FYCO1	5'UTR	0.270271	7.06492e-08	0.407028	8.90013e-06	Yes	No	0.282313	0.0224116	No	No
3	57312779	cg26017506	ASB14;ASB14	1stExon;Body	0.496706	1.179e-15	0.49961	4.46605e-08	Yes	Yes	0.16028	0.00393533	No	No
3	64257335	cg22679740			-0.288522	1.13868e-07	-0.224539	0.0282137	No	No	-0.0950089	0.239676	No	No
3	71103443	cg08173709	FOXP1	Body	0.241187	5.12788e-09	0.35679	1.49878e-05	Yes	No	0.0463418	0.663682	No	No
3	71831301	cg01904145	PROK2;PROK2	Body;Body	-0.949084	4.27592e-09	-0.231695	0.00761251	No	No	0.205753	0.3391	No	No
3	71833878	cg01025398	PROK2;PROK2	Body;Body	-0.839961	2.81537e-08	-0.273101	0.00163133	No	No	-0.369367	0.0114556	No	No
3	87137933	cg01807408			0.58261	6.08735e-10	0.599716	4.56195e-05	Yes	No	0.246308	0.0935006	No	No
3	98376390	cg02466830			-1.43495	1.88801e-10	-0.975703	0.00473059	No	No	-1.19364	0.0227069	No	No
3	98376427	cg21789181			-1.1867	3.09518e-11	-1.2662	3.18118e-05	Yes	No	-1.06264	0.017004	No	No
3	98376478	cg03546619			-0.888727	4.20709e-09	-0.677014	0.00055744	No	No	-0.760043	0.0024127	No	No
3	98376574	cg02635592			-0.927729	1.05591e-09	-0.61409	5.31138e-05	Yes	No	-0.90688	0.00185996	No	No
3	100322493	cg13709487			0.479419	7.93125e-11	0.569252	2.91352e-05	Yes	No	0.239785	0.0376873	No	No
3	115155686	cg14944696			-0.716478	3.25524e-11	-0.933038	5.2349e-09	Yes	Yes	-0.589677	0.0134186	No	No
3	119308390	cg01788444	ADPRH	3'UTR	0.491609	7.6799e-08			No	No			No	No
3	123476518	cg12235788	MYLK;MYLK;MYLK;MYLK	Body;Body;Body;Body	1.00709	3.02331e-12	1.01426	6.77268e-06	Yes	No	0.929306	0.00299956	No	No
3	124930822	cg06983508	SLC12A8	5'UTR	-0.25168	4.71113e-08	-0.205128	0.00137804	No	No	-0.262026	0.00775693	No	No
3	128801065	cg17906873			-0.308478	1.74724e-12	-0.294408	0.000552168	No	No	-0.110135	0.175722	No	No
3	129267208	cg06725798	H1FOO	Body	-0.399329	6.32073e-16			No	No			No	No
3	129823064	cg07211511	LOC729375	Body	-0.670863	1.51146e-08	-1.13913	2.89247e-06	Yes	No	-0.990435	0.00208628	No	No
3	140786844	cg27141807	SPSB4	Body	-2.82515	5.23053e-08	-3.35325	1.58472e-11	Yes	Yes	-3.11091	0.0005611	No	No
3	148903495	cg02648923	CP	Body	-2.19811	1.44315e-09			No	No			No	No
3	149052364	cg04743609	TM4SF18	TSS1500	0.690132	6.14464e-08	0.178767	0.00998248	No	No	0.242538	0.163161	No	No
3	149095283	cg08124030	TM4SF1	1stExon	1.01025	3.21795e-08	0.605922	0.0197514	No	No	0.62529	0.00386636	No	No
3	182218332	cg10152627			-0.668445	1.54988e-11	-0.689123	4.44979e-06	Yes	No	-0.561307	0.043309	No	No
3	182243039	cg00315563			0.950353	1.20284e-09	0.940143	5.49463e-05	Yes	No	0.644201	0.0655872	No	No
3	182968758	cg14761246	MCF2L2	Body	-0.377767	3.0383e-14	-0.203452	1.28129e-05	Yes	No	-0.0137849	0.786707	No	No
3	184533436	cg20497667	VPS8;VPS8	5'UTR;5'UTR	0.534233	7.92192e-08	0.27713	0.00105963	No	No	0.305643	0.0412795	No	No
3	194797138	cg25921813	C3orf21	Body	0.640067	2.19412e-10	1.18141	2.76061e-08	Yes	Yes	0.287456	0.264537	No	No
3	195586796	cg05677712			-0.326645	1.87352e-10			No	No			No	No
4	1135181	cg06732989			-0.385854	5.27448e-09	-0.219153	0.000170918	No	No	0.0266057	0.690591	No	No
4	1604798	cg08365591			-1.06687	9.41357e-09	-1.12723	5.19446e-06	Yes	No	-0.459425	0.26832	No	No
4	3873555	cg23831328			0.395333	5.9355e-08	0.338252	0.00210609	No	No	0.133424	0.45899	No	No
4	7648627	cg16571794	SORCS2	Body	0.269831	1.23984e-08	0.0774681	0.315528	No	No	0.202681	0.0259733	No	No
4	7652103	cg10671830	SORCS2	Body	0.482251	8.02307e-08	0.319561	0.00124264	No	No	0.338671	0.0403226	No	No
4	13539023	cg16297011			1.93613	8.43679e-11	1.14209	1.45938e-08	Yes	Yes	1.0679	0.00157726	No	No
4	26585218	cg15491432	TBC1D19	TSS1500	0.983114	2.7852e-10	1.17457	5.20012e-12	Yes	Yes	0.642853	0.0292538	No	No
4	41540229	cg25150953	LIMCH1;LIMCH1;LIMCH1	Body;Body;Body	0.933758	1.62648e-09	0.353726	0.0206404	No	No	0.731725	0.0176145	No	No
4	47423779	cg19935756	GABRB1	Body	-3.53232	5.79826e-12	-2.17209	0.000338224	No	No	-1.41353	0.206542	No	No
4	54677002	cg04618230			-0.253351	6.09815e-13	-0.187702	0.0114451	No	No	-0.259662	0.0122808	No	No
4	75023219	cg11299459	MTHFD2L	TSS1500	-0.574957	8.33541e-08	-0.170498	0.000857109	No	No	-0.675972	0.000774983	No	No
4	77133417	cg13648715	SCARB2	Body	0.360815	2.2089e-08	0.604549	1.68483e-10	Yes	Yes	0.245495	0.00617223	No	No
4	108749432	cg04297507	SGMS2	5'UTR	0.428337	5.31038e-09	0.395172	0.00100614	No	No	-0.0242342	0.753467	No	No
4	114823338	cg26728709	ARSJ	3'UTR	0.405951	1.94143e-08	0.148836	0.0587891	No	No	0.158343	0.332857	No	No
4	152172102	cg06883206			-0.404141	1.11276e-08	-0.484455	0.000443352	No	No	-0.411168	0.0120477	No	No
4	154419554	cg24020152	KIAA0922;KIAA0922	Body;Body	-0.230494	7.54884e-09	-0.416018	3.76636e-05	Yes	No	-0.222905	0.0241458	No	No
4	186391860	cg03217528	CCDC110;CCDC110	Body;Body	0.625602	5.33691e-10	0.562353	1.53113e-05	Yes	No	0.245144	0.0976744	No	No
4	186391968	cg14763906	CCDC110;CCDC110	Body;Body	0.464316	4.58065e-08	0.130159	0.0512179	No	No	0.00435976	0.969671	No	No
4	190902989	cg11364621			-0.398432	3.22489e-08	-0.242123	0.00184523	No	No	-0.219668	0.0614507	No	No
5	844184	cg05693864	ZDHHC11	Body	0.760097	4.97832e-12	0.902585	0.00135615	No	No	0.0964168	0.699172	No	No
5	1060613	cg27010096	SLC12A7	Body	0.647154	6.22965e-15	0.512287	1.35082e-11	Yes	Yes	0.521404	5.25387e-07	Yes	No
5	1111049	cg13592947	SLC12A7	Body	-0.444762	2.53085e-08			No	No			No	No
5	1501640	cg26675379	LPCAT1	Body	0.524828	2.19159e-13	0.686018	3.05886e-08	Yes	Yes	-0.137691	0.0982096	No	No
5	34452378	cg08751876			-0.700462	2.03755e-10	-0.658986	2.82497e-05	Yes	No	-0.67514	0.0360584	No	No
5	42757171	cg21929564	CCDC152	5'UTR	-0.611478	1.04264e-07	-0.669508	4.49828e-05	Yes	No	-0.682804	0.00221623	No	No
5	54848427	cg22006699			-0.254757	1.45921e-14	-0.287252	5.46492e-13	Yes	Yes	-0.265596	0.000620574	No	No
5	72705935	cg08742194			-0.565906	6.6176e-11	-0.578777	7.83604e-09	Yes	Yes	-0.328008	0.0108999	No	No
5	72705952	cg05258009			-1.12257	5.09556e-12	-2.27164	6.81418e-13	Yes	Yes	-0.944298	0.0363941	No	No
5	109871721	cg06012959	TMEM232	Body	0.310378	1.14502e-09	0.133395	0.0140088	No	No	0.130202	0.144947	No	No
5	110105162	cg21070081			4.36382	1.87639e-12	1.71906	1.68978e-08	Yes	Yes	3.0408	4.83273e-05	Yes	No
5	119802022	cg01256539	PRR16	5'UTR	0.816452	5.77964e-08	1.31745	3.11365e-09	Yes	Yes	0.574325	0.0101195	No	No
5	121518272	cg02601475			-0.639946	8.14622e-09	-0.554511	2.49376e-06	Yes	No	-0.406708	0.00857683	No	No
5	131607097	cg15574301	PDLIM4;PDLIM4	Body;Body	0.512269	9.94103e-08	0.546807	0.000248964	No	No	0.324815	0.121651	No	No
5	132112449	cg14453949	SEPT8;SEPT8;SEPT8;SEPT8	Body;5'UTR;Body;Body	-0.401845	1.13248e-15	-0.477101	3.13516e-09	Yes	Yes	-0.410192	0.000835406	No	No
5	132113601	cg13334727	SEPT8;SEPT8;SEPT8;SEPT8	TSS200;TSS1500;TSS1500;TSS1500	-0.363599	4.95202e-12	-0.355641	3.2182e-07	Yes	No	-0.346838	0.0020781	No	No
5	132113608	cg23077575	SEPT8;SEPT8;SEPT8;SEPT8	TSS200;TSS1500;TSS1500;TSS1500	-0.377044	3.80432e-15	-0.433355	8.73172e-11	Yes	Yes	-0.34166	0.00404508	No	No
5	132113620	cg19518672	SEPT8;SEPT8;SEPT8;SEPT8	TSS200;TSS1500;TSS1500;TSS1500	-0.54214	3.72494e-16	-0.646856	2.66288e-13	Yes	Yes	-0.597338	0.000862944	No	No
5	132113725	cg27309611	SEPT8;SEPT8;SEPT8;SEPT8	TSS200;TSS1500;TSS1500;TSS1500	-0.55481	3.53895e-18	-0.774942	1.14244e-12	Yes	Yes	-0.609738	0.00137191	No	No
5	132113734	cg08979191	SEPT8;SEPT8;SEPT8;SEPT8	TSS200;TSS1500;TSS1500;TSS1500	-1.02137	1.35256e-16	-1.66704	2.06236e-15	Yes	Yes	-0.929819	0.00187229	No	No
5	132113755	cg25212993	SEPT8;SEPT8;SEPT8;SEPT8	TSS200;TSS1500;TSS1500;TSS1500	-0.471854	1.93086e-10	-0.69421	1.62876e-08	Yes	Yes	-0.587792	0.00105435	No	No
5	132113776	cg06941635	SEPT8;SEPT8;SEPT8;SEPT8	TSS1500;TSS1500;TSS1500;TSS1500	-0.418311	6.22299e-14	-0.683408	1.28206e-14	Yes	Yes	-0.43847	0.000618156	No	No
5	132113860	cg01444808	SEPT8;SEPT8;SEPT8;SEPT8	TSS1500;TSS1500;TSS1500;TSS1500	-0.484679	8.71172e-12	-0.841852	7.37702e-13	Yes	Yes	-0.544787	0.00469514	No	No
5	140019269	cg24132527	TMCO6	Body	0.709056	2.26909e-13	0.256094	4.74005e-08	Yes	Yes	0.0607861	0.734062	No	No
5	150051778	cg14388237	MYOZ3;MYOZ3	Body;Body	1.86874	1.87098e-09	1.93994	5.21755e-06	Yes	No	1.71161	0.00521224	No	No
5	150224636	cg05340042	IRGM	TSS1500	-0.173254	7.65785e-08	-0.113042	0.00109512	No	No	-0.128736	0.0350416	No	No
5	150226278	cg22000984	IRGM;IRGM	1stExon;5'UTR	1.64975	1.56445e-11	1.34156	2.84773e-06	Yes	No	1.47327	0.0040822	No	No
5	172385677	cg23193410	LOC100268168;LOC100268168;RPL26L1	Body;Body;TSS1500	-0.277619	4.23855e-09	-0.419918	0.000329041	No	No	-0.723021	0.000753025	No	No
5	177480639	cg01003176			-0.161959	8.0859e-08	-0.186001	0.000122013	No	No	-0.142348	0.0174119	No	No
5	180651585	cg19843353	TRIM41;TRIM41	1stExon;1stExon	0.613977	9.4672e-12	0.53965	4.75692e-05	Yes	No	0.4429	0.0383493	No	No
5	180671896	cg02214623	GNB2L1	TSS1500	0.341319	4.47313e-12	0.309082	0.000103903	No	No	0.238349	0.0113391	No	No
6	7260807	cg01785233			0.402934	1.84157e-09	0.37939	0.000185297	No	No	0.119227	0.33112	No	No
6	10722562	cg15936318	TMEM14C;TMEM14C	TSS1500;TSS1500	-0.35652	5.95134e-09	-0.222229	0.00054485	No	No	-0.189938	0.0322202	No	No
6	16217882	cg14940260			0.698698	1.54319e-11	0.783784	8.90869e-09	Yes	Yes	0.955561	2.40089e-05	Yes	No
6	24489887	cg14023451	GPLD1;GPLD1	TSS200;TSS200	0.209157	9.99696e-09	0.330788	2.37716e-05	Yes	No	0.0443346	0.678166	No	No
6	25882402	cg07061783			-0.326654	2.48579e-08	-0.127802	0.0879762	No	No	-0.175143	0.11406	No	No
6	26018127	cg05816193	HIST1H1A	TSS200	-0.411707	1.41867e-09	-0.497344	1.37702e-07	Yes	No	-0.279671	0.0684248	No	No
6	26018185	cg14652095	HIST1H1A	TSS200	-0.307862	1.06218e-07	-0.441092	5.03097e-05	Yes	No	-0.23888	0.135049	No	No
6	29080239	cg18307968	OR2J3	1stExon	-0.510323	7.53341e-08			No	No			No	No
6	29526376	cg15991478	UBD	Body	-1.55913	1.62975e-08	-1.65479	3.90531e-07	Yes	No	-1.11634	0.0601762	No	No
6	30854011	cg26321999	DDR1;DDR1	5'UTR;5'UTR	-0.387632	1.28207e-08	-0.325394	9.77821e-06	Yes	No	-0.130583	0.233438	No	No
6	30854109	cg00934322	DDR1;DDR1	5'UTR;5'UTR	-0.438933	1.75912e-08	-0.487169	0.000119941	No	No	-0.148149	0.231297	No	No
6	30854161	cg07187855	DDR1;DDR1	5'UTR;5'UTR	-0.83118	3.21245e-09	-0.767594	1.2803e-05	Yes	No	-0.489649	0.0940371	No	No
6	30854186	cg09965419	DDR1;DDR1	5'UTR;5'UTR	-0.509349	6.59309e-09	-0.442213	0.000162286	No	No	-0.283221	0.0714922	No	No
6	30854551	cg15656686	DDR1;DDR1	5'UTR;5'UTR	-0.384973	3.30086e-08	-0.346106	3.37653e-06	Yes	No	-0.13651	0.273475	No	No
6	31165471	cg17287630	HCG27	TSS200	0.278722	9.46854e-09	0.0191395	0.773114	No	No	0.0536148	0.736596	No	No
6	34105785	cg04762129			0.172968	2.24165e-08	0.0286082	0.504861	No	No	-0.0613189	0.394899	No	No
6	35466268	cg00116315	TULP1;TEAD3	Body;TSS1500	-0.644786	1.17905e-10	-0.565788	1.68747e-06	Yes	No	-0.380899	0.0241713	No	No
6	38683035	cg11764900			-0.710303	4.74145e-08	-0.606042	0.0022363	No	No	-0.648477	0.00960894	No	No
6	43111240	cg13033722	PTK7;PTK7;PTK7;PTK7	Body;Body;Body;Body	-0.297868	9.10458e-09	-0.264936	8.79447e-06	Yes	No	-0.1576	0.0853	No	No
6	51848211	cg01816258	PKHD1;PKHD1	Body;Body	-0.398599	6.88437e-08	-0.246157	0.0109985	No	No	0.0529208	0.497265	No	No
6	66804704	cg19032326			-0.319369	6.63375e-09	-0.250152	0.0109293	No	No	-0.395923	3.9612e-05	Yes	No
6	75775380	cg15706692			2.67731	6.13294e-09	1.6544	1.75659e-06	Yes	No	1.25009	0.0576266	No	No
6	109036145	cg07086945			0.803017	1.7482e-08	0.981467	2.58659e-06	Yes	No	0.972546	0.00020128	No	No
6	110504754	cg10512408	CDC40	Body	-0.468818	7.38665e-10	-0.16801	0.0154128	No	No	0.0725597	0.250968	No	No
6	112115209	cg05517541	FYN	5'UTR	0.590402	6.02491e-14	0.810234	8.5374e-13	Yes	Yes	0.158829	0.339935	No	No
6	112165062	cg26846943	FYN	5'UTR	1.16642	8.54338e-12	1.61997	3.56964e-14	Yes	Yes	0.664941	0.0091807	No	No
6	128530306	cg09247979	PTPRK;PTPRK	Body;Body	-3.60758	4.03493e-11	-4.06983	2.03799e-08	Yes	Yes	-2.9663	0.00697068	No	No
6	130747460	cg08996597			-3.33451	1.47778e-12	-3.02161	9.51438e-06	Yes	No	-2.5612	0.0157238	No	No
6	133035379	cg24964103	VNN1	TSS200	-0.383605	2.5577e-13	-0.256455	0.00760187	No	No	-0.176448	0.120114	No	No
6	149806502	cg00073460	ZC3H12D	TSS1500	0.399262	9.40271e-09	0.504887	1.37606e-05	Yes	No	0.243486	0.0345641	No	No
6	161607487	cg21351392	AGPAT4	Body	1.32219	1.27781e-09	1.71447	2.56702e-08	Yes	Yes	0.403293	0.379515	No	No
6	170194529	cg04674406	C6orf122;C6orf208	Body;Body	0.283024	3.3043e-08	0.198928	0.0467893	No	No	0.00314176	0.98142	No	No
6	170401157	cg07141036			0.282053	1.91617e-08			No	No			No	No
6	170403557	cg11625488			0.486143	1.13483e-08			No	No			No	No
6	170403583	cg10312186			0.53724	1.85433e-08	0.455322	3.97422e-05	Yes	No	0.492286	0.0146827	No	No
7	947151	cg18664596	ADAP1	Body	0.514049	1.272e-08	0.430314	3.0001e-05	Yes	No	0.278147	0.00160945	No	No
7	1265851	cg15591276			-0.715473	1.79488e-08	-0.666716	5.69101e-05	Yes	No	-0.679342	0.00621876	No	No
7	1266616	cg15641398			-0.871946	2.68012e-09			No	No			No	No
7	1267057	cg15679892			-0.975228	7.77775e-08	-1.23421	9.30926e-07	Yes	No	-1.16537	0.00126248	No	No
7	1267228	cg11715858			-0.83936	1.13215e-07	-1.02318	6.57365e-06	Yes	No	-0.957278	0.00353528	No	No
7	1969874	cg12356249	MAD1L1;MAD1L1;MAD1L1	Body;Body;Body	-0.394233	8.15662e-09	-0.334785	2.75955e-06	Yes	No	-0.233711	0.101063	No	No
7	4118583	cg22535849	SDK1	Body	-3.25375	1.34058e-10	-2.48849	0.000124621	No	No	-3.2738	0.00102617	No	No
7	4854126	cg08799816	RADIL	Body	1.26187	6.55175e-09	1.14965	0.000260519	No	No	1.16778	0.0176055	No	No
7	5107766	cg02215787	RBAK	3'UTR	-0.471011	5.14423e-08	-0.507225	0.000199628	No	No	-0.289522	0.154128	No	No
7	21209781	cg08701183			-0.343143	5.42717e-09	-0.58067	7.14806e-05	No	No	-0.322318	0.0156466	No	No
7	27188364	cg19816811	HOXA6	TSS1500	-0.471886	3.06707e-09	-0.398571	0.000137661	No	No	-0.438437	0.00682582	No	No
7	27188465	cg16880946	HOXA6	TSS1500	-0.438904	2.54802e-11	-0.331244	4.98191e-05	Yes	No	-0.318597	0.0395505	No	No
7	28298753	cg20993764			0.219386	1.31134e-08	0.302766	5.00828e-07	Yes	No	-0.0685535	0.43613	No	No
7	47518657	cg20782724	TNS3	5'UTR	0.278708	6.00373e-08	0.199005	0.0390123	No	No	0.0788701	0.49131	No	No
7	47556811	cg20258698	TNS3	5'UTR	-0.316321	3.1985e-08	-0.256413	0.00629457	No	No	-0.381337	0.028192	No	No
7	47611829	cg00469897			0.28749	4.84517e-08	0.121064	0.206451	No	No	0.165573	0.197033	No	No
7	47611885	cg15847527			0.387863	9.7079e-10	0.198808	0.0253842	No	No	0.0975895	0.30795	No	No
7	47611926	cg21201294			0.453092	2.28705e-13	0.313846	0.0410873	No	No	-0.0399245	0.701641	No	No
7	62517839	cg16972057			-0.712346	9.2432e-16	-0.798434	1.06308e-08	Yes	Yes	-0.810259	0.000200291	No	No
7	65841803	cg19862616	NCRNA00174	Body	1.00811	2.55474e-16	0.490182	0.0112885	No	No	0.536696	0.107469	No	No
7	71098623	cg25579180	WBSCR17	Body	1.1011	8.2062e-12	1.12163	4.69892e-10	Yes	Yes	0.818109	0.00375926	No	No
7	75779857	cg14329783			0.751558	1.48016e-08	0.486519	0.00670121	No	No	0.212983	0.284737	No	No
7	75780412	cg06093861			-2.14958	8.89413e-11	-1.13175	0.0106507	No	No	-1.00133	0.166166	No	No
7	76874892	cg02183564	CCDC146	Body	-0.504912	4.3979e-09	-0.501336	0.000160718	No	No	-0.138378	0.255779	No	No
7	98477438	cg01367627	TRRAP	5'UTR	0.552331	2.35338e-15	0.446847	1.90297e-07	Yes	No	0.344726	0.00864089	No	No
7	107531310	cg17593404	DLD	TSS1500	0.319817	6.26592e-08	0.165203	0.156383	No	No	0.426524	0.0162857	No	No
7	119909506	cg08101922			-2.33871	1.2584e-08	-2.27287	1.22942e-08	Yes	Yes	-1.87162	0.0158137	No	No
7	130698670	cg17437088	FLJ43663;FLJ43663	Body;Body	0.418521	5.42816e-09	0.532369	1.90441e-08	Yes	Yes	0.413154	0.000198195	No	No
7	137505606	cg20347666	DGKI	Body	-0.356829	6.7644e-08	-0.464119	0.000101556	No	No	-0.263871	0.134491	No	No
7	137557164	cg21075678			-0.547081	4.57991e-08	-0.637621	2.0805e-09	Yes	Yes	-0.154574	0.0416573	No	No
7	139414573	cg14405813	HIPK2;HIPK2	Body;Body	-0.20827	1.63849e-08	-0.24826	0.00644564	No	No	-0.228552	0.006084	No	No
7	140397380	cg27246938	LOC100134713;NDUFB2	TSS1500;Body	0.176963	2.84148e-08	0.199525	0.000392912	No	No	0.157136	0.0344732	No	No
7	142333497	cg12501995			-0.320396	7.64991e-08			No	No			No	No
7	142636507	cg19410471	C7orf34	TSS200	0.396505	4.92311e-09	0.441813	1.15173e-05	Yes	No	0.199864	0.159603	No	No
7	144531951	cg18992848	TPK1;TPK1	Body;Body	0.701172	1.0168e-08	0.380583	0.00698015	No	No	0.580608	0.0417044	No	No
7	151393469	cg23151649	PRKAG2;PRKAG2	Body;Body	0.608644	7.26449e-11	0.728769	2.26943e-05	Yes	No	0.585433	0.0165013	No	No
7	152589789	cg01172872			-0.44446	2.93339e-09	-0.625865	1.65628e-05	Yes	No	-0.381917	0.0758413	No	No
7	157787328	cg15057554	PTPRN2;PTPRN2;PTPRN2	Body;Body;Body	-0.201497	6.97817e-08	-0.0989886	0.061045	No	No	-0.15446	0.0932415	No	No
7	158766336	cg01219135			1.10092	1.52735e-09	1.2136	1.13319e-05	Yes	No	0.262735	0.338153	No	No
8	586336	cg15825027			0.281681	1.25647e-08	0.245845	0.0091973	No	No	0.0106368	0.928984	No	No
8	1798729	cg05321307	ARHGEF10	Body	0.35215	9.78053e-09	0.175688	0.0336203	No	No	0.154269	0.115676	No	No
8	1955069	cg24598145	KBTBD11	3'UTR	0.232886	2.11342e-08	0.3154	2.21258e-05	Yes	No	0.08029	0.541066	No	No
8	11991521	cg07514801	FAM66D	Body	-0.170601	1.51994e-08	-0.22082	8.16872e-05	No	No	-0.11854	0.232395	No	No
8	17943293	cg04912297	ASAH1;ASAH1;ASAH1	TSS1500;TSS1500;TSS1500	0.493222	2.71224e-08	0.427152	0.00130336	No	No	0.556748	0.000148223	No	No
8	19796591	cg22108175	LPL;LPL	5'UTR;1stExon	0.592954	2.55669e-08	0.368485	0.0217523	No	No	0.166328	0.420721	No	No
8	22298119	cg13180375	PPP3CC	TSS1500	0.733946	1.13672e-07	0.461899	0.00216986	No	No	0.592221	0.0267459	No	No
8	23423757	cg18339359	SLC25A37	Body	3.06603	7.20121e-10	2.58095	1.36365e-08	Yes	Yes	2.16143	0.0153508	No	No
8	27845994	cg03386509	SCARA5	5'UTR	-0.385115	8.97528e-09	-0.117668	0.231001	No	No	0.200872	0.0156852	No	No
8	37082537	cg23224142			0.638989	3.49245e-09	0.514183	0.00019289	No	No	0.558986	0.000114579	No	No
8	42064673	cg22038738	PLAT;PLAT	5'UTR;5'UTR	-0.775606	1.19716e-21	-0.681258	1.594e-10	Yes	Yes	-0.303517	0.0234667	No	No
8	42065314	cg12091331	PLAT;PLAT	TSS200;TSS200	-0.482027	1.1749e-15	-0.794799	3.82969e-12	Yes	Yes	-0.476681	0.0178754	No	No
8	57350985	cg09654669			0.627254	2.14125e-08	0.407035	0.000581975	No	No	0.203041	0.155271	No	No
8	67025467	cg22322828			-1.19217	2.07619e-08	-0.0307201	0.636863	No	No	0.0364932	0.610376	No	No
8	67624648	cg15969314	SGK3	TSS1500	-0.499839	7.47901e-08			No	No			No	No
8	86351067	cg21346043	CA3;CA3	1stExon;5'UTR	-0.314772	1.06837e-07	-0.239111	0.00651668	No	No	-0.237838	0.012265	No	No
8	104510831	cg04852977			-0.525206	1.11659e-08	-0.322155	0.00240871	No	No	-0.540194	0.026219	No	No
8	106330173	cg04640109	ZFPM2	TSS1500	-0.27647	1.05943e-07	-0.431434	0.00836111	No	No	-0.249097	0.0444993	No	No
8	119960777	cg17171407	TNFRSF11B	Body	0.684714	2.09275e-08	0.448265	0.00195151	No	No	0.342915	0.111927	No	No
8	126711942	cg02179473			-2.94511	7.13611e-10	-2.24171	0.00159427	No	No	-1.4847	0.115986	No	No
8	128264282	cg17095489			0.276465	1.91045e-13	0.244946	0.00310586	No	No	0.152735	0.10498	No	No
8	130089463	cg14866167			-0.638773	4.7651e-15	-0.828026	3.32123e-08	Yes	Yes	-0.316897	0.0298566	No	No
8	142362180	cg14818812			-0.269603	4.26942e-08	-0.31695	1.09021e-08	Yes	Yes	-0.109708	0.299908	No	No
8	142401373	cg10118557			0.261166	2.01862e-11	0.32592	0.000549117	No	No	0.251689	0.0332534	No	No
8	142401534	cg17903548			0.590718	2.51253e-08	0.429709	0.0605788	No	No	0.497497	0.0598599	No	No
8	142413013	cg06830360			-1.277	4.16643e-10	-1.12243	5.42122e-05	Yes	No	-0.903148	0.0235369	No	No
8	142446785	cg17635777	FLJ43860	Body	0.392608	1.29516e-08			No	No			No	No
8	144372932	cg24107665	ZNF696	TSS1500	0.476163	9.25064e-10			No	No			No	No
8	144417263	cg24596472	TOP1MT	TSS1500	0.596491	6.5801e-11	0.820049	1.17001e-09	Yes	Yes	0.267868	0.159223	No	No
8	144417848	cg13153661	TOP1MT	TSS1500	0.307274	1.42576e-10	0.337034	0.00402608	No	No	0.0321665	0.744093	No	No
8	144437314	cg26466789			1.11524	3.56231e-11	1.0792	8.85051e-06	Yes	No	0.807512	0.0496391	No	No
8	144437350	cg23244022			1.53891	2.58404e-09	0.692705	3.70851e-06	Yes	No	0.825059	0.0809667	No	No
8	144437507	cg22123784			1.27387	2.89399e-14	1.40911	1.32949e-06	Yes	No	0.672932	0.0595041	No	No
8	144437541	cg14425468			1.86625	1.70451e-08	0.498169	8.16439e-05	No	No	0.286671	0.333904	No	No
8	144437914	cg11284147			0.587772	1.22079e-09	0.917875	3.49524e-07	Yes	No	0.080332	0.624499	No	No
8	144442847	cg18063989			0.322733	1.06625e-12	0.33816	0.000159269	No	No	-0.025879	0.731469	No	No
8	145014989	cg03958308	PLEC1;PLEC1;PLEC1;PLEC1;PLEC1;PLEC1;PLEC1;PLEC1	Body;Body;Body;Body;TSS1500;Body;Body;Body	-0.406948	1.81185e-08	-0.537796	3.55938e-06	Yes	No	-0.438642	0.0168863	No	No
8	145751956	cg06341195	LRRC24;MGC70857	5'UTR;3'UTR	-0.537664	3.90406e-13	-0.410679	1.59199e-07	Yes	No	-0.440184	0.000447835	No	No
8	145759815	cg23359385	KIAA1688	Body	0.304975	2.53091e-10	0.272183	8.18906e-06	Yes	No	0.212806	0.0764139	No	No
8	146228404	cg12457210	ZNF252;C8orf77	TSS200;Body	-1.14833	8.79517e-09	0.0107693	0.822106	No	No	0.0602427	0.274552	No	No
9	503937	cg24643417	KANK1	TSS1500	0.440507	4.00057e-09	0.426224	0.00020328	No	No	0.311416	0.119479	No	No
9	826657	cg14021170			-0.709026	1.25044e-08	-0.90891	1.75915e-06	Yes	No	-0.779929	0.00234189	No	No
9	34263427	cg04057106	KIF24	Body	-0.302912	8.67873e-08	-0.178306	0.0827452	No	No	0.0160315	0.829658	No	No
9	84302344	cg06358300	TLE1	Body	0.338454	4.98272e-11	0.228837	0.000429276	No	No	0.413718	1.82056e-06	Yes	No
9	91148748	cg05507459	NXNL2;NXNL2	TSS1500;TSS1500	0.372427	5.41185e-08	0.549399	2.62838e-06	Yes	No	0.312735	0.0736438	No	No
9	93799278	cg14435550			0.525774	3.71561e-09			No	No			No	No
9	117108451	cg14588828	AKNA	Body	-0.426489	8.65696e-10	-0.327469	3.8445e-06	Yes	No	-0.756159	0.000646221	No	No
9	123655887	cg04236137			-0.152317	8.19362e-11			No	No			No	No
9	131710719	cg06318164	NUP188;DOLK	Body;TSS1500	0.507942	1.71547e-08	0.380061	0.0111091	No	No	0.385064	0.100515	No	No
9	132177348	cg13571972			0.531491	3.58588e-09	0.737622	1.54989e-11	Yes	Yes	0.193457	0.0304055	No	No
9	132228647	cg14143304			-1.27646	9.10256e-12			No	No			No	No
9	132935664	cg05251000	FREQ	Body	0.574795	2.88341e-08	0.494837	0.000397528	No	No	0.264273	0.17379	No	No
9	136567339	cg13458384	SARDH;SARDH	Body;Body	0.286683	1.15873e-07	0.189449	0.00512101	No	No	0.191139	0.0762903	No	No
9	137270186	cg13941235	RXRA	Body	0.478131	1.0778e-07	0.391489	0.000391093	No	No	0.26279	0.197674	No	No
9	140189618	cg18798099			0.375614	2.04465e-10	0.447817	3.5034e-06	Yes	No	0.39387	0.001434	No	No
9	140703637	cg12872489	EHMT1	Body	0.409208	7.27188e-08	0.318761	0.00085064	No	No	0.599347	0.0124626	No	No
