# Supplementary material for: Incorporating local ancestry improves identification of ancestry-associated methylation signatures and meQTLs in African Americans
Source: Commun Biol. 2022 Apr 29;5:401. doi: 10.1038/s42003-022-03353-5 (PMC9054854; doi:10.1038/s42003-022-03353-5)
Supplement: Supplementary file 4 — Supplementary Data 2. [file 42003_2022_3353_MOESM4_ESM.xlsx]

## Sheet: Supplementary Data 2
Supplementary Data 2. Epigenome-wide significant methylation sites (p-value<1.16e-7) associated with global ancestry in the Veterans Aging Cohort Study (VACS) discovery group (N=478) and replications in the VACS replication group (N=422) and Women’s Interagency HIV Study (WIHS) replication cohort (N=131)
Chromosome	Position	Probe	Nearest_gene	UCSC_RefGene	VACS Discovery Group		VACS Replication Group				WIHS Replication Cohort
					30 significant probes		14 (47%) replicated probes				6 (20%) replicated probes
					Beta	P-value	Beta	P-value	Replicated?	Epigenome-wide significanct?	Beta	P-value	Replicated?	Epigenome-wide significanct?
1	4059661	cg10510935			2.34173	3.62115e-09	1.64548	4.41729e-05	Yes	No	1.46445	0.0228357	No	No
1	153590243	cg08477332	S100A14	TSS1500	-4.74879	1.68969e-08	-5.16659	3.88849e-10	Yes	Yes	-4.41568	0.0150264	No	No
1	159170275	cg04101015	CADM3;CADM3	Body;Body	1.27079	8.06244e-11	1.25362	0.0011689	Yes	No	0.612462	0.026086	No	No
1	159174162	cg07202479	DARC;DARC	TSS1500;TSS1500	0.514523	1.00444e-12	0.371675	0.000246618	Yes	No	0.0411189	0.772326	No	No
1	159174728	cg04922029	DARC;DARC;DARC	TSS1500;5'UTR;1stExon	3.49757	2.6504e-16			No	No			No	No
11	70253499	cg05226335	CTTN;CTTN	Body;Body	1.22028	2.76323e-10	1.01739	0.0125757	No	No	0.558395	0.0474268	No	No
12	81099740	cg01581686			-1.15346	7.18656e-09			No	No			No	No
13	41705170	cg00487226	KBTBD6	1stExon	-0.492928	4.00384e-10	-0.222379	0.290922	No	No	-0.303097	0.0684749	No	No
13	85862846	ch.13.84760847R			-1.21284	5.49986e-09	-0.376212	0.00358716	No	No	0.0449187	0.789625	No	No
17	40259547	cg20291162	DHX58	Body	-1.57246	7.82524e-10	-1.61452	4.13619e-06	Yes	No	-1.48121	2.83515e-06	Yes	No
17	40259724	cg02228675	DHX58	Body	-3.8007	4.80879e-10	-2.88558	0.000156761	Yes	No	-3.83841	2.62737e-05	Yes	No
17	40260053	cg02450064	DHX58	Body	-1.67789	1.66326e-08	-1.26682	0.000107155	Yes	No	-1.80075	3.22604e-06	Yes	No
17	63549322	cg19949591	AXIN2	Body	0.376508	6.06146e-08	0.0666479	0.596278	No	No	-0.127521	0.47264	No	No
18	46501625	cg06080874			0.613526	1.05979e-07	-0.0273867	0.873802	No	No	0.42484	0.0341012	No	No
18	67617289	cg15663348	CD226	5'UTR	-0.275424	1.03977e-07	-0.121923	0.0405971	No	No	-0.283908	0.017176	No	No
19	41414353	cg19493303			1.25068	1.08891e-08	0.623434	0.0422336	No	No	0.0707547	0.86102	No	No
3	11267072	cg05551003	HRH1;HRH1;HRH1	5'UTR;TSS1500;5'UTR	0.579474	6.32386e-08	0.184431	0.570883	No	No	-0.0119132	0.922304	No	No
3	133160722	cg24583468	BFSP2	Body	0.586393	8.35734e-08	0.372635	0.00127174	Yes	No	0.240891	0.147352	No	No
5	54848427	cg22006699			-0.360074	1.08666e-08	-0.244234	0.00603411	No	No	-0.230854	0.0606755	No	No
5	72934606	cg04480106	RGNEF	5'UTR	-2.15186	2.22954e-09	-0.669117	0.0504568	No	No	-0.948445	0.139292	No	No
5	132113620	cg19518672	SEPT8;SEPT8;SEPT8;SEPT8	TSS200;TSS1500;TSS1500;TSS1500	-0.904625	2.31249e-09	-0.717291	5.86977e-08	Yes	Yes	-0.870625	0.000352074	Yes	No
5	132113725	cg27309611	SEPT8;SEPT8;SEPT8;SEPT8	TSS200;TSS1500;TSS1500;TSS1500	-0.973838	2.94293e-11	-0.999808	6.99766e-07	Yes	No	-1.00581	0.00150325	Yes	No
5	132113734	cg08979191	SEPT8;SEPT8;SEPT8;SEPT8	TSS200;TSS1500;TSS1500;TSS1500	-1.70882	1.44119e-08	-1.70317	1.67195e-06	Yes	No	-1.10023	0.0334645	No	No
5	132113860	cg01444808	SEPT8;SEPT8;SEPT8;SEPT8	TSS1500;TSS1500;TSS1500;TSS1500	-0.7826	3.71641e-08	-0.725366	0.00014715	Yes	No	-0.727229	0.0212434	No	No
7	105172168	cg11236311	RINT1	TSS1500	-1.56941	8.70837e-08	-0.516202	0.133802	No	No	0.0735234	0.801168	No	No
8	144437314	cg26466789			2.10695	1.28446e-08	1.72342	5.08628e-05	Yes	No	1.35254	0.167126	No	No
8	145008110	cg07427475	PLEC1;PLEC1;PLEC1;PLEC1;PLEC1;PLEC1;PLEC1;PLEC1	Body;Body;Body;Body;Body;Body;Body;Body	1.10506	8.02283e-08			No	No			No	No
8	145008397	cg04255391	PLEC1;PLEC1;PLEC1;PLEC1;PLEC1;PLEC1;PLEC1;PLEC1	Body;Body;Body;Body;Body;Body;Body;Body	1.40921	1.80472e-08	0.676932	0.000554189	Yes	No	0.964251	0.0901006	No	No
8	145047469	cg00575153	PLEC1;PLEC1	Body;Body	1.70038	1.35822e-10	1.24997	0.0221313	No	No	1.97993	0.000141738	Yes	No
8	145049419	cg08909802	PLEC1	Body	1.24189	2.74081e-11	0.495674	0.018096	No	No	0.554601	0.0298043	No	No
