# Supplementary material for: Incorporating local ancestry improves identification of ancestry-associated methylation signatures and meQTLs in African Americans
Source: Commun Biol. 2022 Apr 29;5:401. doi: 10.1038/s42003-022-03353-5 (PMC9054854; doi:10.1038/s42003-022-03353-5)
Supplement: Supplementary file 5 — Supplementary Data 3. [file 42003_2022_3353_MOESM5_ESM.xlsx]

## Sheet: Supplementary Data 3
Supplementary Data 3. Epigenome-wide significant methylation sites (p-value<1.16e-7) associated with local ancestry in the Veterans Aging Cohort Study (VACS) discovery group (N=478) and replications in the VACS replication group (N=422) and Women’s Interagency HIV Study (WIHS) replication cohort (N=131)
Chromosome	Position	Probe	Nearest_gene	UCSC_RefGene	VACS Discovery Group		VACS Replication group				WIHS Replication Cohort
					1,284 significant probes		771 (60%) replicated probes				223 (17%) replicated probes
					Beta	P-value	Beta	P-value	Replicated?	Epigenome-wide significanct?	Beta	P-value	Replicated?	Epigenome-wide significanct?
1	566570	cg08477687	MIR1977	TSS1500	-1.76983	6.2308e-09	-0.767067	0.00967918	No	No	-0.978764	0.127271	No	No
1	567206	cg15394630	MIR1977	TSS1500	-0.880239	4.83758e-09	-0.571616	4.81166e-05	No	No	-0.8592	0.000269775	No	No
1	569427	cg08858441			-1.90091	4.33153e-10	-1.34469	4.72282e-05	No	No	-1.78909	0.00102379	No	No
1	870958	cg14156792	SAMD11	Body	-0.779422	4.03964e-10	-0.506067	0.00215035	No	No	-0.845347	0.000134892	No	No
1	1155731	cg07115976	SDF4;SDF4	Body;Body	-0.62957	1.82631e-12			No	No			No	No
1	1478170	cg11964810	SSU72	Body	-0.546	3.78768e-12	-0.266493	0.00214054	No	No	0.107645	0.449446	No	No
1	1479238	cg04126957	SSU72	Body	0.326869	2.81598e-08			No	No			No	No
1	2162506	cg08640824	SKI	Body	-0.568332	4.17971e-09			No	No			No	No
1	3192542	cg15357022	PRDM16;PRDM16	Body;Body	0.258133	1.68161e-10	0.351671	0.000790717	No	No	0.0771558	0.509592	No	No
1	3394013	cg01269514	ARHGEF16	Body	0.436974	3.0478e-08	0.382127	0.00047993	No	No	0.0790578	0.652219	No	No
1	4711419	cg26840333			0.683776	6.47963e-09	0.549704	0.000355813	No	No	0.712176	0.00349204	No	No
1	9686523	cg17467525			-0.823235	1.16681e-09	-0.277604	0.047487	No	No	-0.755291	0.000223943	No	No
1	10058068	cg15090005	RBP7	Body	-0.356111	4.73595e-08	0.0438501	0.791344	No	No	-0.207402	0.27766	No	No
1	10815522	cg01973605	CASZ1;CASZ1	5'UTR;5'UTR	0.27279	8.12379e-08	0.243453	0.0511179	No	No	0.131876	0.266897	No	No
1	10949192	cg04015962			-0.698758	2.31194e-10	-0.650446	0.000320547	No	No	-0.824771	0.00417776	No	No
1	22746853	cg10579012			-0.471189	4.71142e-08	-0.341503	0.001413	No	No	-0.325458	0.00920817	No	No
1	25598939	cg27572855	RHD;RHD	TSS200;TSS200	-0.375659	5.59138e-08	-0.334483	0.00123236	No	No	-0.353721	0.00165726	No	No
1	26487928	cg11418559	GRRP1	Body	-0.308529	1.13635e-07			No	No			No	No
1	27982716	cg26028440			-0.356061	1.2996e-12			No	No			No	No
1	31362242	cg15580226	SDC3	Body	0.371575	3.37744e-10	0.378115	0.00685106	No	No	0.53698	0.000997228	No	No
1	40392088	cg14963928			0.581486	3.03536e-09	0.472637	0.00169417	No	No	0.436824	0.031059	No	No
1	43613173	cg07138491	FAM183A	TSS1500	0.513412	2.42297e-08	0.417057	0.000170497	No	No	0.642833	0.00190752	No	No
1	44172605	cg09903430	ST3GAL3;ST3GAL3;ST3GAL3;ST3GAL3;ST3GAL3;ST3GAL3;ST3GAL3;ST3GAL3;ST3GAL3;ST3GAL3	TSS1500;TSS1500;TSS1500;TSS1500;TSS1500;TSS1500;TSS1500;TSS1500;TSS1500;TSS1500	-0.283637	6.29174e-08	-0.21411	0.00408145	No	No	0.12435	0.422315	No	No
1	44402422	cg13606994	ARTN;ARTN;ARTN;ARTN;ARTN	Body;Body;Body;Body;Body	0.395848	6.25799e-23			No	No			No	No
1	53392650	cg27535305	SCP2;SCP2	TSS1500;TSS1500	-0.584989	1.83379e-11	-0.424426	0.000661439	No	No	-0.0999367	0.425903	No	No
1	53392781	cg25767906	SCP2;SCP2	TSS200;TSS200	-0.637591	2.38315e-11	-0.455678	0.000543332	No	No	-0.256284	0.114992	No	No
1	54562543	cg16646600	C1orf83	3'UTR	-0.827719	4.60142e-08	-1.25463	0.000190911	No	No	-0.241407	0.34998	No	No
1	63372303	cg12741441			0.636732	9.40265e-11	0.483811	8.54563e-05	No	No	-0.00152509	0.993335	No	No
1	64971752	cg20876010	CACHD1	Body	0.360515	5.29551e-08	0.290588	0.00158649	No	No	0.480556	0.000522145	No	No
1	153589781	cg16348003	S100A14	TSS1500	-0.598478	1.8986e-13	-0.377506	0.000209636	No	No	-0.361333	0.0394398	No	No
1	154437693	cg21262032	IL6R;IL6R	Body;3'UTR	-0.354201	2.64994e-11	-0.170269	0.02443	No	No	-0.228793	0.00463211	No	No
1	156548584	cg03712798	TTC24	TSS1500	0.371507	7.80818e-08	0.336479	0.000193691	No	No	0.436797	0.0532878	No	No
1	159174728	cg04922029	DARC;DARC;DARC	TSS1500;5'UTR;1stExon	3.09584	2.23663e-145			No	No			No	No
1	203320190	cg04704856	FMOD;FMOD	1stExon;5'UTR	0.453951	1.57984e-09	0.407812	7.71837e-05	No	No	0.159297	0.0700706	No	No
1	204165603	cg00358936	KISS1;KISS1	1stExon;5'UTR	-0.28487	5.34738e-11	-0.235167	0.0437529	No	No	-0.227526	0.167521	No	No
1	205181261	cg20414749	DSTYK;DSTYK	TSS1500;TSS1500	0.277618	6.62437e-11	0.299933	0.000626992	No	No	0.234934	0.01785	No	No
1	205327054	cg24692170	KLHDC8A	TSS1500	-0.227305	1.28963e-08			No	No			No	No
1	205537833	cg03061435	MFSD4	TSS1500	-0.604374	7.19661e-09	-0.631226	0.000319327	No	No	-0.597307	0.0424197	No	No
1	208132388	cg13298199			0.602963	8.09191e-08	0.513353	0.0101917	No	No	-0.153968	0.632696	No	No
1	228075683	cg10909939			0.690865	1.22885e-11			No	No			No	No
1	243420065	cg05567236	SDCCAG8;CEP170;CEP170;CEP170	Body;TSS1500;TSS1500;TSS1500	0.381493	8.05074e-10	0.135032	0.0479114	No	No	0.203714	0.0479543	No	No
1	244015224	cg07343703			-0.459757	3.21811e-16			No	No			No	No
1	246132061	cg18144885	SMYD3;SMYD3	Body;Body	-0.555399	8.89618e-09	-0.281669	0.00267125	No	No	-0.654528	0.000283014	No	No
1	248100276	cg08861456	OR2L13	TSS1500	-0.715078	1.01869e-10	-0.589529	7.74998e-05	No	No	-0.657913	0.00112433	No	No
1	248100407	cg08260406	OR2L13	TSS200	-2.01471	8.22463e-19			No	No			No	No
1	248100427	cg04028570	OR2L13	TSS200	-3.36714	6.94734e-18			No	No			No	No
1	248902767	cg04162032	LOC646627;LOC646627	1stExon;3'UTR	0.564529	8.7512e-09	0.550617	0.000100811	No	No	0.136105	0.187141	No	No
1	248903323	cg03541887	LOC646627	TSS200	0.855013	2.37126e-08	0.742047	0.000605271	No	No	0.0983092	0.551672	No	No
1	248903325	cg10402995	LOC646627	TSS200	0.651593	3.0936e-08	0.561999	9.11456e-05	No	No	0.226341	0.0463085	No	No
10	497316	cg04926193	DIP2C	Body	0.611541	1.98781e-10			No	No			No	No
10	11343618	cg22660341	CUGBP2;CUGBP2;CUGBP2;CUGBP2	Body;Body;Body;Body	-2.68159	4.73931e-13	-2.7416	0.00022295	No	No	-2.93308	0.00070701	No	No
10	12750368	cg13224914	CAMK1D;CAMK1D	Body;Body	0.293625	2.58847e-09	0.42923	7.83513e-05	No	No	0.149581	0.156374	No	No
10	22717154	cg13379757			-4.00585	6.35084e-20			No	No			No	No
10	22725451	cg16913841			-0.613741	7.36324e-12	-0.334641	0.00217377	No	No	-0.504649	0.000315051	No	No
10	22725587	cg16063312			-0.669522	1.84948e-11	-0.517072	0.000466896	No	No	-0.31606	0.216348	No	No
10	22766143	cg17077610			-0.17313	4.14486e-09	-0.0442739	0.420318	No	No	-0.211313	0.0226314	No	No
10	22766320	cg15772157			-0.305522	8.1721e-11	-0.251364	0.0129835	No	No	-0.535692	8.44524e-05	No	No
10	22767076	cg05124243			-1.05876	2.10269e-23			No	No			No	No
10	29480551	cg03764364			0.427591	2.44205e-08	0.281157	0.000441253	No	No	0.535195	0.00188685	No	No
10	29545279	cg22840887			0.917216	2.66086e-11	1.08051	0.000205837	No	No	0.604753	0.0333641	No	No
10	31607153	cg24861272	ZEB1;ZEB1;ZEB1;LOC220930;ZEB1	TSS1500;TSS1500;TSS1500;Body;TSS1500	-0.275049	8.73956e-09	-0.367764	0.000687337	No	No	0.00781229	0.940011	No	No
10	31607160	cg00520933	ZEB1;ZEB1;ZEB1;LOC220930;ZEB1	TSS1500;TSS1500;TSS1500;Body;TSS1500	-0.338657	9.48277e-12	-0.326115	0.00463904	No	No	-0.161104	0.22835	No	No
10	31607330	cg14784699	ZEB1;ZEB1;ZEB1;LOC220930;ZEB1	TSS1500;TSS200;TSS1500;Body;TSS1500	-0.943931	1.61243e-11	0.11521	3.73618e-05	No	No	0.0854655	0.0666559	No	No
10	44789589	cg22789769			0.423711	8.59723e-09	0.285462	0.0212127	No	No	0.946327	0.00385898	No	No
10	45374841	cg06012872			-0.481925	2.44994e-08	-0.34525	0.079824	No	No	-0.35421	0.147253	No	No
10	45374906	cg20638675			-0.898224	5.39818e-08	-0.506363	0.086212	No	No	-0.751938	0.0310287	No	No
10	75936982	cg11480019	ADK;ADK	Body;Body	2.24586	7.26996e-11	1.85139	4.4521e-05	No	No	2.4337	0.000163252	No	No
10	86016643	cg02698580	RGR;RGR;RGR	Body;Body;Body	-0.811647	3.86544e-08	-0.87616	0.00010368	No	No	-0.780505	0.035671	No	No
10	93171002	cg06520331	LOC100188947;HECTD2;HECTD2	Body;Body;Body	-0.50055	1.47894e-11	-0.392954	0.0013809	No	No	-0.432741	0.0108401	No	No
10	115059021	cg08917117			0.410104	3.45721e-09	0.49289	7.52814e-05	No	No	0.552981	0.165748	No	No
10	118654150	cg00750430	KIAA1598;KIAA1598	Body;Body	0.573631	2.03397e-09	0.430482	0.00749737	No	No	0.475891	0.000662697	No	No
10	126845714	cg27488007	CTBP2;CTBP2	5'UTR;5'UTR	0.501161	2.39351e-08	0.391106	0.00014807	No	No	0.120186	0.490528	No	No
10	133195086	cg03798045			0.308893	6.35885e-08			No	No			No	No
10	134701730	cg05313588			-0.448228	8.25788e-08			No	No			No	No
10	134724823	cg23693569			-1.83984	5.77561e-08	-1.87662	5.365e-05	No	No	-1.40021	0.30099	No	No
10	134876495	cg04194432			-3.07941	1.67871e-11			No	No			No	No
10	135381914	cg20169779	SYCE1	5'UTR	-0.700504	6.45027e-09	-0.810815	0.000110946	No	No	-1.00995	0.00193443	No	No
11	2017084	cg15394860	H19	Body	-0.269635	3.70243e-08	-0.440268	0.00453339	No	No	-0.288425	0.0575391	No	No
11	2321842	cg23929682	C11orf21;TSPAN32;C11orf21	Body;TSS1500;Body	-0.304358	2.61446e-08	-0.272264	0.00105053	No	No	-0.147838	0.0619178	No	No
11	12031099	cg01286655	DKK3;DKK3;DKK3	TSS1500;TSS200;TSS1500	-0.317523	2.77029e-08	-0.230174	0.0045229	No	No	-0.418599	0.00700679	No	No
11	33746426	cg09864245	CD59;CD59;CD59;CD59	5'UTR;5'UTR;5'UTR;5'UTR	-0.971134	2.95939e-16	-0.561033	4.61884e-05	No	No	-0.200224	0.2921	No	No
11	46121221	cg14394264	PHF21A;PHF21A	5'UTR;5'UTR	-0.325284	3.1721e-08	-0.330035	0.000725181	No	No	-0.39185	0.00211634	No	No
11	47213116	cg10938684			0.862872	2.98403e-15			No	No			No	No
11	57056613	cg05954192			0.364442	1.16378e-09	0.302175	0.00204699	No	No	0.162368	0.0775951	No	No
11	60789647	cg13520651			-0.273449	9.84109e-08	-0.0318522	0.641734	No	No	-0.0709083	0.529006	No	No
11	63381144	cg22380508	PLA2G16;PLA2G16	Body;Body	-0.614861	5.44568e-18	-0.438407	5.65077e-05	No	No	-0.621804	0.000177345	No	No
11	63821400	cg06767142	MACROD1	Body	-0.760706	6.47753e-09	-0.37105	3.98625e-05	No	No	-0.286318	0.0395061	No	No
11	66300458	cg04006266	BBS1	3'UTR	0.24805	4.21844e-10	0.1772	0.00523844	No	No	0.0485839	0.560579	No	No
11	66317822	cg12208638	ACTN3	Body	-3.27147	5.88526e-11	-1.61294	0.0394019	No	No	-1.11343	0.445735	No	No
11	68856225	cg01385198	TPCN2	3'UTR	-0.227838	6.42091e-08	-0.180467	0.00715746	No	No	-0.159991	0.10641	No	No
11	73061896	cg02391615	ARHGEF17	Body	-0.269212	2.16237e-08			No	No			No	No
11	76327232	cg03807330			0.515851	4.08456e-11	0.386731	4.4735e-05	No	No	0.15595	0.171962	No	No
11	86651225	cg11845292			-0.342319	3.79983e-10	-0.203642	0.00272183	No	No	-0.431828	0.000159599	No	No
11	89220647	cg01436723	NOX4;NOX4;NOX4;NOX4	Body;Body;Body;Body	-0.850867	1.14319e-13			No	No			No	No
11	105169034	cg07243138			-0.304799	7.74071e-09			No	No			No	No
11	113262625	cg05590274	ANKK1	Body	0.311396	9.91265e-08	0.1879	0.0554994	No	No	0.23419	0.010398	No	No
11	116706153	cg03044513			-0.188373	6.56111e-08	-0.140397	0.0188526	No	No	-0.103572	0.0909882	No	No
11	117069780	cg11861562	TAGLN;TAGLN	TSS1500;TSS1500	-0.662239	8.8906e-08	-0.646518	0.000475815	No	No	-0.786996	0.00114537	No	No
11	117070046	cg16524733	TAGLN;TAGLN;TAGLN;TAGLN	5'UTR;1stExon;5'UTR;1stExon	-0.739091	1.58648e-08	-0.649661	0.00487458	No	No	-1.1067	0.00263459	No	No
11	118100782	cg25155064	MPZL3	Body	0.266769	4.96131e-08	0.178356	0.0134654	No	No	0.219112	0.0943579	No	No
11	124621829	cg24942416	VSIG2	Body	0.73308	1.83041e-09	0.408525	0.0428217	No	No	0.491842	0.023021	No	No
11	124621944	cg23715045	VSIG2	Body	0.630235	7.75483e-11	0.425214	0.00743195	No	No	0.289668	0.236304	No	No
11	124622096	cg21929875	VSIG2;VSIG2	5'UTR;1stExon	0.487443	1.55119e-09	0.225623	0.137358	No	No	0.414463	0.058118	No	No
11	124622373	cg02082342	VSIG2	TSS1500	0.38307	9.82024e-09	0.250903	0.041013	No	No	0.455214	0.00708179	No	No
11	132807102	cg12264934	OPCML;OPCML	Body;Body	-1.26837	1.3186e-09	-1.01218	0.00261386	No	No	-0.877629	0.0905593	No	No
12	10242785	cg18924562	CLEC1A	Body	-0.496002	4.41582e-11	-0.199381	0.0533178	No	No	-0.862186	0.000133202	No	No
12	10560602	cg10195814	KLRC4	Body	0.464513	1.64977e-10	0.272929	0.0043108	No	No	0.519053	0.00154144	No	No
12	10608067	cg20047055	KLRC1;KLRC1	TSS1500;TSS1500	0.183811	7.44356e-08	0.159697	0.0678471	No	No	0.0989262	0.357244	No	No
12	11463379	cg14076161	PRB4	TSS200	0.225847	1.3436e-11	0.188712	0.000108003	No	No	0.122895	0.0249339	No	No
12	34491090	cg08821431			0.573857	2.3731e-10			No	No			No	No
12	39539408	cg09788416			-0.710555	7.87148e-09	-0.469671	0.0156032	No	No	-0.320742	0.0862564	No	No
12	47219821	cg22049899	SLC38A4;SLC38A4	TSS200;TSS200	-0.711061	8.56279e-11			No	No			No	No
12	52430400	cg03240059			-0.343796	8.05156e-09			No	No	-0.0193437	0.853668	No	No
12	53359317	cg25025879			-0.518693	2.69122e-09	-0.473613	0.000386103	No	No	-0.352791	0.112691	No	No
12	54954941	cg16643603	PDE1B;PDE1B	TSS200;Body	-0.47819	4.2296e-08	-0.116345	0.0100692	No	No	-0.354713	0.0912589	No	No
12	56618115	cg10928034	OBFC2B	TSS200	0.658069	1.02469e-07	-0.13813	0.000315364	No	No	-0.0974553	0.0971711	No	No
12	56694298	cg26734620	CS	TSS200	0.268473	9.96455e-11	-0.0655677	0.0520051	No	No	-0.0565522	0.363756	No	No
12	60673288	cg11742268			0.39779	1.09429e-08	0.0906671	0.433935	No	No	0.199539	0.0938287	No	No
12	81099740	cg01581686			-0.753468	2.27271e-17			No	No			No	No
12	92257477	cg20089491			0.475957	4.97228e-08	0.250481	0.00396111	No	No	0.207628	0.168054	No	No
12	110486919	cg10240950	C12orf76	Body	-2.63699	3.11097e-08	-2.59755	0.000100795	No	No	-4.19749	0.000239492	No	No
12	123491781	cg25563625	PITPNM2	Body	-0.877834	3.32862e-12	-0.487013	0.00212591	No	No	-1.14159	0.00603822	No	No
12	123595024	cg19120225	PITPNM2	TSS200	0.271276	9.77308e-09	0.130543	0.0499063	No	No	0.177248	0.0813205	No	No
12	130961424	cg12115748	RIMBP2	Body	0.482271	6.22733e-10	0.681317	4.26065e-05	No	No	0.64138	0.00110347	No	No
12	131118561	cg06712767			0.997307	3.74678e-08			No	No			No	No
12	131142708	cg03885975			0.28367	1.15879e-08	0.379425	0.000407188	No	No	0.364383	0.00178565	No	No
12	131171181	cg05375686			0.597443	4.9763e-09	0.398325	0.0146453	No	No	0.359063	0.090185	No	No
12	132639764	cg09451320			-0.528059	8.33175e-08	-0.338965	0.0162983	No	No	-0.442048	0.0871413	No	No
12	132687659	cg24630778	GALNT9;GALNT9	Body;Body	-0.706517	1.01295e-08	-0.705569	0.000182974	No	No	-0.320856	0.203164	No	No
12	132859820	cg00524706	GALNT9	Body	0.517485	3.48696e-13			No	No	0.492101	5.45542e-05	No	No
12	132919331	cg14563949			-0.192674	3.23537e-09	-0.191868	0.000468766	No	No	-0.213584	0.00116314	No	No
13	24788196	cg07271471	SPATA13;SPATA13	5'UTR;5'UTR	1.83428	5.89926e-08			No	No			No	No
13	77461335	cg25968569	KCTD12	TSS1500	0.65606	1.7841e-08	0.600449	0.00119907	No	No	0.575827	0.0280815	No	No
13	83795968	cg23400607			-0.45663	2.98851e-08			No	No			No	No
13	113973567	cg04139567	LAMP1	Body	0.362985	9.96764e-09	0.40229	0.000196329	No	No	0.236996	0.144539	No	No
13	114192810	cg23320987	TMCO3	Body	-0.380361	3.89185e-08	-0.413799	0.000136503	No	No	-0.502129	5.05676e-05	No	No
13	114770148	cg21422164	RASA3	Body	0.699679	1.78012e-10			No	No			No	No
13	114825323	cg12474090	RASA3	Body	0.237141	1.47404e-08	0.355285	0.000215947	No	No	0.226948	0.0548796	No	No
14	24380250	cg12969729			-1.36266	6.45646e-08			No	No			No	No
14	61748336	cg10081469	TMEM30B;TMEM30B	1stExon;5'UTR	-0.301375	5.0196e-08	-0.220776	0.0032604	No	No	-0.342371	0.00012037	No	No
14	61748354	cg15891218	TMEM30B;TMEM30B	1stExon;5'UTR	-0.474449	1.0386e-07	-0.447039	0.000226437	No	No	-0.509418	0.0128101	No	No
14	61748440	cg11001769	TMEM30B;TMEM30B	1stExon;5'UTR	-0.365347	5.17165e-11	-0.200289	0.00947338	No	No	-0.153982	0.109287	No	No
14	64228624	cg01166350			0.324427	7.86478e-10			No	No			No	No
14	64228680	cg07961098			0.59743	8.42657e-11			No	No			No	No
14	65542826	cg26396452	MAX;MAX;MAX;MAX	3'UTR;Body;3'UTR;3'UTR	0.514949	3.38301e-08			No	No			No	No
14	89976587	cg24725246	FOXN3	5'UTR	-0.159508	8.05835e-08	-0.213195	0.0785425	No	No	0.0159667	0.812205	No	No
14	103399429	cg10087771	CDC42BPB	3'UTR	0.310141	5.79497e-09	0.358535	0.00500512	No	No	0.123729	0.616576	No	No
14	103673450	cg26579556			-0.577952	2.03478e-10	-0.413331	0.00616039	No	No	-0.597604	0.00863831	No	No
14	105830631	cg18397450	PACS2;PACS2	Body;Body	1.98609	6.21663e-09	1.36452	0.0738844	No	No	1.59344	0.0101741	No	No
14	106091410	cg24975244			0.206061	6.72358e-08	0.212469	0.0168711	No	No	0.411055	0.00201284	No	No
14	107095027	cg23076370			-0.79753	2.38856e-13	-0.389667	3.92507e-05	No	No	-0.202703	0.193068	No	No
14	107283708	cg23902114			-0.684596	4.21822e-11	-0.873839	0.000163334	No	No	-0.682389	0.0077707	No	No
15	34610829	cg12476968	SLC12A6;SLC12A6;SLC12A6;SLC12A6;SLC12A6;SLC12A6	Body;Body;Body;1stExon;Body;Body	0.653835	3.32287e-08	0.398648	0.000924325	No	No	0.5909	0.012707	No	No
15	34611057	cg15586327	SLC12A6;SLC12A6;SLC12A6;SLC12A6;SLC12A6;SLC12A6	Body;Body;TSS200;Body;Body;Body	0.57776	1.10632e-07	0.412035	5.11144e-05	No	No	0.574984	0.0029051	No	No
15	40806473	cg14004983			0.549278	1.3043e-08	0.401442	0.00166481	No	No	0.514039	0.0413386	No	No
15	41135793	cg09898695	SPINT1;SPINT1;SPINT1	TSS1500;TSS1500;TSS1500	-0.332904	7.30411e-08	-0.239719	0.00229333	No	No	-0.389581	0.00960024	No	No
15	41135869	cg27046604	SPINT1;SPINT1;SPINT1	TSS1500;TSS1500;TSS1500	-0.31396	2.26708e-08	-0.211714	0.0136577	No	No	-0.483875	0.000507338	No	No
15	41135900	cg12426344	SPINT1;SPINT1;SPINT1	TSS1500;TSS1500;TSS1500	-0.261781	1.42386e-08	-0.216922	0.00447388	No	No	-0.269445	0.0331843	No	No
15	41217556	cg12163955			-0.230468	1.23423e-08	-0.190231	0.00164816	No	No	-0.389207	0.000260108	No	No
15	41806234	cg03321553	LTK;LTK;LTK	TSS200;TSS200;TSS200	-0.17924	6.11342e-08	-0.0999205	0.0472995	No	No	-0.115547	0.170418	No	No
15	52968154	cg22715398	KIAA1370	Body	0.535078	1.87663e-14	0.333028	0.000128038	No	No	0.269759	0.076873	No	No
15	57655799	cg16958467			-1.53809	2.08622e-12	-1.21998	0.000475579	No	No	-0.546282	0.0900585	No	No
15	57664490	cg10070864			-1.47106	4.33736e-12	-1.13917	4.07067e-05	No	No	-1.02892	0.0129697	No	No
15	60772094	cg21667061	NARG2;NARG2	TSS1500;TSS1500	0.600817	2.55609e-08	0.508433	9.70475e-05	No	No	0.919587	0.00337566	No	No
15	65198005	cg00152322			-0.395847	5.71894e-08	-0.376946	0.000141111	No	No	-0.192392	0.325093	No	No
15	66947568	cg26099834			1.12501	6.54235e-08	1.21059	8.23188e-05	No	No	1.77498	0.00368716	No	No
15	68499180	cg09914542	CALML4;CALML4	TSS1500;TSS1500	-0.233645	6.08623e-08	-0.202488	0.0245361	No	No	-0.181648	0.091848	No	No
15	74218468	cg02812767	LOXL1	TSS1500	-0.341263	4.50972e-10	-0.147679	0.0259017	No	No	-0.299271	0.0599638	No	No
15	77904385	cg12131826			0.280089	7.30109e-10	0.213816	0.000137361	No	No	0.208411	0.0262228	No	No
15	78286521	cg20329220	LOC91450	Body	-0.152003	1.04202e-07	-0.0627967	0.0322957	No	No	-0.0775942	0.35959	No	No
15	79237217	cg25744700	CTSH;CTSH	Body;Body	-1.01619	2.71023e-08	-0.480102	0.000150889	No	No	-0.633984	0.122579	No	No
15	79447300	cg17916960			0.906569	3.9858e-08	0.69858	0.000503534	No	No	0.66551	0.160134	No	No
15	80444408	cg27663476	FAH	TSS1500	-0.299915	7.53093e-08	-0.234095	0.0205531	No	No	-0.162891	0.532551	No	No
15	89169262	cg00506935	AEN	5'UTR	0.38209	1.81908e-11			No	No			No	No
15	89595811	cg09884419			-0.41283	9.61255e-08	-0.259747	0.00206591	No	No	-0.439225	0.00797879	No	No
15	99557464	cg26942432			-1.09024	1.34973e-10	-0.900406	0.000165296	No	No	-0.718694	0.0461999	No	No
16	127088	cg04257263	MPG;MPG;MPG;MPG	5'UTR;TSS1500;1stExon;TSS1500	-0.182376	4.69283e-09	-0.151078	0.000257422	No	No	-0.172342	0.00535429	No	No
16	743998	cg27436995	FBXL16	3'UTR	-2.37589	1.64807e-09			No	No			No	No
16	854168	cg08739696	PRR25	TSS1500	0.309035	1.12196e-07	0.175755	0.0518276	No	No	0.264068	0.0558005	No	No
16	854325	cg00684790	PRR25	TSS1500	0.480044	6.09226e-11	0.440777	0.000395577	No	No	0.382314	0.0438363	No	No
16	1053741	cg09016324			-0.238902	3.88955e-10	-0.102035	0.0548466	No	No	-0.0299625	0.574128	No	No
16	1078722	cg09791621			0.935833	2.44139e-09	0.90046	0.000164394	No	No	1.22194	0.000610676	No	No
16	1146194	cg07412281	C1QTNF8;C1QTNF8	5'UTR;1stExon	0.665185	5.4112e-08			No	No			No	No
16	1414480	cg27297104	UNKL	3'UTR	0.678144	1.43968e-08			No	No			No	No
16	4467558	cg00658411	CORO7	TSS1500	0.527385	8.59359e-08	0.489091	0.000512026	No	No	0.249605	0.228385	No	No
16	6915990	cg03623568	A2BP1;A2BP1;A2BP1	5'UTR;5'UTR;5'UTR	-1.23477	6.94325e-10			No	No			No	No
16	9229746	cg03784048			-1.20282	1.42117e-20	-0.224979	0.0383103	No	No	-0.928209	0.000137356	No	No
16	30485383	cg24033122	ITGAL;ITGAL	Body;Body	-0.486366	4.69762e-09	-0.395179	0.0103493	No	No	-0.341391	0.0656403	No	No
16	30913234	cg27355006	CTF1;CTF1	Body;Body	0.188102	3.91258e-09	0.145237	0.00654622	No	No	0.290254	0.00396589	No	No
16	67361708	cg10215414	KCTD19;LRRC36	TSS1500;Body	0.347274	1.60868e-10	0.268569	0.000266948	No	No	0.188422	0.0329365	No	No
16	67678593	cg23195510	RLTPR	TSS1500	0.25465	9.48533e-08	0.157264	0.0150222	No	No	0.0799416	0.486089	No	No
16	67687392	cg02961798	RLTPR	Body	-0.982996	2.93013e-11			No	No			No	No
16	67687754	cg09316954	RLTPR	Body	-0.837042	1.96419e-08			No	No			No	No
16	70453185	cg09426937	ST3GAL2	5'UTR	0.438931	1.33988e-10	0.298357	0.0215712	No	No	0.557987	0.00348505	No	No
16	86370962	cg00443946	LOC732275	Body	0.547617	1.08078e-07	0.532787	0.00107133	No	No	0.0147791	0.92128	No	No
16	87415899	cg26771582	FBXO31;FBXO31	Body;Body	0.482234	3.46992e-08	0.399691	0.00137365	No	No	0.0112337	0.945452	No	No
16	88051832	cg03902159	BANP;BANP	Body;Body	0.336671	7.35242e-08			No	No			No	No
16	89971882	cg04013166	TCF25	Body	0.251746	1.78408e-08	0.298651	0.00435521	No	No	0.394029	0.00482057	No	No
16	89982419	cg01768446			0.808473	1.19911e-09	0.636677	4.14971e-05	No	No	0.775324	0.0108207	No	No
17	862212	cg02194714	NXN	Body	0.61431	1.85093e-09	0.348093	4.56609e-05	No	No	0.292184	0.0469255	No	No
17	2275030	cg04477101	SGSM2;SGSM2	Body;Body	0.278025	5.75576e-08	0.244364	0.00846276	No	No	0.37485	0.0110481	No	No
17	3439336	cg04104776	TRPV3	Body	0.55205	4.08031e-16	0.500735	5.3066e-05	No	No	0.283952	0.0182668	No	No
17	3506137	cg26537098	TRPV1	5'UTR	-0.595754	1.58773e-08	-0.768937	6.90293e-05	No	No	-0.762387	0.00249754	No	No
17	29285543	cg02262923	ADAP2	3'UTR	0.630906	1.53134e-19			No	No			No	No
17	29297757	cg00948524	RNF135;RNF135	TSS200;TSS200	-1.15518	8.09691e-31			No	No			No	No
17	34309129	cg22254135	CCL16	TSS1500	0.587531	3.05196e-08	0.688729	4.58029e-05	No	No	0.573351	0.00550983	No	No
17	37843591	cg05616858	ERBB2;PGAP3	TSS1500;Body	-0.300407	2.97444e-08	-0.280406	0.00237929	No	No	-0.11557	0.188042	No	No
17	39216457	cg10194295	LOC730755	TSS200	-0.473228	1.45586e-08	-0.331193	0.0213467	No	No	-0.657602	0.00112118	No	No
17	41437982	cg23758822			1.91681	1.58721e-09	0.863624	0.0511613	No	No	0.94552	0.259637	No	No
17	42255109	cg10896456	ASB16;C17orf65	Body;5'UTR	0.202137	4.85383e-09	0.234003	0.00151231	No	No	0.295263	0.00022591	No	No
17	43578911	cg02622647			2.34779	2.27978e-08	1.52161	0.00316828	No	No	1.93157	0.0188324	No	No
17	46090231	cg13416381			-0.283119	2.22301e-08	-0.324181	0.000142567	No	No	-0.224443	0.0780894	No	No
17	46967084	cg19425807			0.41359	2.57406e-09	0.271547	0.000373704	No	No	0.3842	0.0173072	No	No
17	53784724	cg21951648			0.276711	9.83733e-08	0.284341	0.00011912	No	No	0.173348	0.0639593	No	No
17	53800372	cg08762247	TMEM100;TMEM100	TSS200;5'UTR	0.436267	3.93319e-08	0.61229	0.010778	No	No	0.699945	0.00208994	No	No
17	53809462	cg15945287	TMEM100;TMEM100	1stExon;5'UTR	0.334278	3.46542e-10	0.240704	0.0167741	No	No	0.305382	0.00264614	No	No
17	53809564	cg25683268	TMEM100	TSS200	0.247129	1.03808e-09	0.268806	0.00540938	No	No	0.387986	0.0014833	No	No
17	61819248	cg26338869	STRADA;STRADA;STRADA;STRADA;STRADA;STRADA;STRADA;STRADA;STRADA;STRADA;STRADA;STRADA	5'UTR;5'UTR;1stExon;5'UTR;1stExon;1stExon;5'UTR;5'UTR;1stExon;5'UTR;1stExon;1stExon	-1.34969	2.32602e-08	0.369792	6.68068e-16	No	Yes	0.348646	7.65291e-06	No	No
17	62493127	cg04009666	POLG2;POLG2	1stExon;5'UTR	0.601657	1.09642e-08			No	No			No	No
17	65387096	cg01507342	PITPNC1;PITPNC1	Body;Body	-0.874195	8.48638e-09	-0.359445	0.125032	No	No	-0.836138	0.00051143	No	No
17	67323953	cg06409153	ABCA5	TSS1500	-0.846462	7.30614e-08	-0.450474	0.00040595	No	No	-0.994299	0.000415496	No	No
17	72462417	cg10953317	CD300A	TSS200	0.583961	8.89496e-10	0.597444	8.55994e-05	No	No	0.395373	0.00909951	No	No
17	72462559	cg24375215	CD300A;CD300A	5'UTR;1stExon	0.631175	6.00333e-12	0.522199	4.67055e-05	No	No	0.460893	0.000741158	No	No
17	72462635	cg12331932	CD300A;CD300A	5'UTR;1stExon	0.761229	6.42673e-10	0.579109	0.000250605	No	No	0.513512	0.000326084	No	No
17	73825227	cg02880508	UNC13D	Body	-0.202556	7.65625e-08	-0.173703	0.00242248	No	No	-0.0633343	0.428997	No	No
17	74438067	cg17201438	UBE2O	Body	-0.544022	1.27379e-09	-0.415379	0.000118022	No	No	-0.397755	0.0145115	No	No
17	74475050	cg08008636	RHBDF2;RHBDF2	Body;Body	0.478931	1.2871e-11			No	No	0.300431	0.00167373	No	No
17	74557104	cg05727573	SNORD1A;SNORD1B	TSS1500;TSS200	0.223656	8.60258e-08			No	No			No	No
17	74735058	cg01132443	MFSD11	Body	-0.285244	1.03469e-07	-0.148344	0.0252671	No	No	-0.195882	0.0558906	No	No
17	75474070	cg06791979	SEPT9;SEPT9;SEPT9;SEPT9;SEPT9;SEPT9;SEPT9	Body;5'UTR;Body;Body;Body;Body;Body	0.355352	1.97926e-10	0.285546	0.000235911	No	No	0.460986	0.00529246	No	No
17	78822530	cg17481637	RPTOR;RPTOR	Body;Body	-0.54335	4.3836e-08	-0.28895	0.00108158	No	No	-0.208058	0.146417	No	No
17	78913111	cg24315876	RPTOR;RPTOR	Body;Body	0.467504	1.07558e-07	0.384165	0.0172933	No	No	-0.0142824	0.860879	No	No
17	78925278	cg18425700	RPTOR;RPTOR	Body;Body	0.297168	1.653e-08	0.288492	0.00873797	No	No	0.488596	0.00997758	No	No
17	79131893	cg01215717	AATK	Body	0.534098	3.53413e-10	0.491204	4.91799e-05	No	No	0.0571524	0.496936	No	No
17	79140481	cg00555905	AATK;LOC388428	TSS1500;Body	-0.563603	3.51656e-09	-0.485424	0.000238011	No	No	-0.734131	0.00153394	No	No
17	79283390	cg17393016	C17orf55	TSS1500	-0.79588	2.7404e-08	-0.664055	0.000351158	No	No	-1.14212	0.000290601	No	No
18	7038746	cg06511678	LAMA1	Body	0.410137	1.73901e-12	0.263258	0.00621066	No	No	0.348413	0.00981014	No	No
18	21656374	cg25952192	TTC39C;TTC39C	Body;Body	-0.166338	7.93699e-08	-0.235649	0.000172851	No	No	-0.322062	0.00626392	No	No
18	29263741	cg19203115	B4GALT6	Body	0.643379	1.14692e-11	0.456875	0.00242512	No	No	0.392913	0.0638096	No	No
18	61603679	cg02875788			0.2978	1.32988e-08			No	No			No	No
18	72916311	cg21330207	ZADH2	Body	0.980872	3.535e-11	0.767519	0.000178152	No	No	0.62349	0.00386139	No	No
18	72916393	cg11568697	ZADH2	Body	0.916785	2.98212e-11	0.763878	0.000253792	No	No	0.667	0.0131631	No	No
18	72916776	cg02750262	ZADH2	Body	0.708583	5.92929e-09	0.516583	0.00376364	No	No	0.441036	0.0536947	No	No
18	72917101	cg18449964	ZADH2	Body	0.735818	2.00882e-08	0.595286	0.00288294	No	No	0.464448	0.0756303	No	No
18	72917163	cg03972071	ZADH2	Body	0.997115	7.61533e-10	0.624295	0.0162259	No	No	0.794002	0.0287984	No	No
18	77499754	cg14940698	CTDP1;CTDP1	Body;Body	-0.608209	8.31282e-15			No	No			No	No
19	1967198	cg17884674	CSNK1G2	5'UTR	0.334096	2.35546e-08	0.134997	0.0726642	No	No	0.283845	0.000754388	No	No
19	5892460	cg06687732			-0.611988	3.67842e-08	-0.542825	4.73775e-05	No	No	-0.322259	0.14529	No	No
19	5892726	cg15150836			-1.1999	1.07245e-21			No	No			No	No
19	16045119	cg24655310	CYP4F11;CYP4F11	1stExon;Body	0.425774	4.05047e-08	0.4648	0.000169442	No	No	0.480488	0.00244215	No	No
19	18698825	cg15428479	C19orf60;C19orf60	TSS1500;TSS1500	0.384201	5.11564e-10	0.443745	4.16263e-05	No	No	0.689911	0.000558619	No	No
19	42430910	cg11666770			-0.746267	5.34721e-08	-0.661724	0.000203058	No	No	-0.839669	0.0362189	No	No
19	49379127	cg03707168	PPP1R15A	Body	-0.682792	3.90382e-10	-0.32913	0.0374128	No	No	-0.551778	0.00227463	No	No
19	51457389	cg04349727	KLK5;KLK5;KLK5	TSS1500;TSS1500;TSS1500	-0.495233	5.57042e-09	-0.588455	0.000844237	No	No	-0.354559	0.0351767	No	No
19	51523159	cg18781966	KLK10;KLK10;KLK10;KLK10	5'UTR;5'UTR;TSS1500;1stExon	-0.407723	1.37211e-09	-0.383268	7.39062e-05	No	No	-0.224088	0.262562	No	No
19	51628115	cg05670991	SIGLEC9	TSS200	0.248617	1.32244e-09	0.186846	0.000266114	No	No	0.243126	0.040013	No	No
19	53193302	cg06596975	ZNF83	Body	-0.567354	2.30373e-08	-0.354341	0.00241244	No	No	-0.199514	0.313134	No	No
19	53237871	cg02404575	ZNF611;ZNF611;ZNF611	5'UTR;5'UTR;5'UTR	-0.753562	3.09173e-10	-0.411906	0.00116438	No	No	-0.285671	0.227713	No	No
19	59075349	cg02765403	MZF1;MZF1;LOC100131691	Body;Body;Body	0.169949	3.6731e-09	0.0942994	0.00786712	No	No	0.0594843	0.27801	No	No
2	25095040	cg11023668	ADCY3	Body	-0.499872	2.23024e-08	-0.408907	0.00064266	No	No	-0.278942	0.0104798	No	No
2	25149977	cg15423357			0.794625	9.67031e-09	0.448073	0.00437069	No	No	0.559036	0.00472197	No	No
2	25150051	cg01884057			0.502706	4.74406e-11	0.338132	0.000453265	No	No	0.427505	0.00327296	No	No
2	46883368	cg22587600			0.597671	3.79551e-09	0.593627	0.000749718	No	No	0.740969	0.00176667	No	No
2	54783773	cg01286930	SPTBN1	Body	-0.765654	4.43576e-08			No	No			No	No
2	105275706	cg25428553			-0.93081	6.48602e-09	-0.896704	0.00137573	No	No	-1.04017	0.00174695	No	No
2	105275812	cg12236088			-0.985504	9.06278e-08	-0.986113	0.000838167	No	No	-0.716301	0.00226299	No	No
2	105275920	cg08571918			-0.751304	1.10224e-08	-0.72822	0.000453977	No	No	-0.713931	0.00160377	No	No
2	105276153	cg22360016			-0.795843	4.61877e-08	-0.811224	0.000214865	No	No	-0.999994	0.000343321	No	No
2	105946772	cg11346754	TGFBRAP1;TGFBRAP1	TSS1500;TSS1500	-0.365155	6.0187e-09	-0.337399	0.00149265	No	No	-0.424538	0.000601507	No	No
2	130345044	cg05962382			0.719995	2.72056e-09	0.517067	0.00331865	No	No	0.667211	0.0246902	No	No
2	130940680	cg14290291	SMPD4;SMPD4;SMPD4;SMPD4;SMPD4;SMPD4;SMPD4;FAM128B	TSS1500;TSS1500;TSS1500;TSS1500;TSS1500;TSS1500;TSS1500;Body	-0.282746	3.44049e-10	-0.189419	0.000103023	No	No	-0.106406	0.336548	No	No
2	150442880	cg18399834	MMADHC	Body	-0.317236	1.36215e-09	-0.279036	0.000100351	No	No	-0.219726	0.09112	No	No
2	152872424	cg04168479	CACNB4;CACNB4;CACNB4	Body;Body;Body	-0.295449	1.9051e-09	-0.145557	0.032071	No	No	-0.00620286	0.929906	No	No
2	153283485	cg04681845	FMNL2	Body	-0.503691	1.12097e-11	-0.317922	0.000194444	No	No	-0.159059	0.142587	No	No
2	166811308	cg24207698	TTC21B	TSS1500	-0.377934	3.84636e-08	-0.174815	0.112783	No	No	-0.195914	0.270106	No	No
2	169097849	cg21899461	STK39	Body	0.345472	4.60355e-11	0.375394	0.00138569	No	No	0.453199	0.0166756	No	No
2	171676553	cg01089249	GAD1;GAD1	Body;Body	0.528749	1.68404e-21			No	No			No	No
2	173080153	cg21350860			0.260583	6.42145e-09	0.234639	0.00189902	No	No	0.0755131	0.392392	No	No
2	177864936	cg26466274			-1.59336	1.03343e-07	-1.39052	0.000221202	No	No	-2.3959	0.0181403	No	No
2	190539778	cg00052932	ANKAR	TSS1500	0.438459	7.2939e-11	0.383058	0.0016677	No	No	0.574929	0.0109128	No	No
2	190706964	cg24396875	PMS1;PMS1;PMS1	Body;Body;Body	-0.271951	5.71924e-08	-0.12138	0.217611	No	No	-0.106257	0.433392	No	No
2	191224886	cg24663311	INPP1;INPP1	Body;Body	0.760343	2.31183e-08			No	No			No	No
2	196933852	cg19374305	DNAH7	TSS1500	0.90523	3.02497e-10	1.02364	0.000133608	No	No	1.17414	0.000405527	No	No
2	202093848	cg24599065	CASP10	3'UTR	0.478181	4.87111e-09	0.352226	0.00467378	No	No	0.300485	0.0626501	No	No
2	220047358	cg03878190	FAM134A	3'UTR	-0.524233	2.16106e-10	-0.325705	0.0017243	No	No	-0.764003	4.52334e-05	No	No
2	220223082	cg09059267			0.471925	1.42301e-09	0.225159	0.0455115	No	No	0.185071	0.0859184	No	No
2	220300242	cg17285709	SPEG	Body	0.176368	1.13082e-07	0.126713	0.0504782	No	No	0.101667	0.204186	No	No
2	220425073	cg21674813	OBSL1	Body	-0.262408	8.15675e-11	-0.231239	0.00554329	No	No	-0.318569	0.00268814	No	No
2	225774214	cg17075808	DOCK10	Body	-0.453143	3.07503e-11	-0.254278	0.00212105	No	No	-0.0615778	0.296381	No	No
2	232258363	cg24172324			-0.334958	2.87552e-11	-0.271281	0.00518998	No	No	-0.211482	0.0706742	No	No
2	232259623	cg04286697	B3GNT7	TSS1500	-0.229395	3.59784e-08	-0.277339	0.000154328	No	No	-0.133845	0.314989	No	No
2	235953856	cg04088932	SH3BP4	Body	0.299959	7.82148e-09	0.280852	0.000679396	No	No	0.226442	0.0792085	No	No
2	236481564	cg21195462	AGAP1;AGAP1	Body;Body	0.220731	2.2992e-08	0.295648	7.5142e-05	No	No	0.122324	0.31175	No	No
2	236761421	cg22926824	AGAP1;AGAP1	Body;Body	0.321945	1.62514e-08	0.394389	0.000102947	No	No	0.375813	0.00413728	No	No
2	236761574	cg04134958	AGAP1;AGAP1	Body;Body	0.451722	9.98671e-08	0.41864	0.000122613	No	No	0.596555	0.00414018	No	No
2	242294876	cg04955912	FARP2	TSS1500	-0.835446	8.90109e-14	-0.771034	0.000720694	No	No	-0.179085	0.529077	No	No
2	242666066	cg13262212	ING5	3'UTR	-0.309074	1.11501e-07	-0.332141	0.000135156	No	No	-0.142468	0.287268	No	No
20	16555475	cg26272575	KIF16B	TSS1500	0.539369	8.9584e-08	0.373791	0.0464587	No	No	0.458285	0.0312462	No	No
20	25674725	cg02065051	ZNF337	5'UTR	-0.282558	3.97278e-14	-0.241945	0.000207004	No	No	-0.160539	0.121515	No	No
20	31595346	cg10968815	BPIL1	TSS200	-0.275678	2.76507e-08	-0.194808	0.0227852	No	No	-0.550659	0.000225408	No	No
20	31822877	cg20893898	PLUNC;PLUNC	TSS1500;TSS1500	0.229434	2.82073e-08	0.240693	0.00620034	No	No	0.329679	0.00981645	No	No
20	42836747	cg13681142	C20orf111	5'UTR	0.246418	2.91458e-09	0.280834	9.11062e-05	No	No	0.166436	0.0624654	No	No
20	54987076	cg16210447	CASS4;CASS4;CASS4;CASS4	TSS1500;TSS1500;TSS200;TSS1500	-0.324876	1.00613e-08	-0.238052	0.0197133	No	No	-0.467215	0.00166583	No	No
20	60717158	cg00071265	PSMA7	Body	0.198431	7.96558e-08	0.154039	0.000833342	No	No	0.300023	0.000855327	No	No
20	62179233	cg22442730	SRMS	TSS1500	0.290348	1.57305e-10	0.23746	0.000524129	No	No	0.229195	0.0366202	No	No
21	45810508	cg21120661	TRPM2	Body	0.370517	3.59452e-08	0.28958	7.98004e-05	No	No	0.264143	0.112692	No	No
21	46021988	cg18667511	KRTAP10-7;C21orf29	3'UTR;Body	-0.305477	2.93187e-08	-0.246985	0.00620679	No	No	-0.0904024	0.476538	No	No
22	18268239	cg14086922			0.348145	2.96247e-08	0.197568	0.0457501	No	No	0.193886	0.0591507	No	No
22	37641506	cg02152108	RAC2	TSS1500	-0.655378	2.15446e-11	-0.445546	0.00111793	No	No	-0.808438	0.000444349	No	No
22	42675999	cg13165212			-0.240256	5.1576e-08	-0.148759	0.028653	No	No	-0.211947	0.036252	No	No
22	46283142	cg01621576			0.173471	1.61105e-08	0.105633	0.0161509	No	No	0.13196	0.069596	No	No
22	46285682	cg15236483			0.898271	8.17241e-13	0.76541	0.000136205	No	No	0.715106	0.000603105	No	No
3	3841061	cg04426311	LRRN1	TSS200	0.947873	8.16151e-08			No	No			No	No
3	12045449	cg02700894	SYN2;SYN2	TSS1500;TSS1500	-0.664521	1.47222e-08	-0.259389	0.034661	No	No	-0.82759	0.000436304	No	No
3	45141690	cg12321355	CDCP1	Body	0.262503	2.80383e-10	0.184618	0.00203425	No	No	0.0268517	0.739564	No	No
3	45983792	cg19145607	CXCR6;FYCO1	TSS1500;Body	-0.583705	1.6839e-09	-0.514919	0.00149294	No	No	-0.572207	0.00512536	No	No
3	45989744	cg26466027	CXCR6;FYCO1	3'UTR;Body	-0.421936	3.94253e-08	-0.480369	0.0011448	No	No	-0.350301	0.00798245	No	No
3	46029278	cg18004856	FYCO1	5'UTR	-0.373778	6.51606e-08			No	No			No	No
3	50388670	cg24032752	TUSC4;CYB561D2	TSS200;5'UTR	0.417	5.02933e-09	0.422396	0.000510283	No	No	0.386873	0.0639557	No	No
3	52280139	cg11159295	PPM1M;PPM1M	TSS200;TSS200	-0.357878	9.40334e-08	-0.333215	0.00235637	No	No	-0.339657	0.013523	No	No
3	52280329	cg07773769	PPM1M;PPM1M;PPM1M;PPM1M	1stExon;5'UTR;5'UTR;1stExon	-0.261584	5.97876e-08	-0.242556	0.000628341	No	No	-0.0922608	0.252084	No	No
3	57197870	cg03745372	IL17RD	Body	0.372532	9.63558e-09	0.384806	0.00191402	No	No	0.460455	0.00011735	No	No
3	57312779	cg26017506	ASB14;ASB14	1stExon;Body	0.451586	4.39012e-08	0.210676	0.036452	No	No	-0.0182519	0.765898	No	No
3	71380336	cg01137672	FOXP1;FOXP1	5'UTR;5'UTR	0.976309	1.52537e-09	0.549696	4.70771e-05	No	No	0.454474	0.0430718	No	No
3	71831301	cg01904145	PROK2;PROK2	Body;Body	-1.21632	6.06227e-15	-0.325361	6.71267e-05	No	No	-0.419889	0.10368	No	No
3	71833878	cg01025398	PROK2;PROK2	Body;Body	-1.03621	4.29851e-10	-0.231908	0.00773538	No	No	-0.62748	0.00547112	No	No
3	128801065	cg17906873			-0.345555	6.83098e-08	-0.344308	8.88599e-05	No	No	-0.33623	0.00035928	No	No
3	129267208	cg06725798	H1FOO	Body	-0.522666	2.54715e-23			No	No			No	No
3	148903495	cg02648923	CP	Body	-2.28609	1.05488e-07			No	No			No	No
3	152554055	cg14921522	P2RY1	1stExon	0.312722	1.19278e-08	0.414419	0.000197972	No	No	0.188553	0.0705148	No	No
3	155867120	cg15435490	KCNAB1;KCNAB1	Body;Body	-0.762864	7.85879e-12			No	No			No	No
3	160603506	cg09456493	PPM1L	Body	0.202721	5.71649e-08	0.210942	0.00296725	No	No	0.225857	0.0328739	No	No
3	168726716	cg00306893			0.339402	1.06497e-07	0.0825053	0.259041	No	No	0.228915	0.199591	No	No
3	178984841	cg08825200	KCNMB3;KCNMB3	TSS200;TSS200	0.515269	1.29721e-11	0.682428	5.38517e-05	No	No	0.404872	0.0038274	No	No
3	178984858	cg03818303	KCNMB3;KCNMB3	TSS200;TSS200	0.461602	1.22497e-11			No	No			No	No
3	178984973	cg00862290	KCNMB3;KCNMB3	TSS200;TSS200	0.406735	8.48052e-09	0.441355	0.000175209	No	No	0.274077	0.0359265	No	No
3	182243039	cg00315563			1.15623	3.49347e-12	0.777602	0.00224482	No	No	0.51474	0.189246	No	No
3	188664993	cg27396056			0.37851	6.27826e-08	0.410628	0.000941222	No	No	0.529274	0.000864055	No	No
3	193921489	cg24935598			-0.512147	7.79862e-09	-0.50523	5.56079e-05	No	No	-0.0380731	0.807517	No	No
3	194208784	cg12681948			-0.803466	3.03171e-10	-0.427707	0.0248791	No	No	-0.803336	0.0040017	No	No
3	195586796	cg05677712			-0.33123	9.8955e-09			No	No			No	No
4	1243849	cg20743744	C4orf42;CTBP1;CTBP1	TSS1500;TSS1500;TSS1500	-0.366716	2.49978e-09	-0.257229	0.00720064	No	No	-0.346188	0.00700987	No	No
4	1244504	cg07745915	C4orf42	1stExon	-0.256193	1.56632e-08	-0.333557	0.000162513	No	No	-0.484382	4.24661e-05	No	No
4	1393418	cg19621877			-0.686938	9.42418e-08	-0.532793	0.00679609	No	No	-0.395262	0.341636	No	No
4	1397664	cg20896728			-0.275109	3.90425e-09	-0.246836	0.00231616	No	No	-0.168314	0.264238	No	No
4	1523074	cg10135260			-1.11769	5.99264e-09			No	No			No	No
4	1523275	cg14964336			-1.16647	1.10739e-08	-0.88216	0.000363067	No	No	-1.26731	0.00727183	No	No
4	1794639	cg07360076	FGFR3;FGFR3;FGFR3	TSS1500;TSS1500;TSS1500	-0.437601	2.82212e-08	-0.531241	0.000814625	No	No	-0.603824	0.0254209	No	No
4	3464702	cg00123128	DOK7;DOK7	TSS1500;TSS1500	-1.02189	6.67809e-09			No	No			No	No
4	4329441	cg12935434			0.427219	7.60872e-08	0.40702	0.000782276	No	No	0.318315	0.0216174	No	No
4	7721340	cg06857323	SORCS2	Body	0.384174	2.41403e-08	0.27244	0.00517112	No	No	-0.0158443	0.910831	No	No
4	9500465	cg01511809			-0.286853	7.98495e-08	-0.176357	0.0172372	No	No	-0.25235	0.0361272	No	No
4	10021025	cg11266682	SLC2A9;SLC2A9	Body;Body	-0.724027	5.61337e-08	-0.426515	0.00159991	No	No	-1.01715	0.000154229	No	No
4	25090597	cg02428792			-0.856738	4.40671e-10	-0.699945	0.00126608	No	No	-1.1904	8.84968e-05	No	No
4	25090618	cg26262055			-0.492284	3.66303e-08	-0.432081	0.00135739	No	No	-0.68432	0.000136276	No	No
4	26585391	cg15645986	TBC1D19	TSS200	1.37908	5.69164e-09	0.284539	0.000123658	No	No	0.262999	0.022488	No	No
4	75023219	cg11299459	MTHFD2L	TSS1500	-1.09795	2.87302e-20	-0.0786073	0.227337	No	No	-0.646421	0.00336253	No	No
4	76996414	cg22252999	ART3;ART3;ART3	5'UTR;5'UTR;5'UTR	0.53481	1.05361e-08	0.336074	0.0213192	No	No	0.0181909	0.888421	No	No
4	77528588	cg11615509	SHROOM3	Body	-0.514274	7.77455e-09	-0.357408	0.00548586	No	No	-0.423801	0.0468666	No	No
4	77609841	cg01477861	SHROOM3	Body	0.656453	7.42795e-09	0.516505	0.00675386	No	No	0.17973	0.574797	No	No
4	82075178	cg07757454	PRKG2	Body	0.448493	1.69635e-08	0.286296	0.000883267	No	No	0.368497	0.00771542	No	No
4	104641072	cg24090629	TACR3	TSS200	-1.59509	1.49446e-09			No	No			No	No
4	122746245	cg23574427	BBS7;CCNA2	3'UTR;TSS1500	0.609264	2.51557e-08	0.326381	0.0139166	No	No	0.804945	0.00123055	No	No
4	152247150	cg02417480			-0.441078	6.63316e-11			No	No			No	No
4	159850156	cg09407322	C4orf45	Body	-0.395964	4.153e-09			No	No			No	No
5	400517	cg17401179	AHRR	Body	-0.617498	5.05252e-10			No	No			No	No
5	844184	cg05693864	ZDHHC11	Body	0.64175	7.68375e-08	0.684412	0.0012647	No	No	0.375756	0.0672057	No	No
5	927437	cg01580782			0.350746	1.97652e-09	0.276164	0.00914616	No	No	0.222541	0.0582155	No	No
5	980997	cg01973920			0.319318	1.50948e-09	0.300267	0.00060959	No	No	0.361323	0.00277994	No	No
5	1801344	cg07875360	NDUFS6;MRPL36	TSS200;TSS1500	0.486012	4.78946e-14			No	No			No	No
5	1868261	cg14773178			0.746395	5.56644e-08	0.669782	0.00542319	No	No	0.619915	0.131207	No	No
5	2018326	cg26168224			0.929393	1.585e-08	1.03071	9.62225e-05	No	No	1.49272	0.000878045	No	No
5	2703395	cg04703620			-0.470992	1.33774e-08	-0.346219	7.54954e-05	No	No	-0.439137	0.0017429	No	No
5	42922968	cg26842080			-0.220603	4.28454e-08	-0.207758	0.0059983	No	No	-0.0383404	0.628868	No	No
5	43482804	cg01983248	C5orf28	5'UTR	-0.368817	2.04929e-08	-0.152881	0.0263817	No	No	-0.217132	0.0449009	No	No
5	55776401	cg18302225			-0.883046	2.20838e-11			No	No			No	No
5	60059120	cg12407526	ELOVL7;ELOVL7	Body;Body	-0.437724	1.07982e-07	-0.331016	0.000237006	No	No	-0.471889	0.00121297	No	No
5	72705910	cg12302189			-0.235241	7.53161e-08	-0.179136	0.00262388	No	No	-0.264384	0.00187111	No	No
5	74347539	cg05483076			-0.306064	3.57164e-12	-0.243995	0.000189889	No	No	-0.189055	0.0502041	No	No
5	74350214	cg08474748			0.681536	1.13529e-08	0.792338	4.36186e-05	No	No	0.591679	0.0777695	No	No
5	74762295	cg26567688	COL4A3BP;COL4A3BP;COL4A3BP	Body;Body;Body	-0.286906	7.79633e-08	-0.318427	0.00396793	No	No	-0.124339	0.299076	No	No
5	107917716	cg26598350			-0.301595	5.03754e-08	-0.200059	0.0035205	No	No	-0.0863789	0.512471	No	No
5	119116329	cg04002935			-0.324165	1.22063e-08	-0.171915	0.0141219	No	No	-0.198876	0.0416762	No	No
5	138713897	cg00697057	SLC23A1;SLC23A1	Body;Body	-0.514697	8.46006e-10	-0.51268	0.00451026	No	No	-0.204249	0.245623	No	No
5	138713954	cg00976381	SLC23A1;SLC23A1	Body;Body	-0.38957	7.17279e-09	-0.360904	0.00261277	No	No	-0.166872	0.103366	No	No
5	138714136	cg26929925	SLC23A1;SLC23A1	Body;Body	-1.18883	2.62861e-12	-0.863728	0.000166292	No	No	-1.09939	0.000461633	No	No
5	138714322	cg12205435	SLC23A1;SLC23A1	Body;Body	-0.557929	3.51891e-13	-0.380001	0.000627822	No	No	-0.351939	0.00448529	No	No
5	138714339	cg01742263	SLC23A1;SLC23A1	Body;Body	-0.673349	3.58025e-15	-0.423484	0.000290925	No	No	-0.418365	0.00233436	No	No
5	145215629	cg11609571	PRELID2;PRELID2;PRELID2	TSS1500;TSS1500;TSS1500	-0.974966	1.47031e-11	-0.995044	3.99815e-05	No	No	-1.40714	0.00768808	No	No
5	145215784	cg12470775	PRELID2;PRELID2;PRELID2	TSS1500;TSS1500;TSS1500	-0.55847	1.776e-09	-0.402904	0.00165184	No	No	-0.459277	0.0334989	No	No
5	157098553	cg00312553	C5orf52	TSS200	-0.442193	8.66505e-09			No	No			No	No
5	167551234	cg24180759	ODZ2	Body	-0.228149	1.53635e-08	-0.17992	0.00131906	No	No	-0.263581	0.0580503	No	No
5	167718982	cg09547099	WWC1;WWC1;WWC1	TSS200;TSS200;TSS200	-0.993847	2.44282e-08	-0.283254	0.0120211	No	No	-0.610022	0.0494928	No	No
5	172385477	cg12936220	LOC100268168;LOC100268168;RPL26L1	Body;Body;TSS1500	-0.520937	3.4169e-10			No	No			No	No
5	173009599	cg16989587	LOC285593	Body	-0.47254	1.0085e-07	-0.387495	0.00336061	No	No	-0.084321	0.734844	No	No
6	3139627	cg00266592	BPHL;BPHL;BPHL;BPHL	Body;Body;Body;Body	0.542319	5.53937e-11			No	No			No	No
6	5261316	cg09085698	LYRM4;FARS2;LYRM4;LYRM4	TSS200;TSS1500;TSS200;TSS200	-0.711934	8.44264e-10	-0.0686242	0.200689	No	No	-0.157429	0.0469634	No	No
6	6300837	cg16503713	F13A1	Body	-0.430101	1.69129e-09	-0.193552	0.00917269	No	No	-0.1804	0.098875	No	No
6	14743444	cg21126692			-0.278257	2.5163e-09	-0.362692	0.00180643	No	No	-0.397728	0.00288256	No	No
6	14783197	cg18373580			0.649689	1.62945e-12	0.453889	0.000563192	No	No	-0.259655	0.105476	No	No
6	27706179	cg06084579			-1.8696	3.37147e-15	-0.913758	0.000856088	No	No	-1.95507	0.00105804	No	No
6	28911873	cg04742282			-0.696888	6.98512e-09	-0.65665	0.000456964	No	No	-0.797051	0.000352038	No	No
6	28911902	cg13293729			-0.925897	1.16515e-09	-0.308019	0.0114253	No	No	-1.07826	0.00024642	No	No
6	28911938	cg25005112			-0.90332	5.22214e-08			No	No			No	No
6	28971967	cg27045756	ZNF311	5'UTR	0.316399	4.34661e-08	0.233085	0.0134806	No	No	0.348792	0.0115304	No	No
6	29079939	cg07661389	OR2J3	1stExon	0.645267	1.93091e-09	0.349251	0.00547204	No	No	0.502255	0.0294086	No	No
6	29080239	cg18307968	OR2J3	1stExon	-0.588457	1.20321e-16			No	No			No	No
6	29521695	cg16044251			-0.615493	8.26088e-08	-0.165885	0.48247	No	No	-0.628855	0.0314419	No	No
6	30850581	cg19178509	DDR1	TSS1500	1.33919	3.25355e-08	0.989366	0.00262662	No	No	0.740099	0.00284976	No	No
6	31093153	cg13808979	PSORS1C1	5'UTR	0.53696	1.31361e-11	0.570099	0.000288969	No	No	0.175372	0.320357	No	No
6	31093165	cg01372898	PSORS1C1	5'UTR	0.390083	9.33452e-09	0.460925	7.082e-05	No	No	0.214619	0.0873187	No	No
6	31698145	cg10709727	DDAH2	TSS200	0.454086	2.63761e-08	-0.0366428	0.270884	No	No	-0.0151414	0.76607	No	No
6	33679775	cg16492833	C6orf125	TSS1500	-0.462271	2.82961e-11			No	No			No	No
6	39280541	cg00012638	KCNK17;KCNK17	Body;Body	0.510907	1.86061e-09			No	No			No	No
6	43692678	cg10794973			0.215569	2.56354e-08	0.14508	0.0330416	No	No	0.0752915	0.429985	No	No
6	84799458	cg02129814	MRAP2	3'UTR	0.2355	4.57755e-11	0.208002	0.00026212	No	No	0.315529	0.00147055	No	No
6	125623484	cg02880877	HDDC2	TSS1500	0.347184	8.84805e-10	0.226014	0.000109165	No	No	0.375537	0.00296335	No	No
6	125623573	cg07125469	HDDC2	TSS1500	0.312953	1.33869e-08	0.169062	0.0236596	No	No	0.146383	0.304589	No	No
6	126070800	cg05901451	HEY2;HEY2	5'UTR;1stExon	0.305771	5.37322e-08	-0.195963	8.78246e-06	No	No	-0.141672	0.0709629	No	No
6	139012618	cg03271093			-0.433091	5.21371e-08	-0.216382	0.00657926	No	No	-0.193218	0.0841783	No	No
6	143382498	cg01549940	AIG1	Body	-0.29826	6.56027e-08	-0.381019	0.000513578	No	No	-0.305999	0.0040901	No	No
6	151251271	cg15241130	MTHFD1L	Body	-0.510856	1.8779e-09			No	No			No	No
6	164461131	cg26079810			0.560598	2.07171e-08			No	No			No	No
6	166759420	cg05624396			-0.964422	8.30357e-10	-0.550081	0.00133905	No	No	-0.270869	0.402188	No	No
6	166970252	cg17501210	RPS6KA2;RPS6KA2	Body;Body	-0.469181	7.23195e-09	-0.498779	7.39174e-05	No	No	-0.46762	0.000596252	No	No
7	1265851	cg15591276			-0.756541	1.74949e-10	-0.621744	0.00170038	No	No	-0.598933	0.0192293	No	No
7	1266180	cg05886620			-0.902723	1.94681e-10	-0.765157	8.59487e-05	No	No	-0.723869	0.0149023	No	No
7	1266616	cg15641398			-0.928972	9.9321e-11			No	No			No	No
7	1267057	cg15679892			-1.20435	8.23041e-11	-0.95984	0.000283147	No	No	-1.28181	0.00170037	No	No
7	1267228	cg11715858			-1.08871	2.35431e-11	-0.873751	0.000819014	No	No	-1.16416	0.00103313	No	No
7	1452811	cg18423103			0.567912	6.96094e-11	0.35159	0.00176145	No	No	0.354747	0.0298757	No	No
7	1462569	cg15701281			-0.388286	5.36897e-09	-0.368038	4.20482e-05	No	No	-0.244525	0.0884436	No	No
7	1915315	cg25834613	MAD1L1;MAD1L1;MAD1L1	Body;Body;Body	-0.778596	7.0643e-09	-1.05637	6.17701e-05	No	No	-0.394404	0.141192	No	No
7	1936321	cg11611357	MAD1L1;MAD1L1;MAD1L1	Body;Body;Body	-0.360821	1.13389e-07	-0.421636	0.000660179	No	No	-0.141408	0.0544682	No	No
7	1986301	cg16993108	MAD1L1;MAD1L1;MAD1L1	Body;Body;Body	-0.624404	1.03332e-09	-0.469985	0.0131193	No	No	0.00620807	0.978328	No	No
7	1986334	cg01952989	MAD1L1;MAD1L1;MAD1L1	Body;Body;Body	-0.592643	1.13348e-09	-0.356606	0.0186412	No	No	-0.0546299	0.749803	No	No
7	65219948	cg05627663	SNORA22;CCT6P1	TSS1500;Body	-0.381599	9.07591e-09	-0.129365	0.129775	No	No	-0.250857	0.108246	No	No
7	73149356	cg17240725	WBSCR26	TSS200	0.857935	5.28561e-08	0.292415	0.177954	No	No	0.811733	0.0219074	No	No
7	79780310	cg25418001	GNAI1	Body	-0.4789	8.29752e-09	-0.44266	0.000506219	No	No	-0.368501	0.109012	No	No
7	92673015	cg03449398			-0.192371	7.28696e-09	-0.0787273	0.175672	No	No	-0.0160933	0.818928	No	No
7	98970792	cg25235205			0.209938	1.89212e-08	0.230866	0.000181362	No	No	0.245465	0.00431177	No	No
7	112411466	cg17892629	TMEM168	Body	0.548573	5.069e-13	0.153937	0.0121783	No	No	0.577397	0.00664683	No	No
7	131864608	cg03295361	PLXNA4	Body	-0.404026	4.16102e-11			No	No			No	No
7	139025820	cg22886694	C7orf55	TSS200	-0.689036	7.53403e-09	-0.0173621	0.723876	No	No	0.131956	0.0294897	No	No
7	139320507	cg24038192	HIPK2;HIPK2	Body;Body	-0.190714	2.81488e-08	-0.048587	0.309615	No	No	-0.162562	0.0474374	No	No
7	152600816	cg15765638			-3.12095	3.82162e-10	-2.11801	0.00155982	No	No	-4.15623	0.000688848	No	No
7	156468348	cg00473294	RNF32	Body	0.295164	1.48448e-08	0.141242	0.0200449	No	No	0.526541	0.000195732	No	No
7	156889207	cg18519774			-0.709182	5.47991e-08	-0.495373	0.00627163	No	No	-0.788669	0.00991842	No	No
8	17942993	cg18929511	ASAH1;ASAH1;ASAH1	TSS1500;TSS1500;TSS1500	0.87266	1.87764e-10	0.677321	9.30005e-05	No	No	0.456051	0.113947	No	No
8	17943293	cg04912297	ASAH1;ASAH1;ASAH1	TSS1500;TSS1500;TSS1500	0.614845	1.90367e-12	0.298857	0.00786458	No	No	0.132348	0.527477	No	No
8	19333253	cg06699216	CSGALNACT1;CSGALNACT1;CSGALNACT1	Body;Body;Body	0.729017	1.71631e-09	0.546431	0.00696099	No	No	0.263678	0.186346	No	No
8	19363452	cg01280390	CSGALNACT1;CSGALNACT1;CSGALNACT1	5'UTR;Body;5'UTR	-0.975975	1.7294e-12	-0.520514	0.00329707	No	No	-0.570807	0.0760996	No	No
8	19409023	cg02854313	CSGALNACT1;CSGALNACT1;CSGALNACT1	5'UTR;Body;5'UTR	0.677543	2.87333e-10	0.729335	0.000230846	No	No	0.153243	0.323485	No	No
8	19796591	cg22108175	LPL;LPL	5'UTR;1stExon	0.609655	4.87643e-09	0.598259	0.000208741	No	No	0.968766	4.99775e-05	No	No
8	21588527	cg03964515	GFRA2;GFRA2;GFRA2	Body;Body;Body	-0.427322	3.83219e-08	-0.39814	0.000216863	No	No	-0.173772	0.291273	No	No
8	23083353	cg26530341	TNFRSF10A	TSS1500	-0.440835	1.13918e-09	-0.506863	0.000306668	No	No	-0.532319	0.000313276	No	No
8	27845994	cg03386509	SCARA5	5'UTR	-0.533004	1.97315e-11	-0.464866	4.16926e-05	No	No	-0.0421492	0.669113	No	No
8	42065314	cg12091331	PLAT;PLAT	TSS200;TSS200	-0.493577	1.43302e-12	-0.616468	3.92731e-05	No	No	-0.560512	0.00219229	No	No
8	49647579	cg25457832	EFCAB1;EFCAB1;EFCAB1	Body;Body;Body	-0.333388	2.68239e-15	-0.263025	5.47165e-05	No	No	-0.201164	0.00278507	No	No
8	57350985	cg09654669			0.753005	8.61668e-12	0.347402	0.00011943	No	No	0.158032	0.207213	No	No
8	70378994	cg00613562	SULF1;SULF1;SULF1;SULF1	5'UTR;1stExon;1stExon;5'UTR	0.808073	7.21561e-08	0.793925	4.08708e-05	No	No	1.38979	0.00237254	No	No
8	72466247	cg08915632			0.394484	8.61076e-11	0.17252	0.259969	No	No	0.304722	0.0120252	No	No
8	74750772	cg25597976	UBE2W;UBE2W	Body;Body	-0.329002	7.52348e-08	-0.0401905	0.471233	No	No	-0.198732	0.108555	No	No
8	76455396	cg23248208	HNF4G	Body	-0.430021	2.3832e-08	-0.345049	4.42875e-05	No	No	-0.406139	0.113838	No	No
8	87082014	cg04470072	PSKH2	TSS200	-0.384253	2.7807e-09	-0.44382	0.000199026	No	No	-0.35141	0.103636	No	No
8	98880860	cg10039928	MATN2;MATN2	TSS1500;TSS1500	0.537485	2.87903e-13	0.373018	8.44203e-05	No	No	0.389924	0.00318891	No	No
8	134105078	cg08911152	TG;SLA;SLA	Body;Body;5'UTR	0.76318	4.3605e-08	0.610734	0.00172321	No	No	0.486449	0.299114	No	No
8	135056370	cg14640466			-0.516181	1.19354e-09	-0.397186	0.00156956	No	No	-0.59147	0.00923973	No	No
8	142401534	cg17903548			0.663446	1.90319e-10	0.447498	0.0440978	No	No	0.897472	0.00171713	No	No
8	144367265	cg13283845			-1.00611	9.40258e-08	-0.847838	0.000101595	No	No	-0.535732	0.191988	No	No
8	144367392	cg19657945			-2.01925	4.44397e-08	-1.98749	0.000197641	No	No	-1.09269	0.206268	No	No
8	144372932	cg24107665	ZNF696	TSS1500	0.526598	3.1468e-09			No	No			No	No
8	144441955	cg01145119			0.387534	1.02699e-07	0.550466	0.000133794	No	No	-0.0473377	0.699438	No	No
8	145014989	cg03958308	PLEC1;PLEC1;PLEC1;PLEC1;PLEC1;PLEC1;PLEC1;PLEC1	Body;Body;Body;Body;TSS1500;Body;Body;Body	-0.475073	2.99758e-08	-0.546696	0.000827364	No	No	-0.546009	0.021471	No	No
8	145118628	cg17475774			0.231355	9.76618e-09	-0.0261595	0.72454	No	No	-0.197522	0.0490984	No	No
8	145748548	cg14739437	LRRC24;LRRC14	Body;3'UTR	-0.355141	9.40269e-11	-0.351552	0.000825635	No	No	-0.322447	0.0716696	No	No
8	145749887	cg05358723	LRRC24;LRRC14	Body;3'UTR	0.516338	2.00148e-09			No	No			No	No
8	145752587	cg05828690	LRRC24;MGC70857	TSS200;3'UTR	-1.1313	1.1543e-13			No	No			No	No
8	145753896	cg05419198	MGC70857;LRRC24	Body;TSS1500	-0.280033	8.65148e-09	-0.247664	6.03347e-05	No	No	-0.20069	0.0319523	No	No
8	146015804	cg24599650	RPL8;RPL8	Body;Body	0.478164	5.87207e-08	0.43933	0.024461	No	No	0.444351	0.000749159	No	No
8	146228404	cg12457210	ZNF252;C8orf77	TSS200;Body	-1.71441	2.91437e-10	0.0559569	0.213147	No	No	0.298723	9.7991e-06	No	No
9	35079141	cg04961911	FANCG	Body	-0.32302	5.57808e-08	-0.296282	0.000971742	No	No	-0.227846	0.0227559	No	No
9	93799278	cg14435550			0.543398	4.84477e-08			No	No			No	No
9	93799798	cg14187724			-0.370856	1.20588e-12	-0.275263	0.000695444	No	No	-0.24952	0.0590839	No	No
9	127267658	cg12490887	NR5A1	5'UTR	0.24004	1.33283e-09			No	No			No	No
9	130550240	cg00340349	CDK9	Body	-0.528751	3.86649e-09	-0.554944	9.59407e-05	No	No	-1.10965	7.3438e-05	No	No
9	132228647	cg14143304			-1.46595	4.37635e-15			No	No			No	No
9	133768931	cg13397898	QRFP	1stExon	0.364205	1.14836e-07	0.263438	0.00120791	No	No	0.2617	0.109912	No	No
9	133768966	cg03924115	QRFP	1stExon	0.489347	9.05634e-11	0.361346	8.29442e-05	No	No	0.478932	0.00446927	No	No
9	133769184	cg01000188	QRFP	1stExon	0.187728	4.68713e-08	0.172331	0.000137088	No	No	0.228693	0.0326501	No	No
9	136567064	cg05493344	SARDH;SARDH	Body;Body	0.253516	7.94834e-08	0.259293	0.0028043	No	No	0.315395	0.00921811	No	No
9	137515845	cg14244493			-2.04875	3.23043e-10	-1.46832	0.000103014	No	No	-2.0322	0.00959203	No	No
9	139138057	cg14150774	QSOX2	TSS1500	0.264614	7.57194e-08	0.242932	0.0318406	No	No	0.171682	0.171168	No	No
1	228075423	cg13092405			0.551978	2.55525e-08	0.413484	0.000296192	No	No	0.626128	3.33265e-05	Yes	No
1	228075749	cg10962762			0.577602	1.4684e-09	0.482046	8.55126e-05	No	No	0.966619	7.99822e-06	Yes	No
10	603950	cg23027329	DIP2C	Body	-0.702049	2.16827e-12	-0.787782	4.83724e-05	No	No	-1.24555	2.38338e-05	Yes	No
11	66362959	cg24851651	CCS	Body	3.07054	2.10521e-21			No	No	2.80606	4.5675e-07	Yes	No
12	53492662	cg23841186	IGFBP6	Body	-0.354616	1.72355e-10	-0.176661	0.0470916	No	No	-0.509125	8.68636e-06	Yes	No
12	72148251	cg05932702	RAB21	TSS1500	-0.499104	8.80441e-08	-0.462268	0.00264463	No	No	-0.882728	2.33668e-08	Yes	Yes
12	72148281	cg10168894	RAB21	TSS1500	-0.477884	1.81568e-08	-0.39551	0.0020205	No	No	-0.643684	1.0751e-09	Yes	Yes
14	74056265	cg17342499			-0.424494	5.3686e-08	-0.264752	4.75851e-05	No	No	-0.559695	2.38272e-06	Yes	No
16	936480	cg06683487	LMF1	Body	0.369331	2.79989e-11	0.330279	0.000116319	No	No	0.412006	2.67065e-05	Yes	No
17	19220813	cg12137220	EPN2;EPN2;EPN2	Body;Body;Body	-0.201334	7.03993e-08	-0.204684	0.0177988	No	No	-0.297761	1.37108e-05	Yes	No
18	67625063	cg26246840	CD226	TSS1500	-0.289226	2.57296e-08	-0.266757	0.000278635	No	No	-0.590421	5.50237e-06	Yes	No
19	2424006	cg16170346	TMPRSS9	Body	0.499354	1.81072e-09	0.348473	0.000674946	No	No	0.828659	2.72173e-11	Yes	Yes
19	20576478	cg19204924	ZNF826	3'UTR	1.10604	9.02123e-18	0.595938	0.000244903	No	No	1.07535	3.17072e-05	Yes	No
2	65861662	cg16240816			0.359479	2.19408e-12	0.343726	0.00444131	No	No	0.668731	9.2784e-07	Yes	No
2	235903542	cg05058748	SH3BP4	5'UTR	0.580534	2.17593e-08	0.665455	6.59924e-05	No	No	0.922832	2.92484e-05	Yes	No
3	45983597	cg08033130	CXCR6;FYCO1	TSS1500;Body	-0.88834	5.284e-12	-0.819975	0.000118603	No	No	-0.943815	1.5449e-05	Yes	No
4	10020882	cg00071950	SLC2A9;SLC2A9	Body;Body	-1.11619	2.39629e-09	-0.754755	0.00219473	No	No	-2.63932	1.71677e-07	Yes	No
5	72934606	cg04480106	RGNEF	5'UTR	-1.14448	2.61162e-10	-0.526474	0.000378621	No	No	-1.59992	2.074e-05	Yes	No
8	78996279	cg00738934			0.944364	1.38904e-09	0.724094	0.000706793	No	No	1.73066	7.73274e-06	Yes	No
8	142401373	cg10118557			0.273087	6.09651e-08	0.2079	0.0349806	No	No	0.567011	1.09338e-05	Yes	No
1	567501	cg23917638	MIR1977	TSS1500	-1.28512	1.59529e-10	-0.635799	2.02139e-05	Yes	No	-0.902589	0.0132883	No	No
1	849540	cg18865112			0.660642	4.85825e-14	0.546787	2.02012e-05	Yes	No	0.631453	0.00919903	No	No
1	901449	cg25742326	PLEKHN1;PLEKHN1	TSS1500;TSS1500	0.505452	6.9666e-08	0.838603	7.6876e-08	Yes	Yes	0.198186	0.411913	No	No
1	1015392	cg22044028			1.72674	3.09795e-09	1.60253	7.04908e-06	Yes	No	0.924371	0.127852	No	No
1	1015447	cg15576492			1.82101	2.69293e-11	1.42006	8.88268e-07	Yes	No	0.846364	0.0856447	No	No
1	1043888	cg00546078	C1orf159	5'UTR	-0.509619	1.82308e-08	-0.467141	2.07276e-05	Yes	No	-0.573043	6.85169e-05	No	No
1	1456875	cg26536460	ATAD3A;ATAD3A;ATAD3A	Body;Body;Body	-0.694025	3.08228e-13	-0.682009	5.43764e-14	Yes	Yes	-0.603179	0.000158808	No	No
1	1475143	cg13850380	C1orf70	Body	0.275576	1.07868e-07	0.26866	5.08213e-06	Yes	No	0.398574	8.47849e-05	No	No
1	1644835	cg23611477	CDK11A;CDK11B;CDK11B;CDK11B;CDK11B;CDK11A;CDK11B;CDK11B	Body;Body;Body;Body;Body;Body;Body;5'UTR	1.04652	5.43041e-14	1.06946	5.84272e-09	Yes	Yes	1.04475	0.00262683	No	No
1	1666808	cg12213037	SLC35E2	Body	1.9868	4.50467e-09	1.78939	2.89769e-09	Yes	Yes	1.66888	0.000256189	No	No
1	3096360	cg22674798	PRDM16;PRDM16	Body;Body	0.379372	2.24473e-08	0.406852	3.26651e-05	Yes	No	0.281312	0.0640101	No	No
1	3129115	cg01800445	PRDM16;PRDM16	Body;Body	0.430045	3.81819e-11	0.915058	1.0786e-11	Yes	Yes	0.755787	0.000235626	No	No
1	3230609	cg17435683	PRDM16;PRDM16	Body;Body	-0.686483	1.3982e-08	-1.24693	3.14676e-07	Yes	No	-0.9345	0.0281768	No	No
1	11042825	cg15387278	C1orf127	TSS1500	-0.460601	2.14794e-14	-0.634891	1.31433e-09	Yes	Yes	-0.779719	0.00232793	No	No
1	17887065	cg11806633	ARHGEF10L	5'UTR	-0.335511	6.26151e-08	-0.334033	3.24448e-05	Yes	No	-0.0896843	0.132337	No	No
1	21033761	cg03432774	KIF17;KIF17	Body;Body	-0.496464	4.04125e-10	-0.759712	1.81448e-08	Yes	Yes	-0.505245	0.00977694	No	No
1	22871712	cg20459138			-1.8908	2.48615e-08	-1.84139	2.97549e-05	Yes	No	-1.29544	0.0347835	No	No
1	23751761	cg12023170	TCEA3	TSS1500	0.378437	1.59172e-08	0.395655	1.3788e-05	Yes	No	0.154974	0.237191	No	No
1	27935352	cg18082402			0.817243	5.84871e-12	1.17262	1.05956e-07	Yes	Yes	0.702518	0.0014147	No	No
1	27954026	cg22402398	FGR;FGR;FGR	TSS1500;5'UTR;TSS1500	-4.18686	7.36669e-21	-5.33536	5.61271e-13	Yes	Yes	-3.83817	0.0145172	No	No
1	27964774	cg22237495			-2.73105	2.56373e-11	-3.64482	3.65608e-08	Yes	Yes	-2.7032	0.00493235	No	No
1	32135498	cg13919466	COL16A1	Body	0.450901	6.45895e-11	0.392263	8.0303e-08	Yes	Yes	0.298845	0.00597786	No	No
1	38461896	cg04673462			-0.502199	7.24674e-08	-0.489421	4.75896e-08	Yes	Yes	-0.413085	0.000812072	No	No
1	42611607	cg24998527			0.9271	4.4344e-08	0.960572	1.40483e-08	Yes	Yes	0.77206	0.000284264	No	No
1	42611670	cg22816091			0.67562	9.31614e-09	1.45271	1.99594e-09	Yes	Yes	1.0423	0.00064628	No	No
1	44378782	cg22617819	ST3GAL3;ST3GAL3;ST3GAL3;ST3GAL3;ST3GAL3;ST3GAL3;ST3GAL3;ST3GAL3;ST3GAL3;ST3GAL3	Body;Body;Body;Body;Body;Body;Body;Body;Body;Body	0.920868	1.20703e-21	1.36314	1.17433e-15	Yes	Yes	0.607755	0.00763078	No	No
1	44399776	cg13246856	ARTN;ARTN;ARTN;ARTN	5'UTR;5'UTR;5'UTR;TSS1500	-0.3454	8.32316e-09	-0.417216	1.38233e-09	Yes	Yes	-0.452538	0.00015816	No	No
1	44402353	cg23954153	ARTN;ARTN;ARTN;ARTN;ARTN	Body;Body;Body;Body;Body	0.534384	9.61197e-16	0.729366	8.938e-08	Yes	Yes	0.53574	0.00189726	No	No
1	44402522	cg12908607	ARTN;ARTN;ARTN;ARTN;ARTN	3'UTR;3'UTR;3'UTR;3'UTR;3'UTR	0.681395	5.83046e-19	1.02577	3.23473e-15	Yes	Yes	0.801276	0.000265769	No	No
1	44821474	cg21534299	ERI3	TSS1500	-0.577851	4.54046e-11	-0.576422	1.1288e-08	Yes	Yes	-0.410193	0.00289862	No	No
1	46958049	cg00833614			0.34028	4.83559e-09	0.365593	3.37869e-08	Yes	Yes	0.374236	0.000248004	No	No
1	53016396	cg04682580	ZCCHC11;ZCCHC11;ZCCHC11	5'UTR;5'UTR;5'UTR	-0.454515	2.73239e-08	-0.747123	1.3713e-12	Yes	Yes	-0.419251	0.000211763	No	No
1	53392774	cg08859206	SCP2;SCP2	TSS200;TSS200	-0.855128	3.44486e-13	-0.739271	2.2869e-07	Yes	No	-0.377457	0.0275112	No	No
1	54163070	cg01059116	GLIS1	5'UTR	0.935827	6.38887e-09	0.917472	9.14207e-08	Yes	Yes	1.49154	6.55859e-05	No	No
1	57037591	cg13320211	PPAP2B;PPAP2B	Body;Body	0.664611	1.31685e-08	0.65791	2.74969e-06	Yes	No	0.219888	0.0406195	No	No
1	62751954	cg24537942	KANK4	5'UTR	-0.527476	6.82371e-09	-0.839383	3.58739e-07	Yes	No	-0.273696	0.0416179	No	No
1	67521487	cg25208677	SLC35D1	TSS1500	-0.661222	2.23798e-08	-0.511718	2.67417e-05	Yes	No	-0.391661	0.00707744	No	No
1	94057789	cg08237401	BCAR3	Body	0.630144	3.5231e-16	0.607316	8.02649e-11	Yes	Yes	0.384187	0.00288645	No	No
1	110752307	cg21217540			-1.10053	3.60088e-09	-1.03692	1.52991e-05	Yes	No	-1.66663	0.00408317	No	No
1	113425263	cg10541466			0.463391	6.17078e-13	0.332596	7.99827e-07	Yes	No	0.46034	0.0344821	No	No
1	152758632	cg14792160	LCE1E	TSS200	0.491359	1.08106e-08	0.831195	1.22177e-06	Yes	No	0.64151	0.000688949	No	No
1	153514264	cg08127462	S100A5	TSS200	-0.211511	1.11137e-07	-0.410955	5.13087e-07	Yes	No	-0.412971	0.00832864	No	No
1	153533922	cg23656322	S100A2	Body	0.872153	1.02171e-18	1.19367	7.91624e-16	Yes	Yes	0.657905	0.00465362	No	No
1	153589528	cg15104031	S100A14	TSS1500	0.361917	6.5196e-24	0.318425	4.45623e-09	Yes	Yes	0.414632	0.000148087	No	No
1	153590243	cg08477332	S100A14	TSS1500	-3.97279	1.83777e-45	-3.08659	1.47265e-10	Yes	Yes	-3.11332	0.00060045	No	No
1	155663085	cg16173234	DAP3;DAP3	5'UTR;5'UTR	-0.97165	1.374e-10	-1.88193	1.46967e-14	Yes	Yes	-0.296824	0.312825	No	No
1	156198365	cg25465065	PMF1	Body	3.43715	4.9411e-13	4.59371	6.58609e-18	Yes	Yes	2.83989	0.00021431	No	No
1	159174162	cg07202479	DARC;DARC	TSS1500;TSS1500	0.3448	2.58667e-21	0.461538	1.44341e-21	Yes	Yes	0.288822	0.000119061	No	No
1	159892206	cg15641364	TAGLN2	5'UTR	-1.00143	2.58835e-09	-0.812262	2.42494e-06	Yes	No	-0.439336	0.0886628	No	No
1	168147599	cg19240021	TIPRL;TIPRL	TSS1500;TSS1500	-0.582051	1.03534e-09	-0.576935	1.16551e-07	Yes	No	-0.434358	0.0098512	No	No
1	173930183	cg27509823	RC3H1	Body	-1.10112	7.87315e-21	-0.897516	3.77296e-09	Yes	Yes	-0.66612	0.00143288	No	No
1	182270482	cg07919760			0.637586	4.66977e-09	0.777212	1.25429e-06	Yes	No	0.364148	0.0227564	No	No
1	182584193	cg24052698			-0.96703	4.53653e-10	-0.808747	1.96503e-08	Yes	Yes	-0.644723	0.0100552	No	No
1	200383125	cg22450933			-0.599074	1.6236e-08	-0.529644	6.10324e-09	Yes	Yes	-0.208883	0.0410773	No	No
1	202172778	cg04811114	LGR6;LGR6	TSS200;Body	-0.915124	4.54132e-08	-1.11109	8.45102e-06	Yes	No	-0.526527	0.00319401	No	No
1	202172848	cg26347746	LGR6;LGR6	TSS200;Body	-0.890398	2.15781e-08	-1.01494	4.4899e-06	Yes	No	-0.502289	0.00434758	No	No
1	202172867	cg05044291	LGR6;LGR6	TSS200;Body	-0.870988	3.73938e-08	-0.926481	2.96122e-05	Yes	No	-0.640138	0.00129073	No	No
1	203320386	cg26987645	FMOD	TSS200	1.43687	4.61206e-14	1.5232	5.51936e-08	Yes	Yes	1.40085	0.00133667	No	No
1	203320396	cg16289210	FMOD	TSS200	1.06518	1.03467e-13	1.06544	1.58616e-07	Yes	No	0.97037	0.00400045	No	No
1	203320506	cg22705746	FMOD	TSS1500	1.47533	1.31141e-13	1.51769	2.31042e-07	Yes	No	1.32592	0.00180355	No	No
1	203320541	cg27387030	FMOD	TSS1500	1.36903	1.8151e-12	1.59627	5.17064e-07	Yes	No	1.39908	0.00295333	No	No
1	204465584	cg20240347			0.670332	1.22456e-13	0.708401	2.67973e-05	Yes	No	0.66213	0.00435284	No	No
1	205819406	cg11965913	PM20D1	TSS200	-1.95504	5.91309e-08	-1.99959	2.00089e-05	Yes	No	-2.82401	7.60704e-05	No	No
1	207277450	cg26514552	C4BPA	TSS200	-0.251938	6.99664e-14	-0.394003	1.02455e-06	Yes	No	-0.202829	0.0184446	No	No
1	207277581	cg26430305	C4BPA	TSS200	-0.352344	1.56885e-13	-0.452734	6.50666e-07	Yes	No	-0.27677	0.039175	No	No
1	224564870	cg15595502			0.914807	1.79446e-08	1.37721	3.42342e-08	Yes	Yes	0.791087	0.0031592	No	No
1	230294691	cg18187658	GALNT2	Body	0.506538	6.7743e-08	0.373144	7.81525e-07	Yes	No	0.361679	0.0328455	No	No
1	232941706	cg06935979	KIAA1383	1stExon	0.746569	4.615e-09	1.07541	1.15672e-07	Yes	Yes	0.61107	0.0128599	No	No
1	233027124	cg04031093			-0.562464	2.34174e-11	-0.552103	1.44013e-06	Yes	No	-0.921193	0.000454724	No	No
1	234300299	cg09674468	SLC35F3	Body	-0.507014	7.60367e-10	-0.705775	1.13091e-07	Yes	Yes	-0.0241375	0.780596	No	No
1	246231142	cg04134399	SMYD3;SMYD3	Body;Body	0.673131	8.30379e-09	0.636288	2.67302e-05	Yes	No	0.750618	0.00171257	No	No
1	247195817	cg00043324			-1.04007	1.95058e-08	-1.08467	6.84231e-15	Yes	Yes	-0.565844	0.013627	No	No
1	248903100	cg23230830	LOC646627	1stExon	0.565947	5.97406e-10	0.560148	6.95018e-06	Yes	No	0.433973	0.00178232	No	No
1	248903300	cg04024799	LOC646627	TSS200	0.64968	1.27937e-09	0.544633	3.25737e-06	Yes	No	0.170868	0.0311435	No	No
1	248903467	cg01878406	LOC646627	TSS1500	0.716726	1.02105e-09	0.608576	4.48949e-06	Yes	No	0.238206	0.0307781	No	No
1	249105687	cg02856842	SH3BP5L	3'UTR	0.261597	1.62998e-11	0.261924	1.35266e-05	Yes	No	0.216993	0.0516212	No	No
10	1251771	cg20205188	ADARB2	Body	1.81021	2.11134e-13	3.00556	1.21949e-10	Yes	Yes	1.98215	0.0230153	No	No
10	3133556	cg24754223	PFKP	Body	1.03385	7.86388e-08	1.52812	2.85373e-10	Yes	Yes	0.173985	0.646209	No	No
10	22766861	cg02947450			-1.02511	2.2369e-23	-1.17988	5.30335e-08	Yes	Yes	-0.799112	0.0226917	No	No
10	27546458	cg25178900			0.579073	5.2881e-10	0.793146	1.75709e-06	Yes	No	0.681932	0.0134528	No	No
10	45642600	cg00541500	LOC100133308	Body	0.302225	2.15594e-15	0.451685	6.45162e-10	Yes	Yes	-0.0251712	0.645413	No	No
10	64431533	cg27076160	ZNF365;ZNF365	3'UTR;3'UTR	-2.72852	6.31348e-09	-1.95382	3.16883e-05	Yes	No	-3.24959	4.12704e-05	No	No
10	77472147	cg20605886			0.665709	9.62835e-14	1.03678	2.30166e-13	Yes	Yes	0.438694	0.0432486	No	No
10	84983301	cg19021428			-0.409162	3.0585e-08	-0.566404	1.84614e-05	Yes	No	-0.413584	0.0203725	No	No
10	94180046	cg18303477			0.289382	1.05777e-07	0.294115	4.39167e-06	Yes	No	0.346993	0.000159063	No	No
10	95197126	cg18082515	MYOF;MYOF	Body;Body	0.454733	5.80205e-08	0.675441	4.33378e-10	Yes	Yes	0.152467	0.141094	No	No
10	106035168	cg23659134	GSTO2	Body	0.784568	6.18941e-12	1.03571	3.70749e-09	Yes	Yes	0.570418	0.00596627	No	No
10	126842580	cg04764907	CTBP2;CTBP2	5'UTR;5'UTR	0.349633	1.33453e-09	0.551679	2.19963e-07	Yes	No	0.0748889	0.464118	No	No
10	126844994	cg23992194	CTBP2;CTBP2	5'UTR;5'UTR	0.443563	7.90934e-09	0.408585	2.26418e-05	Yes	No	-0.00663937	0.952139	No	No
10	128947230	cg14939821	DOCK1;FAM196A	Body;Body	1.22748	7.89262e-19	1.58414	9.38416e-14	Yes	Yes	0.559395	0.0622919	No	No
10	128993187	cg25321212	FAM196A;DOCK1	5'UTR;Body	-0.447394	2.73388e-08	-0.623471	9.0793e-09	Yes	Yes	-0.343495	0.0353336	No	No
10	128995134	cg04128746	FAM196A;DOCK1	TSS1500;Body	0.905541	2.42287e-15	0.939042	7.5992e-08	Yes	Yes	0.908895	0.00370505	No	No
10	128995192	cg24053748	FAM196A;DOCK1	TSS1500;Body	0.664294	9.12431e-12	0.520101	2.63368e-05	Yes	No	0.473155	0.0395347	No	No
10	134263487	cg24055178			0.624225	7.33726e-09	0.677612	8.86668e-07	Yes	No	0.523253	0.00278882	No	No
11	325915	cg09597767			2.06888	4.45126e-23	2.56022	9.79998e-15	Yes	Yes	0.290917	0.000246742	No	No
11	2410796	cg24752563	CD81	Body	-2.41025	4.76824e-16	-2.30527	1.88328e-10	Yes	Yes	-1.46494	0.000357998	No	No
11	2594840	cg13145504	KCNQ1;KCNQ1	Body;Body	0.386284	6.63039e-10	0.760018	1.3582e-13	Yes	Yes	0.452838	0.00124097	No	No
11	4113452	cg06912304	STIM1	3'UTR	0.597175	5.4976e-09	0.804664	8.68659e-07	Yes	No	0.85218	0.00213276	No	No
11	12380057	cg09673570	MICALCL	3'UTR	-0.41248	9.87596e-09	-0.393164	1.8432e-05	Yes	No	-0.308233	0.0421809	No	No
11	13302098	cg13286116	ARNTL;ARNTL;ARNTL	5'UTR;5'UTR;5'UTR	0.803275	9.67547e-12	0.76449	6.81658e-09	Yes	Yes	0.719353	0.000537129	No	No
11	44338707	cg02785814			0.640302	7.05929e-09	0.653824	4.6214e-07	Yes	No	0.659548	0.0115584	No	No
11	46351906	cg12389611			-0.838546	6.62994e-10	-1.21746	1.26384e-08	Yes	Yes	-0.358029	0.0141353	No	No
11	47736132	cg25800328	AGBL2	Body	-0.731763	4.61489e-08	-0.79554	7.61361e-06	Yes	No	-0.235339	0.0289893	No	No
11	56467944	cg00045227	OR8U8;OR9G9;OR9G1	Body;1stExon;1stExon	0.819349	2.20836e-23	0.643053	6.39309e-06	Yes	No	0.298073	0.032961	No	No
11	58940964	cg14329059	DTX4	Body	-0.307031	5.06626e-10	-0.499979	2.574e-12	Yes	Yes	-0.193232	0.0387507	No	No
11	58941415	cg07745373	DTX4	Body	-0.799988	7.67594e-19	-0.898746	1.93605e-08	Yes	Yes	-0.369599	0.00283151	No	No
11	61106920	cg05337258	DAK	Body	0.257138	2.14242e-08	0.161814	3.21523e-05	Yes	No	0.149127	0.039661	No	No
11	61388864	cg17271269	RPLP0P2	Body	-2.89582	1.20731e-09	-2.83366	8.72663e-07	Yes	No	-2.80052	0.00139457	No	No
11	63381077	cg26579892	PLA2G16;PLA2G16	Body;Body	-0.45702	1.85875e-08	-0.537799	1.03986e-05	Yes	No	-0.377507	0.038862	No	No
11	64116165	cg12797157	CCDC88B	Body	-1.06643	5.27048e-08	-1.9027	1.00511e-10	Yes	Yes	-0.844129	0.0234282	No	No
11	64116279	cg01998806	CCDC88B	Body	-0.875329	8.76631e-08	-1.36301	9.68345e-10	Yes	Yes	-0.618087	0.0536672	No	No
11	66102686	cg12062782	RIN1	Body	0.777421	7.41618e-08	0.73767	2.38911e-05	Yes	No	0.3673	0.0943382	No	No
11	67350195	cg23725454	GSTP1	TSS1500	-0.571694	5.23477e-08	-0.691453	6.35476e-09	Yes	Yes	-0.628554	0.00102013	No	No
11	67350326	cg25866895	GSTP1	TSS1500	-0.71419	5.86799e-11	-1.02887	1.13925e-10	Yes	Yes	-0.424065	0.0038468	No	No
11	73357183	cg26776957	PLEKHB1;PLEKHB1;PLEKHB1;PLEKHB1	TSS200;TSS200;TSS1500;TSS1500	-0.668181	1.53814e-09	-0.82202	1.73781e-06	Yes	No	-0.462844	0.0836496	No	No
11	116723030	cg04087571	SIK3	Body	-0.446223	1.71095e-08	-0.450027	1.33647e-05	Yes	No	-0.695246	0.000299733	No	No
12	10150905	cg23325997	CLEC1B;CLEC1B	Body;Body	-0.350224	3.32932e-08	-0.296393	1.40958e-06	Yes	No	-0.190295	0.0597993	No	No
12	10789214	cg13175739	STYK1	5'UTR	-0.350019	2.06122e-09	-0.531808	1.30386e-05	Yes	No	-0.306342	0.062046	No	No
12	11080457	cg20188490	PRH2;PRH2;PRR4;PRH1	TSS1500;TSS1500;Body;5'UTR	1.04883	4.25273e-14	0.725718	4.69581e-07	Yes	No	0.757103	0.00829815	No	No
12	11700321	cg18232235			-3.29255	1.0293e-14	-3.30009	2.98665e-06	Yes	No	-3.45309	0.00164234	No	No
12	11700343	cg19651115			-2.01603	1.36605e-13	-1.93623	2.17889e-05	Yes	No	-1.91115	0.00977536	No	No
12	11700489	cg06202470			-2.61069	2.74743e-15	-2.21891	4.5875e-07	Yes	No	-2.19816	0.000946352	No	No
12	11827831	cg18697143	ETV6	Body	0.312609	1.20761e-17	0.448342	2.23572e-09	Yes	Yes	0.22991	0.0141308	No	No
12	13045938	cg15006627	GPRC5A	5'UTR	-0.353551	1.25158e-09	-0.442416	9.33271e-07	Yes	No	-0.426302	0.000106719	No	No
12	34844955	cg21166143			-0.39613	4.56652e-08	-0.587531	4.54111e-07	Yes	No	-0.500929	0.00121551	No	No
12	38449116	cg15368222			-0.429509	4.33203e-09	-0.663878	3.0602e-08	Yes	Yes	-0.552222	0.00323958	No	No
12	47219626	cg15584813	SLC38A4;SLC38A4	5'UTR;5'UTR	-0.450144	1.07942e-10	-0.692372	5.40192e-10	Yes	Yes	-0.428327	0.000568103	No	No
12	47219737	cg11146691	SLC38A4;SLC38A4;SLC38A4;SLC38A4	1stExon;5'UTR;1stExon;5'UTR	-0.858106	9.4657e-10	-1.59893	3.49286e-08	Yes	Yes	-0.765175	0.00101629	No	No
12	47219793	cg17501823	SLC38A4;SLC38A4	TSS200;TSS200	-1.03249	3.54317e-11	-1.78189	1.03582e-10	Yes	Yes	-1.03359	0.000293157	No	No
12	47219797	cg21428710	SLC38A4;SLC38A4	TSS200;TSS200	-0.566198	1.58028e-10	-0.951962	4.48836e-09	Yes	Yes	-0.488997	0.000202836	No	No
12	47219841	cg07601320	SLC38A4;SLC38A4	TSS200;TSS200	-0.656968	6.77792e-11	-1.29195	1.49669e-11	Yes	Yes	-0.651742	0.000967767	No	No
12	52208872	cg00549601			-0.526222	9.90812e-13	-0.828393	5.92613e-11	Yes	Yes	-0.482018	0.00188616	No	No
12	52208899	cg20077028			-0.667018	5.34285e-17	-0.774072	2.15109e-10	Yes	Yes	-0.469571	0.000573166	No	No
12	52482292	cg06715628			-2.03263	1.38787e-11	-1.8406	3.22355e-07	Yes	No	-1.39273	0.000773132	No	No
12	53230033	cg16919680			-0.310672	5.47381e-08	-0.347039	2.02374e-06	Yes	No	-0.132599	0.143032	No	No
12	53358946	cg14581129			-0.512817	5.60757e-10	-0.52177	3.87699e-07	Yes	No	-0.18016	0.186352	No	No
12	53359155	cg05393297			-1.11581	3.20676e-10	-1.3638	2.88177e-09	Yes	Yes	-0.435276	0.109531	No	No
12	53359506	cg16329197			-0.855897	1.14784e-10	-0.952299	1.19442e-07	Yes	No	-0.607774	0.0383502	No	No
12	55379228	cg07880109	KIAA0748	TSS1500	0.426339	1.76699e-10	0.594211	1.06737e-05	Yes	No	0.129144	0.331662	No	No
12	56623826	cg08214142	SLC39A5;SLC39A5;SLC39A5	5'UTR;TSS1500;1stExon	0.270582	8.06062e-14	0.203926	2.81554e-05	Yes	No	0.178077	0.0173222	No	No
12	56623942	cg12745325	SLC39A5;SLC39A5	5'UTR;TSS1500	0.402406	4.78416e-12	0.383761	3.34994e-07	Yes	No	0.308246	0.0154527	No	No
12	57026411	cg12199011	BAZ2A	Body	-0.412494	6.55359e-13	-0.489974	7.60884e-09	Yes	Yes	-0.286231	0.00706569	No	No
12	65904983	cg23788418			-0.641806	1.23745e-11	-0.516743	1.08737e-06	Yes	No	-0.650608	0.00070157	No	No
12	68978235	cg22540040			0.578024	4.02993e-10	0.711732	2.05103e-05	Yes	No	0.396138	0.0198163	No	No
12	76414534	cg13380890			1.67475	5.76173e-08	1.95932	2.89492e-05	Yes	No	2.66346	0.000200967	No	No
12	94070836	cg13102120	CRADD	TSS1500	-0.773815	7.88909e-09	-1.4398	3.10312e-14	Yes	Yes	-0.953025	0.00317452	No	No
12	123616817	cg01687878			0.259158	1.87929e-12	0.294927	9.00769e-10	Yes	Yes	0.096053	0.0619679	No	No
12	124744261	cg19781462			0.930496	8.45752e-11	1.01604	8.21026e-07	Yes	No	0.627776	0.0693042	No	No
12	125223679	cg03117611			-0.181189	1.8537e-08	-0.183353	6.94881e-06	Yes	No	-0.247315	0.0033477	No	No
12	130932128	cg02126688	RIMBP2	Body	0.220779	3.26098e-09	0.265411	1.34515e-06	Yes	No	0.138848	0.0499909	No	No
12	130936355	cg23373401	RIMBP2	Body	0.27891	1.67554e-08	0.356068	2.49624e-06	Yes	No	0.262142	0.000415192	No	No
12	130940065	cg07703756	RIMBP2	Body	0.35336	1.33489e-08	0.598272	6.06467e-07	Yes	No	0.292898	0.0149822	No	No
12	130961453	cg13802583	RIMBP2	Body	0.7271	6.02965e-12	1.17652	1.34792e-07	Yes	No	0.79082	0.00336594	No	No
12	130998679	cg01302562	RIMBP2	5'UTR	0.758663	1.95654e-10	1.21043	3.5506e-13	Yes	Yes	0.930028	0.000343129	No	No
12	131057342	cg11893127			-0.606604	1.88785e-11	-1.02865	5.13752e-09	Yes	Yes	-0.439652	0.0184911	No	No
12	131118426	cg06777732			1.51261	3.82142e-11	2.17906	8.25166e-09	Yes	Yes	2.23909	0.000421956	No	No
12	131118432	cg08164151			1.3176	3.13274e-09	1.35447	1.3525e-06	Yes	No	1.73808	0.000461691	No	No
12	131118654	cg14140673			0.580474	7.93244e-10	0.660681	3.24886e-07	Yes	No	0.754367	0.000943699	No	No
12	131124403	cg04115878			0.446181	5.29286e-09	0.678244	9.09423e-07	Yes	No	0.504325	0.0078921	No	No
12	131142648	cg25198599			0.615853	1.15781e-09	0.80796	6.84731e-06	Yes	No	0.680324	0.0070829	No	No
12	131171031	cg05181941			0.675618	1.1352e-11	0.856192	3.37295e-05	Yes	No	0.524252	0.0935606	No	No
12	132278430	cg09814354	SFRS8	Body	0.447514	2.95543e-08	0.500031	1.23478e-05	Yes	No	0.0885646	0.374269	No	No
12	132381902	cg15260428	ULK1	Body	0.587627	8.19539e-08	0.877487	1.74638e-05	Yes	No	0.580709	0.00483715	No	No
12	132537251	cg06813297	EP400	Body	1.63616	8.24901e-09	2.56803	8.51611e-11	Yes	Yes	0.986803	0.000583257	No	No
12	132832250	cg23914694	GALNT9	Body	-0.736888	5.6366e-10	-0.715506	9.84619e-07	Yes	No	-0.327673	0.119987	No	No
12	132859722	cg06893288	GALNT9	Body	0.830629	1.39792e-08	1.08946	9.54558e-07	Yes	No	0.880947	0.000204802	No	No
12	132859951	cg14384748	GALNT9	Body	0.845412	1.48879e-11	1.14264	1.15556e-14	Yes	Yes	0.838906	0.000169718	No	No
12	132920884	cg23152742			-0.39808	9.7554e-10	-0.51056	5.4431e-08	Yes	Yes	-0.160348	0.0728121	No	No
12	132944010	cg00083790			-0.619209	5.11204e-09	-0.952849	3.40673e-05	Yes	No	-0.142368	0.536039	No	No
13	19692744	cg01872988	DKFZp686A1627	TSS1500	2.87676	1.81178e-11	2.96299	1.68614e-08	Yes	Yes	1.61131	0.0213024	No	No
13	30055092	cg05122437	MTUS2;MTUS2	Body;Body	-0.986641	5.29607e-09	-1.20438	1.06577e-08	Yes	Yes	-0.524222	0.0671281	No	No
13	48892244	cg11408952	RB1	Body	-0.967942	2.69958e-09	-1.33964	3.3007e-07	Yes	No	-1.29876	0.00157464	No	No
13	53174319	cg00495681			-0.771841	5.78396e-10	-0.626162	1.68156e-05	Yes	No	-1.10496	0.000120563	No	No
13	114164207	cg04162223	TMCO3	Body	-0.506929	5.98967e-08	-0.459759	3.04473e-05	Yes	No	-0.132785	0.0751592	No	No
13	114795097	cg03958744	RASA3	Body	-0.53499	4.5264e-09	-0.521417	2.48437e-05	Yes	No	-0.607189	0.0015202	No	No
13	114804483	cg21747549	RASA3	Body	-0.539362	5.89294e-08	-0.520463	3.31743e-05	Yes	No	-0.800468	0.00686179	No	No
13	114900021	cg06611532			1.0348	2.4398e-11	1.55844	8.18045e-10	Yes	Yes	0.91612	0.00663719	No	No
14	24423864	cg17919599	C14orf167;C14orf167;DHRS4;C14orf167;C14orf167	TSS1500;TSS1500;Body;TSS1500;Body	0.391842	2.65049e-12	0.440952	1.23277e-05	Yes	No	0.633186	0.000148768	No	No
14	24898818	cg19584674	KHNYN;CBLN3	TSS1500;TSS200	-0.452786	5.4939e-09	-0.655794	1.64194e-06	Yes	No	-0.37715	0.0608818	No	No
14	32926900	cg09998151	AKAP6	Body	-4.1725	5.34199e-16	-2.67169	1.00351e-11	Yes	Yes	-3.28956	0.00183539	No	No
14	55594613	cg04306507	LGALS3	TSS1500	0.598758	6.86754e-10	0.645825	6.69287e-07	Yes	No	0.219029	0.0507566	No	No
14	56584485	cg06744740	PELI2	TSS1500	0.618068	5.96564e-16	0.771828	8.3711e-09	Yes	Yes	0.851252	0.000167791	No	No
14	63568796	cg07092725	KCNH5	TSS1500	0.444563	1.08463e-08	0.581097	8.28011e-08	Yes	Yes	0.2611	0.234768	No	No
14	65240980	cg05940425	SPTB;SPTB	Body;Body	-3.33701	2.06123e-12	-3.42838	7.38608e-09	Yes	Yes	-3.0978	0.00304401	No	No
14	89804447	cg18657988	FOXN3;FOXN3	Body;Body	-0.734148	1.49286e-14	-0.770351	7.6443e-09	Yes	Yes	-0.296448	0.00951456	No	No
14	89956817	cg14391345	FOXN3	5'UTR	-0.306637	4.99412e-09	-0.370957	1.19025e-06	Yes	No	-0.284152	0.0304319	No	No
14	93156816	cg20072528			0.415215	5.13314e-08	0.537452	4.21853e-08	Yes	Yes	0.247507	0.0926108	No	No
14	100055669	cg11773456	CCDC85C	Body	0.27324	6.51485e-10	0.25502	3.77013e-07	Yes	No	0.231014	0.00381566	No	No
14	100906689	cg05313263	WDR25;WDR25	Body;Body	0.622481	5.21202e-14	0.693083	1.35744e-13	Yes	Yes	0.984505	7.58708e-05	No	No
14	101512592	cg02882979	MIR487B;MIR539	TSS200;TSS1500	1.29303	7.21052e-10	1.79528	1.31711e-08	Yes	Yes	0.958941	0.0461409	No	No
14	101512653	cg18863119	MIR487B;MIR539	TSS200;TSS1500	0.812947	4.5528e-08	1.09994	2.92981e-09	Yes	Yes	0.509513	0.207628	No	No
14	104842040	cg10969997			-0.712753	1.33327e-13	-0.668398	1.63146e-09	Yes	Yes	-0.40193	0.0795846	No	No
14	105339549	cg04829830	KIAA0284;KIAA0284	5'UTR;Body	0.6058	5.52951e-11	0.629253	1.01465e-05	Yes	No	0.622612	0.0104254	No	No
14	105452712	cg15895213	C14orf79;C14orf79	1stExon;5'UTR	-0.46987	2.93851e-10	-0.596365	9.02104e-10	Yes	Yes	-0.365617	0.0968714	No	No
14	105499706	cg14270590			1.24117	4.64839e-09	0.710228	2.34984e-12	Yes	Yes	0.322513	0.280853	No	No
14	105499998	cg11481687			1.50941	4.86636e-14	1.29234	5.9885e-16	Yes	Yes	1.0513	0.00246201	No	No
14	105830509	cg10967532	PACS2;PACS2	Body;Body	0.74613	8.05211e-08	0.554525	1.48958e-06	Yes	No	0.540272	0.00301344	No	No
14	105952171	cg06618474	CRIP1	TSS1500	0.313832	5.40774e-12	0.362037	3.73018e-11	Yes	Yes	0.228278	0.0232126	No	No
14	106015625	cg11837275			-0.692667	4.76847e-20	-0.863272	3.13635e-18	Yes	Yes	-0.867356	5.06812e-05	No	No
14	107239068	cg07470598			0.523273	8.1191e-18	0.565345	1.78942e-08	Yes	Yes	0.650544	0.00202038	No	No
15	25449617	cg05218035			0.244328	1.09725e-07	0.258918	4.03117e-07	Yes	No	0.304215	0.000291028	No	No
15	25490537	cg22988430	SNORD115-41	TSS200	0.309048	1.46404e-16	0.273517	5.25991e-07	Yes	No	0.264111	0.00765811	No	No
15	28200653	cg03449867	OCA2	Body	3.18415	6.34171e-15	1.96226	4.20699e-13	Yes	Yes	1.54865	0.00390218	No	No
15	28200668	cg20906524	OCA2	Body	0.665844	2.01009e-19	0.326172	1.50992e-08	Yes	Yes	0.463475	0.00296622	No	No
15	29277898	cg22874989	APBA2;APBA2	5'UTR;5'UTR	0.575298	1.3543e-15	0.777384	2.84674e-16	Yes	Yes	0.374954	0.000117097	No	No
15	40443853	cg06926377			1.92918	5.76131e-19	1.60674	1.19062e-06	Yes	No	0.56093	0.00453303	No	No
15	43621948	cg02155558	ADAL;LCMT2;ADAL	TSS1500;1stExon;TSS1500	1.03298	3.87759e-15	0.956898	9.4517e-09	Yes	Yes	0.62611	0.0778078	No	No
15	43626905	cg15269541	ADAL;ADAL	5'UTR;5'UTR	-0.41057	1.91114e-12	-0.386533	1.17275e-07	Yes	No	-0.438969	0.0039609	No	No
15	45476975	cg25801113	SHF	Body	-0.604523	2.38328e-10	-0.752801	1.59403e-05	Yes	No	-0.578834	7.69021e-05	No	No
15	53086630	cg12932613			-0.904459	1.95279e-20	-0.945444	5.58625e-06	Yes	No	-0.98261	0.000118618	No	No
15	55074274	cg14079705			-0.576083	3.00825e-21	-0.371994	2.46827e-08	Yes	Yes	-0.252837	0.0476845	No	No
15	65024147	cg03791955			-0.721404	1.4587e-10	-0.979944	9.40786e-09	Yes	Yes	-0.637111	0.00296617	No	No
15	66947171	cg24382249			0.700713	3.8155e-11	0.700787	4.63735e-06	Yes	No	0.994594	0.000821974	No	No
15	66947564	cg25481157			0.700294	5.54822e-10	0.615613	2.36285e-05	Yes	No	0.816892	0.0152562	No	No
15	77933785	cg24737374			0.395714	4.89384e-11	0.47163	6.61188e-08	Yes	Yes	0.529889	0.0016203	No	No
15	88119834	cg04579183	NCRNA00052	TSS1500	-3.397	1.17058e-09	-4.02558	4.21606e-11	Yes	Yes	-4.9337	0.00912218	No	No
15	89155000	cg07147709	MIR7-2	TSS200	-0.559224	1.10136e-19	-0.436378	3.62224e-05	Yes	No	-0.344281	0.0100418	No	No
15	92934441	cg19547844			-0.451775	5.40481e-10	-0.670209	9.60845e-09	Yes	Yes	-0.667358	0.000195772	No	No
15	93876581	cg21848673			0.89212	1.184e-09	1.30665	1.30528e-11	Yes	Yes	0.661581	0.0259865	No	No
15	93876630	cg27037937			0.834481	4.02318e-10	1.06296	4.30084e-10	Yes	Yes	0.59072	0.0210436	No	No
16	601244	cg05477246	SOLH	Body	-0.354903	6.04585e-09	-0.469418	1.86074e-07	Yes	No	-0.268274	0.0902915	No	No
16	922132	cg07519426	LMF1	Body	-1.94584	2.66839e-13	-2.07886	7.56061e-12	Yes	Yes	-1.15545	0.00285259	No	No
16	940230	cg04431965	LMF1	Body	-0.384197	1.00591e-10	-0.298108	4.8253e-06	Yes	No	-0.162496	0.0905768	No	No
16	2054944	cg07011318	ZNF598	Body	-0.266982	1.06634e-08	-0.337872	6.31711e-07	Yes	No	-0.265134	0.0152984	No	No
16	3776135	cg16594957	CREBBP;CREBBP	3'UTR;3'UTR	-0.509316	6.58817e-08	-0.884548	8.25617e-06	Yes	No	-0.210644	0.375184	No	No
16	19777512	cg07736657	IQCK	Body	1.06871	1.35702e-16	0.750751	3.52686e-08	Yes	Yes	0.410292	0.00349159	No	No
16	51558544	cg06432309			1.35812	4.92337e-11	1.80555	1.2698e-08	Yes	Yes	1.62489	0.0010242	No	No
16	57562740	cg05004142	CCDC102A	Body	1.1558	9.69715e-09	2.07433	1.2974e-07	Yes	No	1.56207	0.000111451	No	No
16	66600478	cg05477582	CMTM1;CMTM1;CMTM1;CMTM1;CMTM1;CMTM1;CMTM1;CMTM1	1stExon;1stExon;1stExon;1stExon;1stExon;1stExon;1stExon;1stExon	-2.84712	1.15333e-07	-2.78216	1.0728e-05	Yes	No	-4.00575	6.14788e-05	No	No
16	66909285	cg06762442			-0.52282	1.35239e-11	-0.339358	1.03666e-05	Yes	No	-0.380465	6.42393e-05	No	No
16	67466260	cg01443318	HSD11B2	Body	-0.275149	3.05283e-10	-0.286184	7.97861e-06	Yes	No	-0.00681877	0.948635	No	No
16	67686832	cg09482050	RLTPR	Body	-0.717489	1.15645e-07	-0.610242	2.50855e-06	Yes	No	-0.756869	0.113703	No	No
16	67686943	cg00510320	RLTPR	Body	-0.802465	1.87429e-11	-0.693161	4.54255e-07	Yes	No	-0.624989	0.0201079	No	No
16	67687119	cg00452882	RLTPR	Body	-1.03074	1.20298e-10	-1.02019	4.65067e-06	Yes	No	-1.0262	0.043989	No	No
16	81481448	cg08946161	CMIP	Body	0.567875	5.55809e-09	1.00999	3.13143e-05	Yes	No	0.0634343	0.429874	No	No
16	82071433	cg07307142	HSD17B2	Body	0.984451	1.35102e-13	1.33637	1.08988e-12	Yes	Yes	0.726347	0.0187671	No	No
16	82129088	cg09439754	HSD17B2	Body	0.808468	5.12718e-10	1.09731	1.23291e-12	Yes	Yes	0.769836	0.0145023	No	No
16	85864047	cg09351263			2.3159	6.16409e-09	2.15894	5.79166e-06	Yes	No	3.0443	0.000403232	No	No
16	87523084	cg00941419	ZCCHC14	Body	-0.327318	1.90913e-13	-0.293623	4.57107e-07	Yes	No	-0.117599	0.17008	No	No
16	87991343	cg26809488	BANP;BANP	5'UTR;5'UTR	-0.959598	1.19735e-10	-1.02492	2.34132e-06	Yes	No	-1.06127	0.000795283	No	No
16	88079739	cg16471167	BANP;BANP	Body;Body	0.195539	3.73033e-08	0.245959	1.52507e-07	Yes	No	0.0728125	0.288565	No	No
16	88910141	cg16582469	GALNS	Body	0.679898	9.21279e-09	0.893854	2.48583e-07	Yes	No	0.229069	0.312099	No	No
16	89038263	cg07563944	CBFA2T3	Body	0.18675	4.66321e-09	0.200139	3.23418e-05	Yes	No	0.200503	0.00202204	No	No
16	90161262	cg00431924			0.382514	4.19913e-11	0.657812	2.12554e-07	Yes	No	0.102145	0.330027	No	No
17	1106553	cg01912040			-0.400935	1.34874e-08	-0.693109	1.72725e-07	Yes	No	-0.67602	0.00238176	No	No
17	1588541	cg23753182	PRPF8	TSS1500	-0.700277	3.63711e-10	-0.789315	3.68925e-07	Yes	No	-0.175727	0.665197	No	No
17	3439203	cg07740110	TRPV3	Body	0.666745	2.32898e-22	0.634715	3.53969e-08	Yes	Yes	0.476122	0.00662752	No	No
17	3585069	cg17093615	P2RX5;P2RX5	Body;Body	0.851184	1.85528e-19	0.940764	1.90671e-08	Yes	Yes	0.606966	0.000132168	No	No
17	3591377	cg06468454	P2RX5;P2RX5	Body;Body	0.700324	2.47279e-13	0.708619	4.07382e-07	Yes	No	0.670361	0.000271305	No	No
17	4074385	cg14900154	ANKFY1	Body	0.528097	2.93529e-10	0.565628	5.54676e-06	Yes	No	0.460198	0.0753449	No	No
17	4480083	cg11482879			-0.47446	5.21191e-09	-0.909205	3.42275e-08	Yes	Yes	-0.0551225	0.789293	No	No
17	4487099	cg24135491	SMTNL2;SMTNL2	TSS200;TSS1500	-0.674843	7.42641e-09	-1.01816	9.28852e-07	Yes	No	-0.365775	0.230878	No	No
17	6659070	cg09251764	XAF1;XAF1	TSS200;TSS200	-0.362626	1.15088e-10	-0.289185	2.59834e-05	Yes	No	-0.241539	0.00316269	No	No
17	6950669	cg23148631			-0.426366	4.42765e-08	-0.559579	6.04178e-07	Yes	No	-0.328168	0.0214319	No	No
17	17206295	cg04495270	NT5M	TSS1500	0.66411	2.5356e-08	0.700214	2.07176e-05	Yes	No	0.729395	0.013813	No	No
17	19361230	cg19949948			-0.757628	1.33378e-13	-1.1118	1.56328e-16	Yes	Yes	-0.608454	6.23442e-05	No	No
17	26899428	cg14750778	PIGS	TSS1500	0.303324	2.17373e-08	0.318716	1.72421e-07	Yes	No	0.165276	0.222114	No	No
17	34415818	cg11728928	CCL3	3'UTR	-0.700957	3.31855e-12	-0.657885	1.07669e-07	Yes	Yes	-0.697089	0.0010446	No	No
17	35161825	cg11331837			3.2782	1.52737e-09	3.20643	3.47635e-07	Yes	No	2.56217	0.0376092	No	No
17	40253614	cg08577293	DHX58	3'UTR	-0.602619	2.29413e-11	-1.02686	2.59937e-13	Yes	Yes	-0.617415	0.0015212	No	No
17	40561514	cg11144103	PTRF	Body	3.6796	2.6268e-10	2.70135	4.25136e-06	Yes	No	2.36163	0.0099459	No	No
17	41723125	cg05156120	MEOX1;MEOX1;MEOX1	Body;Body;Body	-0.893005	2.32382e-14	-0.74811	3.62811e-07	Yes	No	-0.705896	0.000166159	No	No
17	41723227	cg11262216	MEOX1;MEOX1;MEOX1	Body;Body;Body	-0.521644	3.88745e-11	-0.566278	1.60582e-06	Yes	No	-0.522446	0.000561009	No	No
17	53847116	cg09380069	PCTP;PCTP	Body;Body	-0.234612	1.34661e-12	-0.343935	2.45702e-07	Yes	No	0.0586091	0.425927	No	No
17	57448097	cg16535752	YPEL2	Body	-0.43025	1.50779e-12	-0.299437	2.37465e-06	Yes	No	-0.0638462	0.235811	No	No
17	59222476	cg15723222	BCAS3;BCAS3	Body;Body	0.443159	1.10082e-11	0.521445	3.27507e-06	Yes	No	0.3998	0.0108821	No	No
17	61959527	cg11494091	GH2;GH2;GH2;GH2	TSS1500;TSS1500;TSS1500;TSS1500	1.21514	9.34872e-14	1.51038	7.05675e-17	Yes	Yes	0.915702	0.01381	No	No
17	63549924	cg22809682	AXIN2	Body	1.77046	2.371e-14	1.93851	3.55308e-11	Yes	Yes	1.47317	0.000700045	No	No
17	72462441	cg12118246	CD300A	TSS200	0.638154	2.6322e-11	0.530582	1.51732e-05	Yes	No	0.544635	0.00187095	No	No
17	73753034	cg20626964	ITGB4;ITGB4;ITGB4	Body;Body;Body	0.339039	3.25011e-09	0.584055	1.88708e-08	Yes	Yes	0.373758	0.0358898	No	No
17	73824620	cg23891399	UNC13D	Body	-0.824748	6.69852e-13	-1.04	7.0974e-10	Yes	Yes	-0.446113	0.00024028	No	No
17	73824760	cg23470227	UNC13D	Body	-0.470663	8.54807e-13	-0.474543	1.98637e-06	Yes	No	-0.212216	0.0401211	No	No
17	74097330	cg00797779	EXOC7;EXOC7;EXOC7;EXOC7;EXOC7;EXOC7	Body;Body;Body;Body;Body;Body	-3.03841	2.67466e-11	-2.15454	3.24461e-08	Yes	Yes	-1.16739	0.0517589	No	No
17	77680078	cg01537847			0.483656	2.53766e-08	0.852659	1.37689e-06	Yes	No	0.26212	0.084152	No	No
17	78825412	cg04515258	RPTOR;RPTOR	Body;Body	-1.61026	5.36553e-10	-1.77684	5.77921e-09	Yes	Yes	-1.30781	0.00492567	No	No
17	79140486	cg09142578	AATK;LOC388428	TSS1500;Body	-0.672001	3.07248e-11	-0.540792	4.95929e-06	Yes	No	-0.901494	0.000142919	No	No
17	79993863	cg27226927	DCXR	Body	-0.459675	5.10941e-12	-0.45868	3.43287e-08	Yes	Yes	-0.293911	0.00141474	No	No
17	80292252	cg02780269	SECTM1	TSS1500	-0.309877	1.04089e-10	-0.363052	7.75093e-06	Yes	No	-0.479848	0.000116694	No	No
17	80355956	cg09944012	C17orf101;C17orf101	Body;Body	0.669132	7.75164e-12	0.862944	5.69194e-09	Yes	Yes	1.11797	0.000128198	No	No
18	55887865	cg18971282	NEDD4L;NEDD4L;NEDD4L;NEDD4L;NEDD4L;NEDD4L;NEDD4L;NEDD4L;NEDD4L	5'UTR;Body;TSS1500;5'UTR;5'UTR;Body;Body;Body;5'UTR	-2.84878	2.99893e-09	-3.40605	1.83169e-06	Yes	No	-4.05676	0.000124898	No	No
18	72916012	cg21786191	ZADH2	Body	0.764093	7.10391e-11	0.662396	3.72796e-06	Yes	No	0.663535	9.64728e-05	No	No
18	77309696	cg15943602			0.193173	5.78404e-08	0.291235	1.20582e-05	Yes	No	0.264289	0.00118466	No	No
19	1310536	cg09472430			-2.41434	2.28607e-10	-1.57962	7.79564e-07	Yes	No	-1.65805	9.77272e-05	No	No
19	12605925	cg19719312	ZNF709	5'UTR	0.744377	6.35034e-09	1.0782	1.10187e-08	Yes	Yes	0.626274	0.0135005	No	No
19	12800019	cg17306706	FBXW9	3'UTR	0.504696	4.69596e-10	0.519926	1.11546e-06	Yes	No	0.257104	0.0049822	No	No
19	12829696	cg13553703	TNPO2;TNPO2;TNPO2	Body;Body;Body	-3.77392	4.06879e-18	-3.83542	1.47451e-15	Yes	Yes	-3.38878	0.000218181	No	No
19	12876846	cg06417478	HOOK2;HOOK2	Body;Body	-3.27072	3.46464e-15	-4.03932	1.8436e-16	Yes	Yes	-1.84975	0.0165108	No	No
19	12876947	cg04657146	HOOK2;HOOK2	Body;Body	-2.16614	1.40192e-14	-2.46571	4.34146e-15	Yes	Yes	-1.27824	0.0117311	No	No
19	12877000	cg11738485	HOOK2;HOOK2	Body;Body	-4.60903	1.75103e-14	-4.76587	2.64794e-14	Yes	Yes	-2.00096	0.015558	No	No
19	12877188	cg23899408	HOOK2;HOOK2	Body;Body	-1.96469	7.55269e-14	-2.12045	2.70069e-11	Yes	Yes	-0.862487	0.00744887	No	No
19	14693742	cg17934790	CLEC17A	TSS200	-0.242988	2.9305e-08	-0.357874	3.2085e-06	Yes	No	-0.316592	0.00129805	No	No
19	18699118	cg00667525	C19orf60;C19orf60	TSS1500;TSS1500	0.500394	1.91781e-09	0.640259	2.58959e-08	Yes	Yes	0.695065	0.000115572	No	No
19	18699219	cg25234359	C19orf60;C19orf60	TSS1500;TSS1500	0.483405	6.60003e-08	0.583349	8.5629e-07	Yes	No	0.763557	4.30496e-05	No	No
19	33554763	cg03563238	RHPN2	Body	-0.494944	3.63651e-17	-0.433382	7.62199e-08	Yes	Yes	-0.360597	5.44462e-05	No	No
19	35395973	cg26983177			-0.796085	5.89269e-11	-0.951192	4.02401e-14	Yes	Yes	-1.19943	3.98949e-05	No	No
19	40440963	cg19103704	FCGBP	TSS1500	-0.273992	1.23406e-11	-0.267336	3.4266e-05	Yes	No	-0.298425	0.00656087	No	No
19	40723857	cg07936856	TTC9B	Body	-0.408728	6.66562e-11	-0.301145	1.5281e-05	Yes	No	-0.116659	0.281443	No	No
19	42946985	cg22276896	CXCL17;CXCL17	1stExon;5'UTR	-0.561716	8.23209e-10	-0.728156	3.85013e-09	Yes	Yes	-0.00962595	0.910022	No	No
19	48565104	cg14780446	PLA2G4C;PLA2G4C;PLA2G4C	Body;Body;Body	1.44478	2.16267e-13	1.48386	2.37225e-08	Yes	Yes	1.10898	0.00641735	No	No
19	48565189	cg23522194	PLA2G4C;PLA2G4C;PLA2G4C	Body;Body;Body	1.80388	3.66967e-13	1.87457	3.20637e-09	Yes	Yes	1.46024	0.0071886	No	No
19	50005045	cg03737367	MIR150	TSS1500	0.330127	5.17404e-09	0.363918	2.63757e-06	Yes	No	0.472016	0.000416336	No	No
19	52409580	cg08052120	ZNF649	TSS1500	-0.620105	4.29109e-08	-1.01192	1.50546e-09	Yes	Yes	-0.906762	0.000302791	No	No
19	59071414	cg04170623	UBE2M;LOC100131691	TSS1500;Body	-0.528217	2.01225e-09	-0.689628	3.73205e-05	Yes	No	-0.0931988	0.531658	No	No
19	59074994	cg11446693	MZF1;MZF1;LOC100131691	Body;Body;Body	0.389882	2.65778e-08	0.371246	1.78954e-06	Yes	No	0.233688	0.0211035	No	No
2	8118122	cg01594260	LOC339788	TSS1500	4.18767	6.06756e-17	4.59364	1.07544e-20	Yes	Yes	3.71143	5.89505e-05	No	No
2	23646462	cg09674093	KLHL29	5'UTR	0.779479	1.85858e-11	0.817236	3.69741e-09	Yes	Yes	0.404202	0.0138499	No	No
2	39319447	cg02502145	SOS1	Body	3.64425	6.95173e-10	3.47017	1.75554e-09	Yes	Yes	2.34016	0.0266688	No	No
2	39493603	cg08110337	MAP4K3	Body	0.479603	2.76272e-10	0.630178	5.73249e-09	Yes	Yes	0.499126	0.00401932	No	No
2	45998548	cg23924526	PRKCE	Body	0.579685	2.99942e-09	0.617515	3.58701e-06	Yes	No	0.481588	0.000516112	No	No
2	54828502	cg21487856	SPTBN1;SPTBN1	Body;Body	0.29626	3.635e-08	0.372175	1.38745e-05	Yes	No	0.154038	0.273251	No	No
2	54829624	cg01766943	SPTBN1;SPTBN1	Body;Body	0.430913	1.10118e-10	0.68271	1.52307e-08	Yes	Yes	0.215177	0.0992429	No	No
2	69260302	cg12800200	ANTXR1;ANTXR1;ANTXR1	Body;Body;Body	-0.235107	1.00849e-09	-0.309022	2.62259e-09	Yes	Yes	-0.31977	0.000205641	No	No
2	69271042	cg13358873	ANTXR1;ANTXR1;ANTXR1	Body;Body;Body	0.425533	2.45809e-24	0.472185	8.20374e-10	Yes	Yes	0.199572	0.000401341	No	No
2	70360150	cg01726273			-1.01369	2.76552e-09	-1.41027	2.77373e-08	Yes	Yes	-0.809105	0.000152335	No	No
2	70376798	cg06769954			-0.931666	5.07829e-11	-1.29954	5.47607e-17	Yes	Yes	-1.04449	0.00022422	No	No
2	73402428	cg24220031			-0.480851	2.49828e-13	-0.436718	8.31309e-07	Yes	No	-0.292284	0.0101469	No	No
2	75121844	cg05850870			-0.56532	9.41328e-08	-0.701748	1.85108e-05	Yes	No	0.0443946	0.731948	No	No
2	100824103	cg22305850			1.52356	7.18534e-08	1.78246	1.30934e-07	Yes	No	2.35963	0.000216976	No	No
2	121415957	cg12148262			-0.348663	8.93689e-08	-0.563026	4.71459e-07	Yes	No	-0.360763	0.0142744	No	No
2	136595261	cg20242066	LCT	TSS1500	0.684318	2.97921e-15	0.730969	1.91648e-12	Yes	Yes	0.690815	8.00221e-05	No	No
2	136595281	cg04750100	LCT	TSS1500	0.70792	4.15975e-12	0.740975	1.68201e-08	Yes	Yes	0.912196	9.79287e-05	No	No
2	173061858	cg16444607			-1.01811	8.78667e-10	-1.31088	4.87485e-08	Yes	Yes	-1.4145	0.00046326	No	No
2	178499509	cg22681709	PDE11A;PDE11A;PDE11A;PDE11A	Body;Body;Body;Body	0.388814	1.38545e-10	0.547481	2.88217e-05	Yes	No	0.652867	5.16116e-05	No	No
2	181467187	cg23363182			-0.668071	8.6523e-09	-0.788622	2.27811e-11	Yes	Yes	-0.943078	0.000713284	No	No
2	191398756	cg11845111	TMEM194B	Body	-1.00444	1.98626e-08	-0.968605	9.51075e-07	Yes	No	-0.885772	0.0145311	No	No
2	191398769	cg27211696	TMEM194B	Body	-1.01801	6.32978e-09	-1.50721	7.29927e-08	Yes	Yes	-1.064	0.0311922	No	No
2	201659991	cg13194260			0.281333	2.323e-09	0.431335	3.10344e-05	Yes	No	0.250522	0.0574384	No	No
2	208016923	cg10278149	KLF7	Body	-0.576206	1.39044e-10	-0.736231	2.05283e-08	Yes	Yes	-0.174737	0.277508	No	No
2	218934044	cg18102446	RUFY4;RUFY4	5'UTR;1stExon	-0.37425	9.61686e-09	-0.429269	3.65869e-05	Yes	No	-0.518003	0.00194047	No	No
2	219128475	cg05728596	GPBAR1;GPBAR1;GPBAR1	3'UTR;3'UTR;3'UTR	0.757709	3.29946e-15	0.708212	2.11006e-14	Yes	Yes	0.404796	0.00622912	No	No
2	232242955	cg18146074			-0.61107	1.11351e-23	-0.73585	5.34003e-13	Yes	Yes	-0.214512	0.00741957	No	No
2	232260116	cg20954977	B3GNT7	TSS1500	-0.350395	1.76758e-09	-0.398111	6.13563e-06	Yes	No	-0.184393	0.231744	No	No
2	234883171	cg10819050	TRPM8	Body	0.352382	1.70936e-09	0.438483	1.32143e-05	Yes	No	0.632191	0.000338891	No	No
2	235200560	cg27026202			-0.952762	2.12053e-14	-0.823073	7.16685e-08	Yes	Yes	-0.351381	0.12195	No	No
2	236658091	cg26521139	AGAP1;AGAP1	Body;Body	0.295909	9.10127e-10	0.496572	1.77353e-05	Yes	No	0.390758	0.0144837	No	No
2	237478030	cg27367871	CXCR7	TSS1500	0.675933	2.3368e-08	0.902142	6.93311e-08	Yes	Yes	0.715162	0.0074309	No	No
2	238036564	cg23555395			0.532046	1.82102e-09	1.00881	7.61646e-12	Yes	Yes	0.505791	0.0746118	No	No
2	238042351	cg15976283			-0.37515	9.21512e-11	-0.61684	9.99486e-13	Yes	Yes	-0.28424	0.0789304	No	No
2	238392110	cg16989719			-0.860314	6.5092e-17	-1.01185	3.90779e-09	Yes	Yes	-0.769922	9.65921e-05	No	No
2	238406432	cg00784161	MLPH;MLPH	Body;Body	-0.641972	1.37286e-17	-1.15775	3.57533e-23	Yes	Yes	-0.240718	0.0173866	No	No
2	238410067	cg14271023	MLPH;MLPH	Body;Body	-3.75163	3.63437e-20	-5.47308	6.6389e-20	Yes	Yes	-1.98058	0.112139	No	No
2	238499802	cg12935818	RAB17	TSS200	0.354658	2.96181e-08	0.74969	4.81357e-07	Yes	No	0.28094	0.153911	No	No
2	239553406	cg14580085			1.3456	1.20157e-10	0.887649	1.26984e-06	Yes	No	0.980684	0.000367744	No	No
2	239949680	cg18368960			-3.13294	2.14691e-17	-3.27175	2.30904e-11	Yes	Yes	-2.51816	0.0135191	No	No
2	240046312	cg07542287	HDAC4	Body	-0.528215	7.64089e-09	-0.436438	2.49611e-07	Yes	No	-0.397895	0.0138828	No	No
2	242003523	cg15361291	SNED1	Body	0.59372	4.52011e-08	0.454789	3.20096e-05	Yes	No	0.579872	0.000117222	No	No
2	242056226	cg12167002	PASK	Body	-1.33491	1.01779e-07	-2.11325	5.03345e-08	Yes	Yes	-1.06717	0.136866	No	No
2	242710939	cg01997813			0.859915	2.07379e-11	1.36002	2.52732e-11	Yes	Yes	0.506444	0.021358	No	No
2	242711491	cg24758055			0.263654	1.49952e-10	0.343508	4.58457e-12	Yes	Yes	0.242125	0.00246174	No	No
2	242927418	cg11370814			0.702993	6.77628e-08	0.835414	2.36527e-06	Yes	No	1.10348	0.0014054	No	No
20	25174319	cg20840926			-0.478884	4.90706e-11	-0.395271	1.06475e-08	Yes	Yes	-0.214559	0.155098	No	No
20	30433512	cg07809909	FOXS1	TSS200	0.281141	7.1616e-11	0.499512	6.86494e-12	Yes	Yes	0.199413	0.109871	No	No
20	31805182	cg15131258	C20orf71;C20orf71;C20orf71;C20orf71	5'UTR;1stExon;5'UTR;1stExon	-2.06633	1.17122e-11	-1.96985	1.52815e-08	Yes	Yes	-2.94582	9.36576e-05	No	No
20	36013546	cg12807924	SRC;SRC	Body;Body	0.226624	6.75338e-09	0.18931	7.60982e-06	Yes	No	0.080791	0.31419	No	No
20	57465535	cg14104369	GNAS;GNAS;GNAS;GNAS;GNAS;GNAS;GNAS;GNAS	3'UTR;TSS1500;TSS1500;Body;TSS1500;3'UTR;TSS1500;Body	0.316887	6.08122e-08	0.31777	1.3326e-08	Yes	Yes	0.194764	0.0277843	No	No
20	60500578	cg00704664	CDH4	Body	2.41306	1.05249e-07	2.61712	3.00322e-05	Yes	No	3.17913	0.000988247	No	No
20	60915009	cg14007090	LAMA5	Body	0.446241	7.07462e-11	0.60482	1.71991e-05	Yes	No	0.368402	0.0161516	No	No
20	62178498	cg24818238	SRMS	1stExon	0.535224	3.29051e-23	0.451324	5.66763e-06	Yes	No	0.411797	0.000294474	No	No
21	41032864	cg12549411	B3GALT5;B3GALT5;B3GALT5;B3GALT5;B3GALT5	Body;Body;Body;Body;Body	0.711948	2.77487e-09	0.742442	1.69374e-05	Yes	No	0.652145	0.00347047	No	No
21	41516320	cg21118414	DSCAM	Body	-0.873963	3.50791e-14	-0.949443	1.62339e-09	Yes	Yes	-0.828575	8.07171e-05	No	No
21	45573410	cg06486129			-0.385509	8.09975e-14	-0.325728	1.40849e-05	Yes	No	-0.321581	0.0177271	No	No
21	45812666	cg21643128	TRPM2	Body	0.389183	2.50297e-09	0.342765	1.44262e-05	Yes	No	0.080318	0.633586	No	No
21	47318899	cg12162886	PCBP3;PCBP3	Body;Body	-0.396544	1.83204e-11	-0.66897	7.13815e-12	Yes	Yes	-0.479971	0.000478123	No	No
22	25027515	cg08891605	LOC644165	TSS1500	0.599516	1.01761e-14	0.563711	1.28433e-10	Yes	Yes	0.169339	0.0157252	No	No
22	42078707	cg11677105	NHP2L1;NHP2L1	Body;TSS200	0.552699	8.47453e-08	0.586692	3.19161e-07	Yes	No	0.231906	0.441122	No	No
22	42896985	cg16141740	SERHL	Body	-0.745203	6.66952e-08	-0.565322	1.13815e-05	Yes	No	-0.206934	0.450268	No	No
22	42950295	cg05436043	SERHL2	Body	-0.475793	3.02933e-09	-0.388023	8.48015e-06	Yes	No	-0.244753	0.118548	No	No
22	45737514	cg13318129	FAM118A;FAM118A	3'UTR;3'UTR	0.930834	2.378e-11	1.45928	7.7404e-12	Yes	Yes	0.921475	0.0151045	No	No
22	46285638	cg12301347			0.700087	4.95955e-12	0.472437	3.44374e-05	Yes	No	0.490129	6.65835e-05	No	No
22	46285897	cg03741889			0.524425	4.22242e-08	0.59332	3.07691e-07	Yes	No	0.30867	0.111979	No	No
22	46285985	cg11503875			0.920137	4.1242e-12	1.05648	6.72588e-08	Yes	Yes	0.837526	5.36273e-05	No	No
22	46646882	cg09491104	C22orf40	TSS1500	-0.790144	4.47894e-14	-0.830301	5.21721e-17	Yes	Yes	-0.934525	0.000430553	No	No
22	46762841	cg00784671	CELSR1	Body	-1.18441	9.3893e-10	-1.17941	9.69303e-09	Yes	Yes	-0.907363	0.000564278	No	No
22	46763229	cg09461388	CELSR1	Body	-0.623167	8.35673e-12	-0.621983	1.83014e-08	Yes	Yes	-0.685306	0.00146914	No	No
22	47135171	cg17099656	CERK	TSS1500	-1.74273	5.96224e-11	-1.88874	3.64866e-10	Yes	Yes	-2.76472	7.19086e-05	No	No
3	3845954	cg08556718	LRRN1	5'UTR	-0.317557	4.08594e-08	-0.263609	6.78605e-06	Yes	No	-0.245147	0.0459136	No	No
3	9029456	cg07451641	SRGAP3;SRGAP3	Body;Body	1.18898	1.64247e-09	0.208219	2.89159e-05	Yes	No			No	No
3	9181382	cg14623316	SRGAP3;SRGAP3	Body;Body	-0.607645	1.75947e-12	-0.803329	7.84621e-11	Yes	Yes	0.0151083	0.792473	No	No
3	10184877	cg24092914	VHL;VHL	Body;Body	0.343411	1.08819e-07	0.503417	4.15376e-09	Yes	Yes	0.509194	0.00116797	No	No
3	32279236	cg20932822	CMTM8	TSS1500	-0.526662	9.56781e-08	-0.642788	4.90098e-06	Yes	No	-0.746303	0.000475855	No	No
3	32279261	cg01617750	CMTM8	TSS1500	-0.195494	5.73821e-08	-0.219259	4.2314e-06	Yes	No	-0.248796	0.000385938	No	No
3	32668281	cg16534483			-0.658949	9.06583e-11	-0.683258	2.39633e-13	Yes	Yes	-0.596044	0.000128782	No	No
3	33140160	cg05120113	GLB1;GLB1	TSS1500;TSS1500	-0.349393	8.84597e-10	-0.658942	1.72107e-05	Yes	No	0.00805525	0.936669	No	No
3	46540019	cg02332537	RTP3	Body	-0.274443	4.75706e-12	-0.275909	5.43777e-06	Yes	No	-0.310489	0.0131246	No	No
3	46931381	cg23352942	PTH1R	Body	0.84428	5.94111e-09	0.818843	3.32155e-07	Yes	No	0.71628	0.00855078	No	No
3	46936655	cg02527881	PTH1R	Body	0.805942	5.92791e-10	1.24216	3.30739e-08	Yes	Yes	0.897344	0.00765711	No	No
3	48456733	cg27112062	PLXNB1;PLXNB1	Body;Body	-0.467289	6.12597e-11	-0.518089	2.96742e-07	Yes	No	-0.350958	0.0193413	No	No
3	67291183	cg13011961			0.858186	4.03968e-08	1.40633	4.4423e-08	Yes	Yes	0.705785	0.0241365	No	No
3	71804859	cg03457142	EIF4E3;EIF4E3	TSS1500;TSS1500	-0.981942	2.25698e-18	-1.0056	2.87784e-13	Yes	Yes	-0.602024	0.0449974	No	No
3	71805022	cg02995710	EIF4E3;EIF4E3	TSS1500;TSS1500	-1.14532	7.53431e-15	-0.926831	1.25319e-09	Yes	Yes	-0.366176	0.142309	No	No
3	71833907	cg15798455	PROK2;PROK2	Body;Body	-0.698329	8.29569e-13	-0.806615	3.73981e-09	Yes	Yes	-0.489505	0.078308	No	No
3	71835112	cg19388776	PROK2;PROK2	TSS1500;TSS1500	0.704667	1.5664e-11	0.792535	1.89747e-09	Yes	Yes	0.987291	0.00580178	No	No
3	100322493	cg13709487			0.587205	2.02963e-10	0.899721	2.58643e-09	Yes	Yes	0.214525	0.0804067	No	No
3	111730545	cg08522473	TAGLN3;TAGLN3;TAGLN3	Body;Body;Body	4.02195	2.09032e-13	4.22853	6.85557e-11	Yes	Yes	3.15968	0.00558096	No	No
3	123476518	cg12235788	MYLK;MYLK;MYLK;MYLK	Body;Body;Body;Body	1.09353	7.50296e-08	1.46007	5.20882e-08	Yes	Yes	0.883684	0.0382919	No	No
3	128598214	cg11901034	ACAD9	TSS200	-0.660888	1.68454e-09	-0.549744	6.84622e-09	Yes	Yes	-0.402383	0.000687079	No	No
3	138047362	cg01280180	TXNDC6	5'UTR	0.450211	2.26307e-08	0.480411	1.35998e-06	Yes	No	0.0907213	0.469734	No	No
3	139259742	cg06726820	RBP1;RBP1;RBP1	TSS1500;TSS1500;TSS1500	-0.38124	8.11644e-08	-0.504615	7.25954e-09	Yes	Yes	-0.184766	0.0724281	No	No
3	182968758	cg14761246	MCF2L2	Body	-0.395766	3.53761e-13	-0.336609	1.45192e-09	Yes	Yes	-0.0666234	0.266815	No	No
3	184533436	cg20497667	VPS8;VPS8	5'UTR;5'UTR	0.857523	1.38436e-14	0.417542	2.40936e-06	Yes	No	0.454499	0.0198595	No	No
3	191781655	cg01353941			0.714293	7.35375e-08	0.651986	4.36512e-06	Yes	No	0.798962	0.000740446	No	No
3	194797138	cg25921813	C3orf21	Body	0.730685	3.31748e-12	1.05629	4.88394e-06	Yes	No	1.03143	6.19723e-05	No	No
4	1243980	cg26479374	CTBP1;CTBP1;C4orf42	TSS1500;TSS1500;TSS200	-0.790504	2.50271e-10	-1.07401	1.72635e-06	Yes	No	-0.752362	0.00292348	No	No
4	1244006	cg16399632	CTBP1;CTBP1;C4orf42	TSS1500;TSS1500;TSS200	-0.698715	8.94176e-10	-0.922877	2.52429e-06	Yes	No	-0.735128	0.00455501	No	No
4	1244042	cg08948841	CTBP1;CTBP1;C4orf42	TSS1500;TSS1500;TSS200	-0.38261	3.94805e-08	-0.378532	1.25683e-05	Yes	No	-0.284696	0.0255185	No	No
4	1244086	cg15586393	CTBP1;CTBP1;C4orf42	TSS1500;TSS1500;TSS200	-0.549452	3.41484e-10	-0.518739	1.24836e-07	Yes	No	-0.437385	0.000497847	No	No
4	1303491	cg00689492	MAEA;MAEA	Body;Body	-0.554374	1.61247e-08	-0.697219	4.14101e-07	Yes	No	-0.317073	0.10866	No	No
4	1604798	cg08365591			-1.28678	1.73172e-09	-1.30066	1.15273e-05	Yes	No	-1.63854	0.000619111	No	No
4	3295736	cg02754929			0.820719	3.99141e-12	0.909659	2.30836e-11	Yes	Yes	0.88819	0.000579863	No	No
4	3683268	cg03965172			-4.04189	1.03676e-09	-4.18355	5.3186e-08	Yes	Yes	-3.83931	0.00144767	No	No
4	5374425	cg14422932	STK32B	Body	-2.70611	3.41724e-10	-2.79822	8.61944e-07	Yes	No	-1.14693	0.293474	No	No
4	7938304	cg13534536	AFAP1;AFAP1	5'UTR;5'UTR	0.794046	9.81098e-09	0.99687	3.14645e-09	Yes	Yes	0.0648361	0.395591	No	No
4	9508240	cg27534225			0.429918	7.60759e-16	0.484581	5.33986e-10	Yes	Yes	0.425761	0.000957352	No	No
4	13539099	cg18083114			0.516681	1.41661e-11	0.487879	5.16679e-06	Yes	No	0.664295	0.000100585	No	No
4	26343960	cg00961450	RBPJ;RBPJ;RBPJ;RBPJ	Body;Body;5'UTR;Body	-0.162012	2.08658e-08	-0.210611	3.84282e-05	Yes	No	-0.234861	0.00034119	No	No
4	26585218	cg15491432	TBC1D19	TSS1500	1.07996	2.64251e-11	1.26435	1.9165e-09	Yes	Yes	1.02625	0.000172983	No	No
4	47423779	cg19935756	GABRB1	Body	-4.27653	7.25362e-15	-3.28371	4.06665e-08	Yes	Yes	-3.31675	0.00725934	No	No
4	52807094	cg27224107			-1.08637	1.99895e-18	-0.703322	4.07762e-13	Yes	Yes	-0.351079	0.149315	No	No
4	54677002	cg04618230			-0.251937	6.02692e-10	-0.312519	1.1712e-07	Yes	No	-0.291422	0.00179766	No	No
4	82075193	cg22772235	PRKG2	Body	1.29847	1.081e-18	1.38012	6.06574e-15	Yes	Yes	1.20748	0.00150024	No	No
4	100565104	cg05468953			0.549073	5.17413e-08	0.614496	5.68164e-08	Yes	Yes	0.795931	0.00042747	No	No
4	129389744	cg16301894			0.935263	2.39133e-10	1.00092	8.30293e-07	Yes	No	1.71421	0.000179355	No	No
4	129759716	cg26347359	PHF17;PHF17	Body;Body	0.549256	1.19469e-08	0.516347	4.2986e-06	Yes	No	0.499651	0.0193805	No	No
4	148654701	cg24116965	ARHGAP10	Body	0.382334	1.21032e-12	0.684954	3.9716e-09	Yes	Yes	0.384152	0.00768126	No	No
4	186391968	cg14763906	CCDC110;CCDC110	Body;Body	0.487607	3.93977e-08	0.327977	8.48532e-07	Yes	No	0.325391	0.045971	No	No
5	252634	cg27346937	SDHA	Body	-0.199285	2.93332e-09	-0.154016	1.09819e-05	Yes	No	-0.083849	0.172124	No	No
5	257618	cg03822746			-0.994257	4.25382e-14	-0.699357	7.18578e-10	Yes	Yes	-0.414225	0.11052	No	No
5	264123	cg11430075			-0.564906	1.23577e-10	-0.48605	1.30814e-07	Yes	No	-0.130875	0.232211	No	No
5	1049595	cg10496840			0.439851	3.38654e-09	0.5484	2.38499e-06	Yes	No	0.358105	0.0377271	No	No
5	1087584	cg17321235	SLC12A7	Body	-0.235033	1.00298e-08	-0.411611	9.04529e-11	Yes	Yes	-0.314952	0.00503944	No	No
5	1099476	cg01551729	SLC12A7	Body	-0.596771	4.77961e-12	-1.03212	6.27865e-12	Yes	Yes	-0.589379	0.00188081	No	No
5	1501640	cg26675379	LPCAT1	Body	0.54806	4.04136e-11	0.654859	4.16161e-06	Yes	No	0.150324	0.121268	No	No
5	55776345	cg00049729			-0.316062	2.25172e-09	-0.359508	3.68188e-07	Yes	No	-0.10906	0.279862	No	No
5	68855810	cg02299136	GTF2H2C;GTF2H2D	TSS1500;TSS1500	-0.442248	1.41087e-11	-0.489866	2.62623e-06	Yes	No	-0.669943	0.000166549	No	No
5	116113889	cg07837187			-0.979406	1.09412e-12	-0.908904	7.45653e-08	Yes	Yes	-0.500574	0.0290665	No	No
5	121518272	cg02601475			-0.648906	4.12741e-09	-0.659909	2.61546e-08	Yes	Yes	-0.479441	0.00301314	No	No
5	131786388	cg27641240	C5orf56	Body	-0.639603	5.14559e-08	-0.785966	2.94803e-08	Yes	Yes	-0.150305	0.641954	No	No
5	132112449	cg14453949	SEPT8;SEPT8;SEPT8;SEPT8	Body;5'UTR;Body;Body	-0.501749	1.47747e-19	-0.531908	5.09874e-11	Yes	Yes	-0.490506	0.000209286	No	No
5	138714337	cg11459648	SLC23A1;SLC23A1	Body;Body	-1.40685	7.59784e-13	-0.647916	1.47747e-05	Yes	No	-0.286555	0.0140455	No	No
5	142077529	cg19445684	FGF1;FGF1;FGF1;FGF1;FGF1;FGF1	5'UTR;5'UTR;Body;Body;1stExon;1stExon	0.232395	4.3252e-16	0.33992	3.92916e-06	Yes	No	0.357793	0.00218795	No	No
5	145215546	cg09546802	PRELID2;PRELID2;PRELID2	TSS1500;TSS1500;TSS1500	-0.869797	1.71652e-12	-0.789355	3.53403e-05	Yes	No	-1.17849	0.00569458	No	No
5	150051778	cg14388237	MYOZ3;MYOZ3	Body;Body	2.24389	1.08124e-08	2.88008	1.37452e-09	Yes	Yes	2.45998	0.0116935	No	No
5	150224636	cg05340042	IRGM	TSS1500	-0.190463	1.82013e-09	-0.154457	2.33151e-06	Yes	No	-0.177681	0.067969	No	No
5	150226278	cg22000984	IRGM;IRGM	1stExon;5'UTR	2.02457	5.83755e-13	2.02184	2.39405e-14	Yes	Yes	2.0107	0.0108205	No	No
5	157099197	cg05585991	C5orf52	Body	0.379171	1.84895e-13	0.668402	1.19491e-08	Yes	Yes	0.411328	0.0149836	No	No
5	167688617	cg11483884	ODZ2	Body	0.254306	1.10658e-08	0.392683	7.74683e-08	Yes	Yes	0.376103	0.00771043	No	No
5	172385677	cg23193410	LOC100268168;LOC100268168;RPL26L1	Body;Body;TSS1500	-0.352729	2.92642e-12	-0.612856	1.35427e-09	Yes	Yes	-0.948036	0.0160839	No	No
5	176310098	cg23994191	HK3	Body	0.252863	5.05295e-10	0.247633	2.02523e-06	Yes	No	0.255358	0.000374633	No	No
5	176984246	cg23395749			-0.49004	4.54614e-10	-0.547055	3.5193e-08	Yes	Yes	-0.238399	0.076645	No	No
5	177708528	cg19581963	COL23A1	Body	-0.33747	2.38232e-08	-0.562621	3.22249e-06	Yes	No	-0.218401	0.0669579	No	No
5	177853481	cg07858195	COL23A1	Body	-0.33023	1.52177e-08	-0.350314	1.19318e-11	Yes	Yes	-0.237352	0.0379229	No	No
5	180651585	cg19843353	TRIM41;TRIM41	1stExon;1stExon	0.513617	2.01838e-08	0.819861	4.49763e-12	Yes	Yes	0.686053	5.0405e-05	No	No
5	180673096	cg01301339			0.294803	6.99941e-09	0.432598	1.96865e-05	Yes	No	0.452536	0.000399467	No	No
6	7260807	cg01785233			0.387072	1.75759e-12	0.557077	2.29292e-11	Yes	Yes	0.228698	0.106761	No	No
6	10722562	cg15936318	TMEM14C;TMEM14C	TSS1500;TSS1500	-0.529973	4.48023e-15	-0.320204	2.85429e-07	Yes	No	-0.335996	0.00921148	No	No
6	10723028	cg13606420	TMEM14C;TMEM14C	TSS200;TSS200	-0.699775	1.58161e-17	-0.709247	5.9175e-09	Yes	Yes	-0.691261	0.000210904	No	No
6	14763072	cg26472684			-1.05065	9.01716e-20	-1.05546	2.08202e-07	Yes	No	-0.654201	0.00018467	No	No
6	17393521	cg24017912	CAP2	TSS1500	0.3629	1.26394e-11	0.606607	8.418e-09	Yes	Yes	0.49277	0.0132938	No	No
6	29342824	cg02246922	OR12D3	1stExon	1.63872	9.98524e-09	0.819254	9.51129e-07	Yes	No	1.75067	0.000473497	No	No
6	29526376	cg15991478	UBD	Body	-2.50511	2.53997e-18	-2.48679	6.18002e-10	Yes	Yes	-2.25974	7.81578e-05	No	No
6	30899162	cg04145681	SFTA2	3'UTR	3.50237	3.88722e-08	3.99294	3.24801e-06	Yes	No	0.624109	0.565616	No	No
6	33035284	cg13661648	HLA-DPA1	3'UTR	-2.42934	1.66869e-11	-2.44132	6.99961e-06	Yes	No	-2.37297	0.0499055	No	No
6	33036495	cg05995528	HLA-DPA1	Body	0.515102	2.87958e-09	0.859664	5.59656e-06	Yes	No	0.982103	0.00204037	No	No
6	33040769	cg00403478	HLA-DPA1	Body	-0.754181	1.40459e-09	-0.878415	1.43989e-05	Yes	No	-0.461768	0.0952795	No	No
6	33401480	cg27530576	SYNGAP1	Body	0.386589	1.1522e-08	0.420912	9.48953e-06	Yes	No	0.499044	0.000989148	No	No
6	35466268	cg00116315	TULP1;TEAD3	Body;TSS1500	-0.624772	4.51546e-10	-0.577667	2.00539e-06	Yes	No	-0.693176	0.000101172	No	No
6	37321337	cg01907837	RNF8;RNF8	TSS1500;TSS1500	-1.01895	7.48368e-13	-1.16477	2.98255e-07	Yes	No	-1.19848	0.00022734	No	No
6	37553208	cg00985040			0.503154	3.79993e-08	0.764782	3.61334e-16	Yes	Yes	0.654506	0.000327402	No	No
6	41394765	cg03605610			-0.4956	3.63146e-09	-0.693564	2.81164e-06	Yes	No	-0.672695	0.00601606	No	No
6	41394869	cg21088783			-0.345569	1.84245e-09	-0.42911	3.42732e-08	Yes	Yes	-0.380815	0.0011062	No	No
6	52690013	cg22947402			0.849222	1.09132e-07	1.04796	5.36698e-07	Yes	No	0.652726	0.00113979	No	No
6	71874784	cg16351957			-1.14288	6.50634e-09	-0.603977	4.4048e-06	Yes	No	-1.43355	7.80259e-05	No	No
6	75775380	cg15706692			2.66842	6.31562e-11	2.03547	4.0308e-11	Yes	Yes	1.64171	0.00380532	No	No
6	88032061	cg12350822	C6orf162;GJB7;C6orf162	TSS1500;5'UTR;TSS1500	-0.547925	2.52908e-09	-0.790355	6.20747e-07	Yes	No	-0.73051	0.00166069	No	No
6	109036145	cg07086945			0.876199	6.41599e-15	1.34497	7.25548e-14	Yes	Yes	1.06821	0.000374046	No	No
6	110504754	cg10512408	CDC40	Body	-0.539051	2.02157e-09	-0.312743	1.89418e-05	Yes	No	-0.0111979	0.901094	No	No
6	110644424	cg17284119	C6orf186	Body	0.400076	1.09908e-17	0.428969	2.88709e-08	Yes	Yes	0.206953	0.0361006	No	No
6	111984370	cg14482998	FYN;FYN;FYN	Body;Body;Body	-0.463264	5.79394e-10	-0.591746	1.4831e-06	Yes	No	-0.524917	0.00027232	No	No
6	112115209	cg05517541	FYN	5'UTR	0.554223	2.70838e-16	0.720118	7.97981e-12	Yes	Yes	0.39109	0.0220431	No	No
6	125623414	cg25680145	HDDC2	TSS200	0.735067	1.09785e-09	0.600438	4.04279e-09	Yes	Yes	0.709987	0.00708645	No	No
6	128530306	cg09247979	PTPRK;PTPRK	Body;Body	-4.85969	1.73016e-25	-6.29374	5.83989e-41	Yes	Yes	-4.02505	0.00039779	No	No
6	149772707	cg16235748	ZC3H12D	Body	-0.304542	3.38947e-12	-0.319835	9.58551e-07	Yes	No	-0.206932	0.108509	No	No
6	149772716	cg03678062	ZC3H12D	Body	-0.354402	8.96714e-12	-0.34554	1.58677e-05	Yes	No	-0.357893	0.00247962	No	No
6	149866213	cg18145961	PPIL4	Body	0.354668	1.78516e-11	0.466422	5.0677e-06	Yes	No	0.186488	0.088164	No	No
6	161607487	cg21351392	AGPAT4	Body	1.21983	1.80246e-08	1.75083	6.15641e-11	Yes	Yes	0.51316	0.279857	No	No
6	167263225	cg21118486	RPS6KA2	Body	0.32017	8.30809e-08	0.382019	1.71196e-05	Yes	No	0.736729	0.000189625	No	No
6	168678776	cg11014380			0.266489	5.08587e-11	0.220542	2.96377e-07	Yes	No	0.111297	0.113257	No	No
7	1448570	cg16167422			-0.389787	3.23573e-09	-0.380313	1.65531e-05	Yes	No	-0.267388	0.0878887	No	No
7	1915268	cg24505167	MAD1L1;MAD1L1;MAD1L1	Body;Body;Body	-0.46871	3.65487e-08	-0.570601	1.50567e-05	Yes	No	-0.491312	0.0198368	No	No
7	1930337	cg14004847	MAD1L1;MAD1L1;MAD1L1	Body;Body;Body	-0.650607	2.0214e-08	-0.656211	3.08103e-08	Yes	Yes	-0.345866	0.0990458	No	No
7	1948755	cg16178271	MAD1L1;MAD1L1;MAD1L1	Body;Body;Body	2.05236	6.07717e-09	2.4467	2.58347e-14	Yes	Yes	1.61992	0.00918054	No	No
7	1969874	cg12356249	MAD1L1;MAD1L1;MAD1L1	Body;Body;Body	-0.625911	4.34465e-15	-0.444052	1.42562e-05	Yes	No	-0.528731	0.000397675	No	No
7	2059150	cg07568296	MAD1L1;MAD1L1;MAD1L1	Body;Body;Body	-0.382609	6.79816e-08	-0.423354	9.34286e-07	Yes	No	-0.26486	0.0537096	No	No
7	2059212	cg02305113	MAD1L1;MAD1L1;MAD1L1	Body;Body;Body	-0.340598	1.57522e-09	-0.384277	5.91097e-06	Yes	No	-0.204081	0.071962	No	No
7	2069790	cg14497697	MAD1L1;MAD1L1;MAD1L1	Body;Body;Body	-0.371584	9.84534e-09	-0.729906	1.16762e-07	Yes	No	-0.542877	0.00128133	No	No
7	4118583	cg22535849	SDK1	Body	-3.6724	2.70939e-10	-3.2576	7.64952e-08	Yes	Yes	-4.6089	0.000132204	No	No
7	4746462	cg19336198	FOXK1	Body	0.395288	1.13635e-07	0.913253	3.35794e-11	Yes	Yes	0.463178	0.00510743	No	No
7	5292696	cg03367558			0.561094	5.56691e-11	0.629333	2.50287e-05	Yes	No	0.7487	0.00129812	No	No
7	5599905	cg08746591			-1.09953	3.71013e-09	-0.916481	1.20212e-06	Yes	No	-0.719565	0.135087	No	No
7	7015218	cg06587217			-0.940081	2.56081e-10	-0.594856	1.7226e-11	Yes	Yes	-1.47181	6.72048e-05	No	No
7	18810212	cg13420273	HDAC9;HDAC9;HDAC9;HDAC9	Body;Body;Body;Body	0.439583	8.88492e-09	0.394529	1.08758e-08	Yes	Yes	0.658259	0.000363494	No	No
7	27188364	cg19816811	HOXA6	TSS1500	-0.459045	2.91931e-11	-0.595577	5.79777e-11	Yes	Yes	-0.573157	0.000117923	No	No
7	30499283	cg12999366	NOD1	5'UTR	-0.328161	4.13648e-09	-0.530481	1.24889e-07	Yes	No	-0.0362943	0.651969	No	No
7	30725669	cg18669823			-3.46891	6.93553e-15	-3.35824	1.96544e-12	Yes	Yes	-4.11935	0.000167749	No	No
7	30727326	cg22109827			3.07007	6.50661e-10	3.22425	2.3547e-13	Yes	Yes	2.89327	0.00138167	No	No
7	43821949	cg12894711	BLVRA	Body	-0.608488	2.3045e-09	-0.527466	1.38115e-06	Yes	No	-0.12503	0.144773	No	No
7	62517839	cg16972057			-0.709069	1.4454e-17	-0.827064	6.4226e-12	Yes	Yes	-0.719629	0.000931552	No	No
7	63498798	cg23304165			0.585752	9.24244e-08	0.955705	1.82215e-06	Yes	No	0.451551	0.246704	No	No
7	71098623	cg25579180	WBSCR17	Body	1.08062	1.57612e-09	1.20125	5.29829e-06	Yes	No	0.796988	0.032737	No	No
7	75780412	cg06093861			-2.19479	4.28811e-09	-2.41274	1.53719e-07	Yes	No	-1.28094	0.137033	No	No
7	98904301	cg24650262			0.235329	1.90028e-09	0.342994	1.91304e-06	Yes	No	0.284298	0.0254406	No	No
7	117854304	cg08545129			-0.423764	2.68159e-08	-0.519652	3.03594e-06	Yes	No	-0.317464	0.113183	No	No
7	121078303	cg09404428			1.8523	1.63674e-09	0.563566	1.52783e-05	Yes	No	0.89987	0.0115099	No	No
7	130698670	cg17437088	FLJ43663;FLJ43663	Body;Body	0.403959	7.32302e-09	0.450528	1.31286e-08	Yes	Yes	0.267806	0.0505467	No	No
7	134233829	cg03515829			0.357395	5.57937e-08	0.370234	7.08176e-06	Yes	No	0.0431764	0.576304	No	No
7	137557164	cg21075678			-0.896392	1.60181e-20	-0.867194	4.05412e-11	Yes	Yes	-0.346699	0.000427482	No	No
7	138645516	cg15893356	KIAA1549;KIAA1549	Body;Body	0.27839	3.35122e-10	0.477605	8.93695e-09	Yes	Yes	0.504766	0.00144648	No	No
7	138795041	cg01107185	ZC3HAV1;ZC3HAV1	TSS1500;TSS1500	-0.545454	2.95798e-10	-0.920469	1.19545e-07	Yes	No	-0.454	0.0521569	No	No
7	139079360	cg23387468	LUC7L2	Body	0.608882	6.90012e-13	0.861304	4.15036e-09	Yes	Yes	0.127889	0.27036	No	No
7	140174476	cg19494591	MKRN1;MKRN1	Body;Body	0.251941	6.24271e-08	0.414946	4.22388e-07	Yes	No	0.175797	0.0606635	No	No
7	142636507	cg19410471	C7orf34	TSS200	0.597279	2.46433e-18	0.683429	1.05698e-10	Yes	Yes	0.571946	0.000102089	No	No
7	156933206	cg05182265	UBE3C	Body	-0.93692	9.29361e-15	-1.08845	2.57592e-08	Yes	Yes	-0.796919	0.000217078	No	No
7	158766336	cg01219135			0.965992	4.38882e-11	1.22231	7.01853e-06	Yes	No	1.09585	0.00604719	No	No
8	2021420	cg00295418	MYOM2	Body	1.90591	8.16107e-18	2.35452	5.33666e-08	Yes	Yes	2.02943	0.00919794	No	No
8	2147032	cg21053362			-0.405683	1.14382e-08	-0.692793	2.95119e-09	Yes	Yes	-0.227764	0.0569219	No	No
8	24241694	cg01759110	ADAMDEC1;ADAMDEC1;ADAMDEC1	TSS200;TSS200;TSS200	0.493974	1.62935e-12	0.557794	1.26609e-09	Yes	Yes	0.496031	9.46211e-05	No	No
8	37082537	cg23224142			0.551218	1.04004e-07	0.851059	1.40829e-08	Yes	Yes	0.412317	0.0192362	No	No
8	38757532	cg04142296	PLEKHA2	TSS1500	-0.75506	8.71823e-08	-0.721075	1.55181e-05	Yes	No	-0.676814	0.000241883	No	No
8	42064673	cg22038738	PLAT;PLAT	5'UTR;5'UTR	-0.685032	2.57283e-10	-0.660303	1.14329e-06	Yes	No	-0.320396	0.0143471	No	No
8	43828755	cg06556648			-0.197145	4.46527e-10	-0.184522	3.61097e-07	Yes	No	-0.206446	0.000457302	No	No
8	48418189	cg01049884	KIAA0146	Body	0.587839	1.58723e-14	0.636154	1.36082e-12	Yes	Yes	0.588998	0.00117243	No	No
8	57351067	cg19413350			1.11745	5.08638e-08	1.52636	1.23159e-05	Yes	No	1.07608	0.0673372	No	No
8	87082023	cg20982735	PSKH2	TSS200	-0.466343	4.18942e-08	-0.895246	2.24226e-10	Yes	Yes	-0.50684	0.0025493	No	No
8	102263157	cg21399717			0.438409	8.8596e-10	0.464707	2.47643e-05	Yes	No	0.228093	0.0221843	No	No
8	118662568	cg09430518			-0.919558	8.96922e-11	-1.16571	3.15541e-12	Yes	Yes	-1.03016	0.000176448	No	No
8	119086710	cg14485744	EXT1	Body	-0.477741	8.43969e-08	-0.629292	1.04799e-05	Yes	No	-0.399578	0.037458	No	No
8	126100743	cg08270491	KIAA0196	5'UTR	1.37856	6.01592e-33	1.89487	1.56758e-25	Yes	Yes	0.514832	0.000256371	No	No
8	126711942	cg02179473			-3.37639	7.82502e-08	-3.48953	1.81777e-07	Yes	No	-2.94089	0.00455259	No	No
8	130089463	cg14866167			-0.648052	6.04954e-17	-0.845125	8.26615e-12	Yes	Yes	-0.426191	0.000822646	No	No
8	133967862	cg00776405	TG	Body	-0.862455	2.33497e-14	-0.527823	1.61812e-05	Yes	No	-0.512396	0.0200118	No	No
8	142413013	cg06830360			-2.22793	7.66582e-18	-1.89021	1.23787e-14	Yes	Yes	-1.83725	0.000120882	No	No
8	144417263	cg24596472	TOP1MT	TSS1500	0.60203	2.47252e-08	0.884392	7.90237e-08	Yes	Yes	0.743141	0.000854435	No	No
8	144417848	cg13153661	TOP1MT	TSS1500	0.363045	5.63101e-09	0.655136	3.26962e-07	Yes	No	0.135436	0.280675	No	No
8	144437507	cg22123784			0.989073	3.9397e-08	1.42331	1.06087e-08	Yes	Yes	1.26741	0.000354026	No	No
8	144925328	cg21414636	NRBP2	TSS1500	0.24287	2.73924e-10	0.228101	9.25396e-06	Yes	No	0.0597077	0.505383	No	No
8	144925333	cg20545721	NRBP2	TSS1500	0.204776	8.88163e-08	0.333127	7.37676e-06	Yes	No	0.123824	0.374243	No	No
8	145750363	cg19682134	LRRC14;LRRC24	3'UTR;5'UTR	0.696296	5.59232e-12	0.619979	1.14735e-05	Yes	No	0.20984	0.345995	No	No
8	145751956	cg06341195	LRRC24;MGC70857	5'UTR;3'UTR	-0.617519	2.33232e-16	-0.598189	2.05626e-12	Yes	Yes	-0.470987	0.000334603	No	No
8	145752292	cg00688297	LRRC24;MGC70857	5'UTR;3'UTR	-0.633586	4.15002e-16	-1.75991	2.72783e-12	Yes	Yes	-1.18989	0.00264159	No	No
8	145754126	cg12502823	MGC70857	Body	0.584791	1.24664e-08	0.446997	4.01456e-06	Yes	No	0.766529	0.00102262	No	No
8	145759815	cg23359385	KIAA1688	Body	0.372375	1.19549e-11	0.412032	2.87039e-11	Yes	Yes	0.358521	0.000320955	No	No
9	503937	cg24643417	KANK1	TSS1500	0.597335	2.6094e-14	0.508354	9.15013e-06	Yes	No	0.613251	0.00789648	No	No
9	826657	cg14021170			-0.707706	4.47039e-13	-1.04103	2.24157e-07	Yes	No	-0.739341	0.000145515	No	No
9	88649943	cg14574047	GOLM1;GOLM1	Body;Body	0.417504	1.02237e-12	0.593466	3.18987e-09	Yes	Yes	0.476102	8.19256e-05	No	No
9	94868003	cg13421753	SPTLC1;SPTLC1	Body;Body	-0.258921	1.86745e-08	-0.276641	7.40264e-07	Yes	No	-0.211849	0.0112702	No	No
9	95899302	cg13713821			0.49216	5.32638e-08	0.655688	1.7563e-07	Yes	No	0.64226	0.0632412	No	No
9	100000026	cg14625636	KIAA1529	TSS1500	-0.908009	4.73536e-08	-1.02057	1.2698e-05	Yes	No	-1.00187	0.000537895	No	No
9	100000033	cg13713218	KIAA1529	TSS1500	-1.11484	3.23906e-08	-1.40289	8.31701e-07	Yes	No	-1.44016	0.000102038	No	No
9	110764967	cg14157578			-1.66535	2.73691e-09	-1.99689	1.21661e-11	Yes	Yes	-1.17145	0.0143165	No	No
9	119748106	cg14564229	ASTN2;ASTN2;ASTN2	Body;Body;Body	0.443069	2.49178e-11	0.58558	1.14538e-08	Yes	Yes	0.0194209	0.872552	No	No
9	123604514	cg21717724	PSMD5;LOC253039	Body;TSS1500	-0.923478	8.18412e-08	-1.32708	1.22875e-07	Yes	No	-0.926742	0.0140831	No	No
9	123605666	cg09419670	PSMD5;LOC253039	TSS1500;Body	-1.86126	1.13293e-11	-1.63679	7.068e-09	Yes	Yes	-2.15557	0.00239613	No	No
9	132177348	cg13571972			0.581398	7.43144e-11	0.608557	3.08932e-09	Yes	Yes	0.292044	0.0309068	No	No
9	137270186	cg13941235	RXRA	Body	0.663896	2.04397e-14	0.569042	3.91219e-07	Yes	No	0.791014	0.000412773	No	No
9	137723167	cg14186948	COL5A1	Body	-0.536597	1.32983e-09	-0.481913	1.24127e-08	Yes	Yes	-0.271182	0.112944	No	No
9	138393270	cg18776287	MRPS2	Body	-0.315001	1.45205e-08	-0.331104	1.44427e-05	Yes	No	-0.253461	0.0167564	No	No
9	140703588	cg14469972	EHMT1	Body	0.570046	5.66835e-23	0.340452	4.52147e-06	Yes	No	0.572134	0.0007217	No	No
9	140703637	cg12872489	EHMT1	Body	0.597411	2.22866e-17	0.525647	9.21938e-09	Yes	Yes	0.770393	0.000457237	No	No
1	891193	cg21830050	NOC2L	Body	0.464436	2.64348e-13	0.561564	1.10261e-11	Yes	Yes	0.646626	1.36077e-05	Yes	No
1	1380621	cg18148498			-1.42732	2.52946e-08	-2.70378	1.87705e-18	Yes	Yes	-2.75426	2.95365e-05	Yes	No
1	1462754	cg13893866	ATAD3A;ATAD3A;ATAD3A	Body;Body;Body	-0.607064	6.14576e-14	-0.565304	9.98078e-10	Yes	Yes	-0.758228	9.43107e-06	Yes	No
1	1571801	cg27541892	CDK11B;CDK11B;CDK11B;CDK11B;CDK11B;CDK11B	Body;Body;Body;Body;Body;Body	1.70639	8.62638e-12	1.75087	2.42955e-08	Yes	Yes	2.5853	7.98416e-07	Yes	No
1	1823379	cg23982607	GNB1	TSS1500	0.603184	2.05756e-09	0.715044	1.94724e-12	Yes	Yes	1.40595	5.69986e-06	Yes	No
1	4059661	cg10510935			1.11623	5.23243e-10	1.38619	5.16321e-12	Yes	Yes	1.77292	1.8571e-05	Yes	No
1	25234806	cg22509179	RUNX3;RUNX3	Body;Body	0.84166	1.1892e-15	1.60374	6.97026e-15	Yes	Yes	1.57007	4.85127e-08	Yes	Yes
1	32738251	cg14781242	LCK;LCK	5'UTR;TSS1500	-1.25584	2.65855e-08	-1.31119	8.95007e-06	Yes	No	-1.38748	3.60036e-05	Yes	No
1	35676489	cg12633102			-0.324527	3.92344e-11	-0.343206	1.36902e-05	Yes	No	-0.406825	2.03969e-06	Yes	No
1	44405267	cg04131194			-0.920229	3.76492e-23	-1.22918	1.99822e-19	Yes	Yes	-0.992935	5.30386e-06	Yes	No
1	65428216	cg12075498	JAK1	5'UTR	-1.26377	1.56483e-14	-1.09357	5.36766e-13	Yes	Yes	-1.21645	4.16346e-12	Yes	Yes
1	114423726	cg03325407	BCL2L15	3'UTR	0.373512	2.23351e-12	0.454328	4.06178e-06	Yes	No	0.917443	1.07023e-06	Yes	No
1	159170275	cg04101015	CADM3;CADM3	Body;Body	0.782007	3.1426e-17	1.34145	8.57243e-27	Yes	Yes	0.719688	2.7501e-07	Yes	No
1	159439981	cg11975397			-0.821118	8.6279e-09	-1.0664	1.28775e-07	Yes	No	-0.899704	3.4782e-06	Yes	No
1	173977793	cg00981945			-0.744202	8.63585e-17	-0.855693	3.65954e-14	Yes	Yes	-0.678576	7.55853e-07	Yes	No
1	201082982	cg17810781	CACNA1S	TSS1500	0.491394	1.05435e-07	0.794398	8.31884e-06	Yes	No	0.766269	2.20384e-05	Yes	No
1	204556835	cg13232075			2.99792	1.21715e-18	3.15651	4.3941e-08	Yes	Yes	5.23598	2.80754e-06	Yes	No
1	207277547	cg14856606	C4BPA	TSS200	-0.310682	1.09527e-07	-0.377858	7.08127e-07	Yes	No	-0.611205	2.81863e-07	Yes	No
1	248100345	cg20434529	OR2L13	TSS200	-1.49648	3.94895e-16	-1.35869	1.06187e-07	Yes	Yes	-2.51568	1.0761e-07	Yes	Yes
1	248100585	cg03748376	OR2L13;OR2L13	1stExon;5'UTR	-3.06367	1.34104e-18	-2.0825	5.11465e-08	Yes	Yes	-3.79251	3.14373e-08	Yes	Yes
1	248100591	cg00785941	OR2L13;OR2L13	1stExon;5'UTR	-1.38386	1.45633e-16	-1.30845	1.09849e-06	Yes	No	-2.20466	8.466e-08	Yes	Yes
1	248100600	cg20507276	OR2L13;OR2L13	1stExon;5'UTR	-2.22037	1.76951e-17	-2.01752	1.3373e-07	Yes	No	-3.21849	1.21519e-08	Yes	Yes
1	248100614	cg08944170	OR2L13;OR2L13	1stExon;5'UTR	-2.23664	2.75395e-16	-1.94146	1.15199e-06	Yes	No	-3.30953	1.23705e-08	Yes	Yes
1	248101009	cg20433858	OR2L13	5'UTR	-0.864161	5.1106e-08	-1.16863	3.43288e-07	Yes	No	-1.42701	1.12154e-05	Yes	No
1	249128879	cg02152128			0.241449	1.38086e-08	0.260413	2.03952e-05	Yes	No	0.480294	3.73063e-10	Yes	Yes
10	16859367	cg14835575	RSU1;RSU1;RSU1;RSU1	1stExon;5'UTR;5'UTR;1stExon	0.371662	8.50315e-10	0.362505	2.64177e-07	Yes	No	0.577404	4.04968e-06	Yes	No
10	16859644	cg23933602	RSU1;RSU1	TSS200;TSS200	0.813305	1.61388e-08	0.863924	7.87706e-07	Yes	No	1.64635	1.70449e-06	Yes	No
10	34344580	cg19848924			-3.55126	2.49757e-25	-3.81442	5.61945e-15	Yes	Yes	-4.74567	6.34947e-08	Yes	Yes
10	87898692	cg07934434	GRID1	Body	0.352692	2.0599e-11	0.513302	2.10275e-07	Yes	No	0.721673	1.29863e-06	Yes	No
10	127203074	cg05963179			0.696868	2.02235e-20	0.6154	1.90213e-10	Yes	Yes	0.748444	1.23992e-07	Yes	No
11	2187921	cg21191514	TH;TH;TH	Body;Body;Body	-0.720248	8.05936e-11	-0.663332	2.44721e-07	Yes	No	-0.895123	2.20823e-09	Yes	Yes
11	2188061	cg23951474	TH;TH;TH	Body;Body;Body	-0.624593	2.59172e-09	-0.997891	3.71324e-09	Yes	Yes	-1.23464	5.48709e-08	Yes	Yes
11	7709186	cg25833922			-0.624666	9.56904e-09	-0.731675	1.61568e-07	Yes	No	-0.875005	4.85733e-08	Yes	Yes
11	44996168	cg11846598	LOC221122	Body	-0.442839	2.52055e-09	-0.666534	1.23368e-15	Yes	Yes	-0.495193	3.97522e-06	Yes	No
11	45879730	cg23097878	CRY2;CRY2	Body;Body	-0.764899	5.65648e-12	-1.06177	1.01441e-13	Yes	Yes	-0.543167	4.4061e-06	Yes	No
11	64387923	cg19131476	NRXN2;NRXN2;NRXN2	Body;Body;Body	0.46306	5.26151e-17	0.340911	2.55864e-07	Yes	No	0.633695	2.30823e-12	Yes	Yes
11	69237550	cg24478926			-0.581951	9.49314e-10	-0.472362	4.95198e-07	Yes	No	-0.689462	9.6912e-08	Yes	Yes
11	78616440	cg17996830	ODZ4	Body	-1.03502	1.86301e-28	-1.18134	4.09868e-23	Yes	Yes	-1.26418	4.82078e-07	Yes	No
11	116969690	cg20608306	SIK3	TSS1500	-0.289533	4.56539e-09	-0.450317	1.32206e-11	Yes	Yes	-0.471662	8.38137e-06	Yes	No
11	124613956	cg26069044	NRGN;NRGN	Body;Body	-4.63933	2.75465e-11	-4.10666	5.79974e-08	Yes	Yes	-6.07291	1.36071e-06	Yes	No
12	2761091	cg25557995	CACNA1C;CACNA1C;CACNA1C;CACNA1C;CACNA1C;CACNA1C;CACNA1C;CACNA1C;CACNA1C;CACNA1C;CACNA1C;CACNA1C;CACNA1C;CACNA1C;CACNA1C;CACNA1C;CACNA1C;CACNA1C;CACNA1C;CACNA1C;CACNA1C;CACNA1C;CACNA1C	Body;Body;Body;Body;Body;Body;Body;Body;Body;Body;Body;Body;Body;Body;Body;Body;Body;Body;Body;Body;Body;Body;Body	-0.446127	5.53411e-20	-0.451563	5.53238e-08	Yes	Yes	-0.505685	1.94591e-05	Yes	No
12	10261522	cg20717053			-0.509956	3.76356e-12	-0.42384	9.58296e-08	Yes	Yes	-0.609359	5.09794e-06	Yes	No
12	11821908	cg14830166	ETV6	Body	0.381127	1.68819e-20	0.463924	7.03427e-13	Yes	Yes	0.345927	2.01391e-05	Yes	No
12	47224649	cg27161197			-0.377092	5.63842e-08	-0.526587	2.12299e-05	Yes	No	-0.762289	6.47757e-08	Yes	Yes
12	53592259	cg20135711	ITGB7	Body	-0.984783	2.58082e-16	-1.04403	1.95034e-07	Yes	No	-1.89282	1.4813e-09	Yes	Yes
12	110450643	cg12870014	ANKRD13A	Body	1.68242	2.98902e-12	1.60398	1.69022e-06	Yes	No	0.958781	3.34756e-06	Yes	No
12	117354824	cg17765387	FBXW8;FBXW8	Body;Body	-0.522475	1.03806e-11	-0.693113	1.93621e-10	Yes	Yes	-0.580039	2.64851e-05	Yes	No
12	123464150	cg07644039	ARL6IP4;ARL6IP4;OGFOD2;ARL6IP4;ARL6IP4	TSS1500;TSS1500;3'UTR;TSS1500;TSS1500	0.356588	4.34577e-13	0.271131	2.40156e-07	Yes	No	0.313249	8.48765e-06	Yes	No
12	123464511	cg21745287	ARL6IP4;ARL6IP4;OGFOD2;ARL6IP4;ARL6IP4	TSS1500;TSS1500;3'UTR;TSS1500;TSS1500	0.612761	4.44692e-15	0.596792	4.29914e-09	Yes	Yes	0.586561	3.37331e-05	Yes	No
12	123757860	cg09084244	CDK2AP1	TSS1500	4.54358	1.56672e-21	4.51744	1.91683e-15	Yes	Yes	4.78589	1.21308e-11	Yes	Yes
12	131519906	cg13586425	GPR133	Body	0.555255	1.03235e-07	0.726394	6.92541e-06	Yes	No	1.17925	1.64514e-05	Yes	No
12	131519998	cg25772418	GPR133	Body	0.607476	1.04209e-07	1.04726	1.61432e-06	Yes	No	1.54319	2.55764e-05	Yes	No
13	48974707	cg15108060	RB1	Body	0.721511	1.30442e-09	1.33037	2.93533e-14	Yes	Yes	1.02399	2.16527e-05	Yes	No
13	49145436	cg05840412			0.392108	1.07722e-19	0.506434	2.84806e-12	Yes	Yes	0.438775	2.81077e-05	Yes	No
14	24422368	cg01878807	DHRS4;C14orf167;C14orf167;C14orf167;C14orf167	TSS1500;Body;Body;Body;Body	0.9031	3.73752e-20	0.78934	8.18603e-08	Yes	Yes	1.18166	1.21876e-09	Yes	Yes
14	24563095	cg23112188	PCK2;PCK2	TSS1500;TSS1500	-0.550952	1.5919e-08	-0.621809	1.42294e-09	Yes	Yes	-0.842308	4.222e-08	Yes	Yes
14	60632532	cg23283614	DHRS7	TSS1500	0.850723	5.34962e-12	0.396811	6.00374e-08	Yes	Yes	1.00187	3.71068e-07	Yes	No
14	62088363	cg01748970			0.494688	3.57473e-09	0.742723	8.18251e-12	Yes	Yes	0.916537	3.71712e-11	Yes	Yes
14	68749962	cg18825221	RAD51L1;RAD51L1;RAD51L1	Body;Body;Body	-1.03311	5.79249e-13	-1.30647	1.498e-14	Yes	Yes	-1.13838	6.87136e-06	Yes	No
14	78023429	cg18872420	SPTLC2	Body	-1.72404	8.84144e-15	-2.19657	9.65378e-15	Yes	Yes	-1.88944	6.08898e-07	Yes	No
14	100441223	cg11857805			-5.61018	5.13373e-16	-4.78178	5.20053e-13	Yes	Yes	-7.04857	7.85794e-10	Yes	Yes
14	106091981	cg14837792			1.89927	7.23619e-13	2.61604	2.08785e-18	Yes	Yes	2.77301	2.57985e-06	Yes	No
15	23062853	cg09873524	NIPA1;NIPA1	Body;5'UTR	0.316463	1.97736e-09	0.435166	2.30123e-07	Yes	No	0.719227	1.02414e-05	Yes	No
15	29269461	cg11271546	APBA2;APBA2	5'UTR;5'UTR	0.407229	6.66241e-20	0.677665	1.8293e-25	Yes	Yes	0.792593	5.81758e-16	Yes	Yes
15	45319037	cg21523688	SORD	Body	-0.985253	6.9777e-23	-0.886191	2.60266e-18	Yes	Yes	-1.4917	4.49681e-09	Yes	Yes
15	89169255	cg10248985	AEN	5'UTR	0.399752	6.97597e-09	0.548346	2.73676e-10	Yes	Yes	0.978595	7.90886e-08	Yes	Yes
16	1078689	cg09274344			0.674909	9.19136e-15	0.50849	3.92067e-06	Yes	No	0.677156	3.87014e-06	Yes	No
16	4033226	cg08098950	ADCY9	Body	0.477804	4.43219e-08	0.478126	2.82589e-06	Yes	No	0.516976	1.52108e-05	Yes	No
16	19757044	cg04016252	IQCK	Body	-0.552055	4.58558e-17	-0.595681	7.56176e-13	Yes	Yes	-0.627267	2.87559e-06	Yes	No
16	57562452	cg00348900	CCDC102A	Body	0.554904	5.7371e-09	0.901019	5.51088e-06	Yes	No	1.13381	1.37603e-08	Yes	Yes
16	57562841	cg02102533	CCDC102A	Body	1.1698	1.10221e-08	1.93779	2.77671e-07	Yes	No	1.03157	8.67587e-06	Yes	No
16	89034178	cg27639575	CBFA2T3	Body	-2.0906	8.23706e-17	-2.02817	4.92933e-12	Yes	Yes	-3.48035	3.39178e-08	Yes	Yes
17	3585166	cg23551198	P2RX5;P2RX5	Body;Body	0.605998	8.56287e-29	0.452847	1.58018e-10	Yes	Yes	0.853941	1.06883e-05	Yes	No
17	9546550	cg20459037	WDR16;WDR16	3'UTR;3'UTR	-5.00812	1.1401e-15	-3.95546	1.95388e-13	Yes	Yes	-4.53055	8.17633e-07	Yes	No
17	29283870	cg06957310	ADAP2	Body	-1.45027	6.9482e-38	-1.67297	6.68663e-35	Yes	Yes	-1.64968	1.15111e-10	Yes	Yes
17	29297380	cg08896939	RNF135;RNF135	TSS1500;TSS1500	-4.39628	1.3976e-32	-3.31852	4.69628e-36	Yes	Yes	-5.74583	2.22314e-26	Yes	Yes
17	29297391	cg01347228	RNF135;RNF135	TSS1500;TSS1500	-3.01169	3.99514e-49	-0.694354	4.26333e-21	Yes	Yes	-1.74547	1.09677e-11	Yes	Yes
17	29297414	cg04193820	RNF135;RNF135	TSS1500;TSS1500	-4.03861	1.04079e-46	-3.87648	7.32785e-45	Yes	Yes	-5.8719	3.37149e-32	Yes	Yes
17	29297458	cg20469139	RNF135;RNF135	TSS1500;TSS1500	-3.26486	1.17254e-47	-2.93993	6.56738e-47	Yes	Yes	-4.94515	1.24423e-26	Yes	Yes
17	29297478	cg18459618	RNF135;RNF135	TSS1500;TSS1500	-2.7946	6.04503e-53	-3.07536	1.40492e-53	Yes	Yes	-4.54149	4.70627e-28	Yes	Yes
17	29297516	cg09683562	RNF135;RNF135	TSS1500;TSS1500	-1.10097	1.04883e-29	-0.933742	1.54184e-17	Yes	Yes	-2.10391	8.4295e-10	Yes	Yes
17	29297552	cg11857033	RNF135;RNF135	TSS1500;TSS1500	-0.988234	1.37919e-29	-0.923059	1.78756e-20	Yes	Yes	-1.79646	7.44295e-14	Yes	Yes
17	29297604	cg04590184	RNF135;RNF135	TSS1500;TSS1500	-1.35678	4.82088e-44	-1.36669	2.2282e-21	Yes	Yes	-2.21247	3.19618e-15	Yes	Yes
17	29625626	cg24425628	OMG;NF1;NF1	TSS1500;Body;Body	-0.97641	6.9541e-15	-0.874109	3.84679e-12	Yes	Yes	-1.3416	1.47439e-07	Yes	No
17	33672713	cg26039662			-0.431944	1.96493e-09	-0.693147	1.90657e-08	Yes	Yes	-0.763052	2.44578e-05	Yes	No
17	40259547	cg20291162	DHX58	Body	-1.22621	5.63014e-22	-1.52641	1.17002e-23	Yes	Yes	-1.35931	1.31455e-08	Yes	Yes
17	40259724	cg02228675	DHX58	Body	-2.60466	3.45853e-21	-2.98986	2.32152e-18	Yes	Yes	-3.12819	7.87561e-07	Yes	No
17	40259828	cg00647820	DHX58	Body	-1.71749	6.07124e-22	-1.75575	7.88201e-20	Yes	Yes	-2.38097	3.39443e-07	Yes	No
17	40260053	cg02450064	DHX58	Body	-1.2815	2.03935e-22	-1.31252	6.62473e-17	Yes	Yes	-1.33879	2.25503e-06	Yes	No
17	48585216	cg11440486	MYCBPAP	TSS1500	1.18987	3.36017e-14	2.00462	4.11033e-13	Yes	Yes	1.61142	2.48399e-06	Yes	No
17	48585270	cg00901687	MYCBPAP	TSS1500	1.54628	1.34175e-12	2.60294	6.27887e-12	Yes	Yes	2.22963	3.09624e-06	Yes	No
17	48586569	cg20120165	MYCBPAP	Body	0.342629	1.65424e-11	0.405748	2.08309e-05	Yes	No	0.680349	2.80513e-05	Yes	No
17	53654271	cg26557617			-0.575194	6.01351e-19	-1.02264	2.38153e-20	Yes	Yes	-0.862306	5.03252e-12	Yes	Yes
17	53684393	cg16145187			-4.51807	1.91549e-19	-5.56972	1.07446e-34	Yes	Yes	-5.24946	3.71635e-06	Yes	No
17	66303328	cg15308737	ARSG	5'UTR	-0.373848	1.38214e-09	-0.457055	1.45387e-13	Yes	Yes	-0.442148	8.33001e-07	Yes	No
17	66308577	cg13093111	ARSG	Body	-0.496927	4.19277e-12	-0.849912	6.50161e-14	Yes	Yes	-0.546112	6.74282e-06	Yes	No
17	67323922	cg10187674	ABCA5	TSS1500	-0.824804	7.64797e-08	-0.652928	9.22979e-06	Yes	No	-1.32931	3.84501e-06	Yes	No
17	73399189	cg25589929	GRB2;GRB2	5'UTR;5'UTR	-0.494489	6.75948e-09	-0.588559	5.5065e-11	Yes	Yes	-0.885744	3.40681e-07	Yes	No
17	73823769	cg02627403	UNC13D	3'UTR	-0.429485	2.69132e-10	-0.576715	2.37376e-12	Yes	Yes	-0.847968	9.62865e-06	Yes	No
17	73824354	cg12407791	UNC13D	Body	-0.553303	6.61676e-10	-0.537464	6.49756e-12	Yes	Yes	-0.560513	2.37966e-07	Yes	No
17	73824396	cg07010633	UNC13D	Body	-0.66982	5.85511e-10	-0.699393	1.10498e-10	Yes	Yes	-0.756689	5.11545e-07	Yes	No
17	75422456	cg23120541	SEPT9;SEPT9;SEPT9;SEPT9;SEPT9	Body;Body;Body;Body;Body	-0.402046	3.46793e-11	-0.395735	8.74912e-11	Yes	Yes	-0.619843	3.82246e-08	Yes	Yes
17	80292079	cg10249734	SECTM1	TSS200	-0.368621	5.39186e-13	-0.525196	2.89133e-07	Yes	No	-0.712323	5.39936e-08	Yes	Yes
17	80292081	cg26214645	SECTM1	TSS200	-0.323725	1.57586e-09	-0.346967	4.15354e-06	Yes	No	-0.488481	1.3064e-06	Yes	No
18	67617289	cg15663348	CD226	5'UTR	-0.234433	8.07439e-18	-0.260562	1.34951e-19	Yes	Yes	-0.281544	3.36465e-12	Yes	Yes
18	67624071	cg13164537	CD226;CD226	5'UTR;1stExon	-1.12528	7.29055e-29	-1.17354	5.63734e-21	Yes	Yes	-1.49473	1.64195e-28	Yes	Yes
18	67624264	cg26848442	CD226	TSS200	-0.840066	3.08179e-31	-1.02789	2.74164e-24	Yes	Yes	-1.4562	5.05249e-22	Yes	Yes
18	67624393	cg12929678	CD226	TSS200	-0.996643	8.0782e-31	-1.36545	1.22929e-19	Yes	Yes	-1.96559	2.42389e-21	Yes	Yes
18	67624846	cg20768743	CD226	TSS1500	-0.423892	2.63311e-17	-0.347228	1.47458e-09	Yes	Yes	-0.856213	1.37558e-13	Yes	Yes
18	67624941	cg25427967	CD226	TSS1500	-0.480735	3.72113e-18	-0.728608	2.48875e-07	Yes	No	-0.955309	2.68287e-13	Yes	Yes
19	11648452	cg08877591	CNN1	TSS1500	-0.940773	1.68435e-20	-0.643393	2.568e-10	Yes	Yes	-0.839189	1.45507e-06	Yes	No
19	11649462	cg14128973	CNN1	TSS200	0.679882	3.14277e-24	0.631807	5.1456e-09	Yes	Yes	0.817795	1.27084e-09	Yes	Yes
19	11649571	cg01045132	CNN1	TSS200	0.795467	2.47624e-16	0.808251	8.82914e-13	Yes	Yes	1.20224	4.12696e-22	Yes	Yes
19	11649631	cg15237152	CNN1;CNN1	1stExon;5'UTR	0.274062	4.51087e-10	0.272948	1.4018e-09	Yes	Yes	0.370328	8.98341e-11	Yes	Yes
19	11649671	cg12854483	CNN1;CNN1	1stExon;5'UTR	0.520279	2.73712e-20	0.54668	1.8583e-13	Yes	Yes	0.67514	1.82376e-19	Yes	Yes
19	11649701	cg04328562	CNN1;CNN1	1stExon;5'UTR	0.292076	1.16683e-10	0.321033	1.00743e-06	Yes	No	0.426796	2.47415e-12	Yes	Yes
19	19975451	cg23406436	ZNF253	TSS1500	0.738848	1.2592e-19	0.722561	1.74154e-09	Yes	Yes	1.08485	3.55116e-08	Yes	Yes
19	34972145	cg10771931	WTIP	TSS1500	-3.11885	1.62473e-16	-3.41657	1.98298e-13	Yes	Yes	-3.10929	1.78334e-05	Yes	No
19	42093086	cg08478046	CEACAM21;CEACAM21	3'UTR;3'UTR	0.325576	3.1022e-14	0.286126	1.38065e-06	Yes	No	0.522819	3.52277e-06	Yes	No
19	48614177	cg27270541	PLA2G4C;PLA2G4C;PLA2G4C	TSS200;TSS200;TSS200	-0.715955	7.18374e-17	-0.650098	1.8664e-07	Yes	No	-1.33447	6.87344e-07	Yes	No
2	11286089	cg09167828	C2orf50	3'UTR	-5.49609	1.29493e-21	-4.78991	5.23843e-13	Yes	Yes	-4.73373	1.68205e-13	Yes	Yes
2	46523461	cg17518825	EPAS1	TSS1500	-1.19421	1.24996e-11	-1.40873	7.31565e-09	Yes	Yes	-1.90088	7.13382e-07	Yes	No
2	54789491	cg23486701	SPTBN1;SPTBN1	Body;Body	0.522706	1.09827e-13	0.735184	2.58537e-10	Yes	Yes	0.703797	1.05737e-06	Yes	No
2	58482767	cg24906015			-3.93976	1.02484e-19	-2.37624	3.45362e-12	Yes	Yes	-3.50489	6.29414e-07	Yes	No
2	90016264	cg22068400			-2.80385	1.47195e-12	-1.38653	1.82589e-05	Yes	No	-2.58357	2.60494e-05	Yes	No
2	114715532	cg17386473	ACTR3	3'UTR	1.30748	2.86837e-10	1.95743	1.36871e-11	Yes	Yes	2.70922	4.78954e-06	Yes	No
2	121697428	cg12080831	GLI2	Body	-0.997531	1.42605e-11	-1.004	1.10244e-09	Yes	Yes	-0.960246	1.48403e-05	Yes	No
2	130886714	cg09125754	POTEF;POTEF	1stExon;5'UTR	1.38983	7.1338e-22	2.00636	2.10719e-21	Yes	Yes	1.63698	1.12205e-06	Yes	No
2	131967322	cg13363575			1.70099	3.54165e-23	2.47706	3.15754e-23	Yes	Yes	1.64197	8.57898e-08	Yes	Yes
2	171676809	cg01089319	GAD1;GAD1	Body;Body	0.677351	2.61835e-26	0.837366	1.24654e-05	Yes	No	0.969487	3.4772e-05	Yes	No
2	171676925	cg14005211	GAD1;GAD1	Body;Body	0.820362	2.32073e-18	1.01891	3.76465e-11	Yes	Yes	1.5847	1.83028e-07	Yes	No
2	173061715	cg20991420			-1.30106	9.05312e-12	-1.62078	5.14159e-11	Yes	Yes	-1.26999	1.78237e-05	Yes	No
2	178853377	cg02819655	PDE11A;PDE11A	Body;Body	2.74472	5.38648e-16	2.13051	9.71816e-11	Yes	Yes	2.88702	1.72284e-06	Yes	No
2	219696528	cg01357713	PRKAG3	TSS200	0.707327	7.78071e-13	0.864965	1.23329e-07	Yes	No	1.31959	3.63048e-06	Yes	No
2	231829238	cg11944127			-0.854763	1.1979e-15	-1.00088	1.25244e-20	Yes	Yes	-1.17	1.99913e-06	Yes	No
2	239012831	cg22999620	ESPNL	Body	-2.11344	7.54731e-11	-2.19276	4.19601e-07	Yes	No	-2.68693	2.2098e-05	Yes	No
2	242003078	cg01305291	SNED1	Body	0.700838	2.1957e-11	0.702099	4.21478e-08	Yes	Yes	0.828798	5.351e-07	Yes	No
20	62148107	cg22416672			-0.759452	6.25858e-20	-0.454055	4.07603e-10	Yes	Yes	-0.599043	4.67602e-11	Yes	Yes
21	41516267	cg02867402	DSCAM	Body	-0.740509	2.57618e-19	-0.773077	5.21968e-09	Yes	Yes	-0.877237	3.77861e-08	Yes	Yes
22	42347272	cg24119722	LOC339674	TSS1500	0.310399	6.20305e-14	0.285502	8.84183e-09	Yes	Yes	0.269394	6.48694e-07	Yes	No
22	46423927	cg03587241			0.612574	5.21966e-11	0.879668	1.05181e-06	Yes	No	1.35259	5.85003e-07	Yes	No
22	46761622	cg00229809	CELSR1	Body	0.424572	1.04622e-13	0.497641	8.90558e-08	Yes	Yes	0.711768	1.01267e-05	Yes	No
22	46762943	cg18190219	CELSR1	Body	-1.02271	7.13512e-13	-0.900956	1.23119e-09	Yes	Yes	-1.0003	1.52766e-05	Yes	No
3	60420416	cg16140565	FHIT;FHIT	Body;Body	2.53067	3.71714e-10	2.06498	1.48707e-09	Yes	Yes	3.02856	7.1127e-06	Yes	No
3	98376390	cg02466830			-2.25779	5.51976e-15	-2.21154	2.51283e-17	Yes	Yes	-2.35273	1.57118e-07	Yes	No
3	98376427	cg21789181			-1.90926	2.19943e-16	-2.67119	1.20682e-25	Yes	Yes	-1.98552	1.36704e-07	Yes	No
3	98376478	cg03546619			-1.35057	3.67536e-14	-1.58772	1.22646e-16	Yes	Yes	-0.913052	1.38599e-07	Yes	No
3	98376574	cg02635592			-1.60265	4.72574e-20	-1.1687	7.59935e-18	Yes	Yes	-1.29826	4.54264e-07	Yes	No
3	115155686	cg14944696			-0.850213	1.7345e-11	-1.24367	1.2483e-15	Yes	Yes	-1.61523	2.39139e-21	Yes	Yes
3	140786844	cg27141807	SPSB4	Body	-5.20318	1.47144e-15	-4.25141	1.65565e-16	Yes	Yes	-5.51098	3.7744e-11	Yes	Yes
3	175554437	cg12789884			-1.01625	5.04842e-16	-1.56037	1.44681e-11	Yes	Yes	-1.10358	8.94438e-07	Yes	No
4	1523326	cg04300684			-0.688606	3.87372e-09	-0.762231	2.48683e-08	Yes	Yes	-0.843047	3.96139e-07	Yes	No
4	13539023	cg16297011			1.74407	1.23301e-09	1.36786	1.85778e-10	Yes	Yes	1.61928	8.17236e-07	Yes	No
4	26454190	cg03461641			-1.38978	1.20237e-11	-1.8762	6.61788e-10	Yes	Yes	-1.82178	5.5432e-07	Yes	No
4	26464698	cg07791160			0.675362	1.64397e-18	0.883366	3.91965e-13	Yes	Yes	0.75658	5.62818e-06	Yes	No
4	100065546	cg12011299	ADH4	TSS200	-1.5485	1.09592e-19	-2.07289	1.30907e-12	Yes	Yes	-1.67676	1.01359e-05	Yes	No
4	186391758	cg07456878	CCDC110;CCDC110	Body;Body	-3.71716	3.81619e-13	-2.18019	1.6634e-08	Yes	Yes	-3.59082	3.3576e-07	Yes	No
4	186391860	cg03217528	CCDC110;CCDC110	Body;Body	0.613111	4.43406e-12	0.785255	5.02628e-07	Yes	No	0.887084	3.41052e-06	Yes	No
5	855265	cg15846771			-0.572208	5.70618e-12	-0.462331	5.03772e-10	Yes	Yes	-0.825765	6.70978e-06	Yes	No
5	1060613	cg27010096	SLC12A7	Body	0.630638	1.96979e-21	0.608258	1.17666e-20	Yes	Yes	0.641508	1.53926e-09	Yes	Yes
5	1196154	cg12395823			0.739769	1.33965e-13	1.47099	7.63827e-12	Yes	Yes	1.29959	4.31072e-07	Yes	No
5	10091925	cg23019589			2.36967	2.61062e-09	2.0846	4.23108e-11	Yes	Yes	1.39661	1.04376e-05	Yes	No
5	36157329	cg06653140	SKP2;SKP2	Body;Body	4.51217	6.05089e-12	3.1997	8.57555e-07	Yes	No	5.39565	5.98875e-12	Yes	Yes
5	72705935	cg08742194			-0.810555	4.30931e-27	-0.844381	2.00729e-14	Yes	Yes	-0.828198	1.18198e-08	Yes	Yes
5	106879524	cg26966186	EFNA5	Body	-0.925804	4.25166e-11	-1.11579	8.66297e-10	Yes	Yes	-1.4312	6.65331e-06	Yes	No
5	108820864	cg17395555			-0.714623	1.54877e-09	-0.795881	1.79207e-05	Yes	No	-1.22439	6.61349e-09	Yes	Yes
5	110105162	cg21070081			3.83144	8.45843e-32	2.20127	2.12412e-10	Yes	Yes	3.3589	2.39069e-06	Yes	No
5	112483149	cg08238375	MCC;MCC	Body;Body	3.46126	2.0723e-19	4.16083	2.11788e-17	Yes	Yes	5.46244	8.99712e-12	Yes	Yes
5	118603742	cg01810267	TNFAIP8	TSS1500	-0.528187	1.30932e-08	-0.461854	2.88217e-05	Yes	No	-0.895182	7.9159e-06	Yes	No
5	119799384	cg06526721	PRR16	TSS1500	0.571007	3.37945e-08	0.843673	1.44735e-08	Yes	Yes	0.719895	8.09414e-07	Yes	No
5	119802022	cg01256539	PRR16	5'UTR	0.999369	3.36174e-16	1.26765	1.59324e-09	Yes	Yes	1.04891	3.18266e-06	Yes	No
5	132113601	cg13334727	SEPT8;SEPT8;SEPT8;SEPT8	TSS200;TSS1500;TSS1500;TSS1500	-0.469718	4.96315e-12	-0.370612	1.08309e-09	Yes	Yes	-0.492082	1.13679e-07	Yes	Yes
5	132113608	cg23077575	SEPT8;SEPT8;SEPT8;SEPT8	TSS200;TSS1500;TSS1500;TSS1500	-0.488899	1.81797e-18	-0.383223	7.46542e-11	Yes	Yes	-0.511519	1.99345e-06	Yes	No
5	132113620	cg19518672	SEPT8;SEPT8;SEPT8;SEPT8	TSS200;TSS1500;TSS1500;TSS1500	-0.672479	7.99905e-24	-0.594341	3.507e-15	Yes	Yes	-0.751423	4.18907e-07	Yes	No
5	132113725	cg27309611	SEPT8;SEPT8;SEPT8;SEPT8	TSS200;TSS1500;TSS1500;TSS1500	-0.76651	1.47749e-36	-0.906802	6.73453e-11	Yes	Yes	-0.949607	6.0193e-08	Yes	Yes
5	132113734	cg08979191	SEPT8;SEPT8;SEPT8;SEPT8	TSS200;TSS1500;TSS1500;TSS1500	-1.23514	2.0694e-24	-1.4737	5.37789e-20	Yes	Yes	-1.37865	5.73105e-09	Yes	Yes
5	132113755	cg25212993	SEPT8;SEPT8;SEPT8;SEPT8	TSS200;TSS1500;TSS1500;TSS1500	-0.690755	2.82642e-19	-0.749937	1.23507e-09	Yes	Yes	-0.836667	3.45749e-06	Yes	No
5	132113776	cg06941635	SEPT8;SEPT8;SEPT8;SEPT8	TSS1500;TSS1500;TSS1500;TSS1500	-0.505189	3.16643e-23	-0.508474	2.37971e-08	Yes	Yes	-0.616493	7.5287e-08	Yes	Yes
5	132113860	cg01444808	SEPT8;SEPT8;SEPT8;SEPT8	TSS1500;TSS1500;TSS1500;TSS1500	-0.493555	3.22933e-14	-0.681649	2.51023e-10	Yes	Yes	-1.01005	9.65089e-09	Yes	Yes
5	180335743	cg22561794	BTNL8;BTNL8;BTNL8;BTNL8;BTNL8;BTNL8	Body;Body;Body;TSS1500;Body;Body	-3.23813	3.59696e-15	-3.94742	6.72938e-11	Yes	Yes	-3.85489	1.73773e-05	Yes	No
6	790268	cg25852052			0.617878	7.84038e-16	0.420265	3.36016e-05	Yes	No	0.962935	3.90059e-08	Yes	Yes
6	1101607	cg21492127	LOC285768;LOC285768	TSS200;TSS200	-3.44993	1.75855e-12	-3.79431	2.0944e-15	Yes	Yes	-4.36235	8.73003e-09	Yes	Yes
6	16217825	cg20133046			0.743105	1.31525e-10	0.828179	6.32481e-07	Yes	No	0.639437	2.33588e-06	Yes	No
6	16217882	cg14940260			0.935868	6.99351e-20	0.840929	2.02436e-09	Yes	Yes	1.45806	2.95734e-15	Yes	Yes
6	28972348	cg14261943	ZNF311	5'UTR	-2.40041	4.69515e-08	-2.27225	9.29088e-17	Yes	Yes	-2.84329	1.09424e-08	Yes	Yes
6	42927504	cg07604616	GNMT	TSS1500	-0.67324	3.6522e-08	-1.19609	5.37888e-10	Yes	Yes	-1.51447	2.09706e-05	Yes	No
6	112165062	cg26846943	FYN	5'UTR	1.2318	9.25408e-17	1.49686	2.15708e-18	Yes	Yes	0.98243	3.48995e-05	Yes	No
6	130747460	cg08996597			-5.41781	1.55604e-32	-3.89594	2.69451e-12	Yes	Yes	-5.61804	9.19307e-10	Yes	Yes
6	138742041	cg14267525			-0.378282	8.24891e-14	-0.419451	2.51618e-05	Yes	No	-0.754516	3.96763e-07	Yes	No
6	151412304	cg10395519	MTHFD1L	Body	0.694278	1.08047e-12	0.763041	1.38168e-10	Yes	Yes	0.894471	2.1502e-05	Yes	No
7	947151	cg18664596	ADAP1	Body	0.568322	5.93182e-11	0.496137	2.60216e-07	Yes	No	0.43323	3.04617e-06	Yes	No
7	4746437	cg09395443	FOXK1	Body	0.557325	3.20094e-10	0.785695	5.05991e-08	Yes	Yes	1.05166	1.51203e-05	Yes	No
7	5107766	cg02215787	RBAK	3'UTR	-0.556474	8.93311e-10	-0.82721	4.14601e-08	Yes	Yes	-1.14061	5.01181e-06	Yes	No
7	6746977	cg09896999	ZNF12;ZNF12	TSS1500;TSS1500	-0.925841	7.20854e-17	-1.1555	1.31138e-15	Yes	Yes	-1.28434	3.18719e-07	Yes	No
7	27188465	cg16880946	HOXA6	TSS1500	-0.373384	1.78657e-08	-0.514979	2.40309e-11	Yes	Yes	-0.561431	2.66894e-06	Yes	No
7	119909506	cg08101922			-4.2248	3.38275e-30	-3.2752	5.66368e-20	Yes	Yes	-3.87265	3.55762e-05	Yes	No
7	151393469	cg23151649	PRKAG2;PRKAG2	Body;Body	0.653599	8.2239e-16	1.01814	1.67322e-12	Yes	Yes	1.09196	1.81287e-07	Yes	No
8	47344447	cg01650371			0.55078	1.91825e-13	0.703034	8.03808e-12	Yes	Yes	0.717517	2.43767e-08	Yes	Yes
8	140841666	cg16909799	TRAPPC9;TRAPPC9	Body;Body	-0.413789	3.21787e-08	-1.06094	2.79307e-14	Yes	Yes	-0.994488	1.55203e-05	Yes	No
8	144917532	cg02658043	NRBP2	3'UTR	3.27015	2.69771e-30	3.25024	9.46111e-19	Yes	Yes	3.14199	1.04843e-06	Yes	No
9	33240960	cg04103317	SUGT1P1;SPINK4	Body;Body	0.329819	5.99178e-08	0.402999	6.86094e-08	Yes	Yes	0.271458	1.3625e-05	Yes	No
9	82286351	cg14179288	TLE4	Body	3.36684	1.03265e-07	3.02473	1.10787e-07	Yes	Yes	4.15539	6.26184e-08	Yes	Yes
9	112078580	cg14306058	EPB41L4B;EPB41L4B	Body;Body	-0.969689	2.00235e-11	-1.11983	1.38927e-08	Yes	Yes	-0.845527	1.87053e-05	Yes	No
