# Supplementary material for: Incorporating local ancestry improves identification of ancestry-associated methylation signatures and meQTLs in African Americans
Source: Commun Biol. 2022 Apr 29;5:401. doi: 10.1038/s42003-022-03353-5 (PMC9054854; doi:10.1038/s42003-022-03353-5)
Supplement: Supplementary file 6 — Supplementary Data 4. [file 42003_2022_3353_MOESM6_ESM.xlsx]

## Sheet: Supplementary Data 4
Supplementary Data 4. The SNP-based heritability estimates of local ancestry-associated DNA methylation (mean h2=0.45, median h2=0.43) and the overall heritability (mean h2=0.06, median h2=0.01) estimated from all methylation sites
Probe	SNP-based Heritability	Probe Annotation
cg00043324	0.696173	Local ancestry
cg00546078	0.582855	Local ancestry
cg01973605	0.190729	Local ancestry
cg03541887	0.674665	Local ancestry
cg03748376	0.343863	Local ancestry
cg04015962	0.243028	Local ancestry
cg04028570	0.318989	Local ancestry
cg04101015	0.41321	Local ancestry
cg04134399	0.57982	Local ancestry
cg07115976	0.220504	Local ancestry
cg07202479	0.204173	Local ancestry
cg08640824	0.206592	Local ancestry
cg10510935	0.56001	Local ancestry
cg10962762	0.49417	Local ancestry
cg12908607	0.585064	Local ancestry
cg13092405	0.392779	Local ancestry
cg13298199	0.239001	Local ancestry
cg13893866	0.198452	Local ancestry
cg15090005	0.446418	Local ancestry
cg15576492	0.557322	Local ancestry
cg15641364	0.188381	Local ancestry
cg18148498	0.228895	Local ancestry
cg18865112	0.548865	Local ancestry
cg20240347	0.453676	Local ancestry
cg21217540	0.359452	Local ancestry
cg22044028	0.504741	Local ancestry
cg22617819	0.60538	Local ancestry
cg22816091	0.255109	Local ancestry
cg23954153	0.185957	Local ancestry
cg24052698	0.669722	Local ancestry
cg24998527	0.23632	Local ancestry
cg26347746	0.241775	Local ancestry
cg26536460	0.178537	Local ancestry
cg00358936	0.237852	Local ancestry
cg00785941	0.304962	Local ancestry
cg00833614	0.633434	Local ancestry
cg00981945	0.586632	Local ancestry
cg01059116	0.628305	Local ancestry
cg01269514	0.440639	Local ancestry
cg01800445	0.261409	Local ancestry
cg01878406	0.717198	Local ancestry
cg02152128	0.26848	Local ancestry
cg02856842	0.5309	Local ancestry
cg03061435	0.640314	Local ancestry
cg03325407	0.426322	Local ancestry
cg03432774	0.397696	Local ancestry
cg03712798	0.630374	Local ancestry
cg04024799	0.723737	Local ancestry
cg04031093	0.190508	Local ancestry
cg04126957	0.155085	Local ancestry
cg04131194	0.752212	Local ancestry
cg04162032	0.707445	Local ancestry
cg04673462	0.485395	Local ancestry
cg04682580	0.474284	Local ancestry
cg04704856	0.313379	Local ancestry
cg04811114	0.277137	Local ancestry
cg04922029	0.740888	Local ancestry
cg05044291	0.224124	Local ancestry
cg05567236	0.152707	Local ancestry
cg06935979	0.302634	Local ancestry
cg07138491	0.617182	Local ancestry
cg07343703	0.363912	Local ancestry
cg07919760	0.738304	Local ancestry
cg08127462	0.659622	Local ancestry
cg08237401	0.453634	Local ancestry
cg08260406	0.336786	Local ancestry
cg08477332	0.671179	Local ancestry
cg08477687	0.535354	Local ancestry
cg08858441	0.28577	Local ancestry
cg08859206	0.585795	Local ancestry
cg08861456	0.431906	Local ancestry
cg08944170	0.326431	Local ancestry
cg09674468	0.375606	Local ancestry
cg09903430	0.156745	Local ancestry
cg10402995	0.685332	Local ancestry
cg10541466	0.809947	Local ancestry
cg10579012	0.378832	Local ancestry
cg10909939	0.522751	Local ancestry
cg11418559	0.490949	Local ancestry
cg11806633	0.211882	Local ancestry
cg11964810	0.251447	Local ancestry
cg11965913	0.419884	Local ancestry
cg11975397	0.822694	Local ancestry
cg12023170	0.319004	Local ancestry
cg12075498	0.610777	Local ancestry
cg12213037	0.639457	Local ancestry
cg12633102	0.516497	Local ancestry
cg12741441	0.354039	Local ancestry
cg13232075	0.763605	Local ancestry
cg13246856	0.416624	Local ancestry
cg13320211	0.69037	Local ancestry
cg13606994	0.517046	Local ancestry
cg13850380	0.117341	Local ancestry
cg13919466	0.440267	Local ancestry
cg14156792	0.312901	Local ancestry
cg14781242	0.740248	Local ancestry
cg14792160	0.542633	Local ancestry
cg14856606	0.120646	Local ancestry
cg14963928	0.709425	Local ancestry
cg15104031	0.344226	Local ancestry
cg15357022	0.20148	Local ancestry
cg15387278	0.308667	Local ancestry
cg15394630	0.365768	Local ancestry
cg15580226	0.078054	Local ancestry
cg15595502	0.835419	Local ancestry
cg16173234	0.621152	Local ancestry
cg16289210	0.309885	Local ancestry
cg16348003	0.268121	Local ancestry
cg16646600	0.675559	Local ancestry
cg17435683	0.643075	Local ancestry
cg17467525	0.221915	Local ancestry
cg17810781	0.523762	Local ancestry
cg18082402	0.153484	Local ancestry
cg18144885	0.380923	Local ancestry
cg18187658	0.222917	Local ancestry
cg19240021	0.53788	Local ancestry
cg20414749	0.273755	Local ancestry
cg20433858	0.254709	Local ancestry
cg20434529	0.285476	Local ancestry
cg20459138	0.432917	Local ancestry
cg20507276	0.359255	Local ancestry
cg20876010	0.172864	Local ancestry
cg21262032	0.473967	Local ancestry
cg21534299	0.733655	Local ancestry
cg21830050	0.345866	Local ancestry
cg22237495	0.456063	Local ancestry
cg22402398	0.53584	Local ancestry
cg22450933	0.614515	Local ancestry
cg22509179	0.544241	Local ancestry
cg22674798	0.319752	Local ancestry
cg22705746	0.319535	Local ancestry
cg23230830	0.696197	Local ancestry
cg23611477	0.423093	Local ancestry
cg23656322	0.749958	Local ancestry
cg23917638	0.412015	Local ancestry
cg23982607	0.602744	Local ancestry
cg24537942	0.681302	Local ancestry
cg24692170	0.138077	Local ancestry
cg25208677	0.479589	Local ancestry
cg25465065	0.555604	Local ancestry
cg25742326	0.539792	Local ancestry
cg25767906	0.573834	Local ancestry
cg26028440	0.375601	Local ancestry
cg26430305	0.263425	Local ancestry
cg26514552	0.271159	Local ancestry
cg26840333	0.411835	Local ancestry
cg26987645	0.270297	Local ancestry
cg27387030	0.320118	Local ancestry
cg27509823	0.652252	Local ancestry
cg27535305	0.484105	Local ancestry
cg27541892	0.526439	Local ancestry
cg27572855	0.47155	Local ancestry
cg01089319	0.595705	Local ancestry
cg01357713	0.348634	Local ancestry
cg01997813	0.181993	Local ancestry
cg04750100	0.717993	Local ancestry
cg05728596	0.723529	Local ancestry
cg07542287	0.473772	Local ancestry
cg09059267	0.457116	Local ancestry
cg09674093	0.549748	Local ancestry
cg12167002	0.418571	Local ancestry
cg12236088	0.571666	Local ancestry
cg14005211	0.566065	Local ancestry
cg15361291	0.445615	Local ancestry
cg15423357	0.221287	Local ancestry
cg22068400	0.179656	Local ancestry
cg22999620	0.718075	Local ancestry
cg24220031	0.729718	Local ancestry
cg25428553	0.604675	Local ancestry
cg00052932	0.415977	Local ancestry
cg00784161	0.509316	Local ancestry
cg01089249	0.399389	Local ancestry
cg01286930	0.699662	Local ancestry
cg01305291	0.446582	Local ancestry
cg01594260	0.384419	Local ancestry
cg01726273	0.755084	Local ancestry
cg01766943	0.620193	Local ancestry
cg01884057	0.426201	Local ancestry
cg02502145	0.903845	Local ancestry
cg02819655	0.832413	Local ancestry
cg03878190	0.71603	Local ancestry
cg04088932	0.143953	Local ancestry
cg04134958	0.126702	Local ancestry
cg04168479	0.233686	Local ancestry
cg04286697	0.16429	Local ancestry
cg04681845	0.590275	Local ancestry
cg04955912	0.435544	Local ancestry
cg05058748	0.200797	Local ancestry
cg05850870	0.221254	Local ancestry
cg05962382	0.334299	Local ancestry
cg06769954	0.65075	Local ancestry
cg08110337	0.680787	Local ancestry
cg08571918	0.578549	Local ancestry
cg09125754	0.37069	Local ancestry
cg09167828	0.713089	Local ancestry
cg10278149	0.687165	Local ancestry
cg10819050	0.300321	Local ancestry
cg11023668	0.433889	Local ancestry
cg11346754	0.274848	Local ancestry
cg11370814	0.42879	Local ancestry
cg11845111	0.524061	Local ancestry
cg11944127	0.323573	Local ancestry
cg12080831	0.239171	Local ancestry
cg12148262	0.277044	Local ancestry
cg12800200	0.146535	Local ancestry
cg12935818	0.564537	Local ancestry
cg13194260	0.531434	Local ancestry
cg13262212	0.20305	Local ancestry
cg13358873	0.242143	Local ancestry
cg13363575	0.589768	Local ancestry
cg14271023	0.587645	Local ancestry
cg14290291	0.335214	Local ancestry
cg14580085	0.725662	Local ancestry
cg15976283	0.265905	Local ancestry
cg16240816	0.560129	Local ancestry
cg16444607	0.541026	Local ancestry
cg16989719	0.636365	Local ancestry
cg17075808	0.620692	Local ancestry
cg17285709	0.08279	Local ancestry
cg17386473	0.701154	Local ancestry
cg17518825	0.277483	Local ancestry
cg18102446	0.465793	Local ancestry
cg18146074	0.237805	Local ancestry
cg18368960	0.278445	Local ancestry
cg18399834	0.219111	Local ancestry
cg19374305	0.805499	Local ancestry
cg20242066	0.770587	Local ancestry
cg20954977	0.357058	Local ancestry
cg20991420	0.585216	Local ancestry
cg21195462	0.302315	Local ancestry
cg21350860	0.159358	Local ancestry
cg21487856	0.236269	Local ancestry
cg21674813	0.163153	Local ancestry
cg21899461	0.484166	Local ancestry
cg22305850	0.818735	Local ancestry
cg22360016	0.667112	Local ancestry
cg22587600	0.455162	Local ancestry
cg22681709	0.415481	Local ancestry
cg22926824	0.134084	Local ancestry
cg23363182	0.661274	Local ancestry
cg23486701	0.477368	Local ancestry
cg23555395	0.556462	Local ancestry
cg23924526	0.283471	Local ancestry
cg24172324	0.255097	Local ancestry
cg24207698	0.473348	Local ancestry
cg24396875	0.340599	Local ancestry
cg24599065	0.504507	Local ancestry
cg24663311	0.754609	Local ancestry
cg24758055	0.196027	Local ancestry
cg24906015	0.868585	Local ancestry
cg26466274	0.591759	Local ancestry
cg26521139	0.309402	Local ancestry
cg27026202	0.769349	Local ancestry
cg27211696	0.568088	Local ancestry
cg27367871	0.282523	Local ancestry
cg01025398	0.44831	Local ancestry
cg01137672	0.788169	Local ancestry
cg02466830	0.343665	Local ancestry
cg03546619	0.368809	Local ancestry
cg04426311	0.236673	Local ancestry
cg11901034	0.505436	Local ancestry
cg18004856	0.598164	Local ancestry
cg19388776	0.525625	Local ancestry
cg21789181	0.377917	Local ancestry
cg25921813	0.492152	Local ancestry
cg27112062	0.809036	Local ancestry
cg00306893	0.529591	Local ancestry
cg00315563	0.299277	Local ancestry
cg00862290	0.418815	Local ancestry
cg01280180	0.586104	Local ancestry
cg01353941	0.38936	Local ancestry
cg01617750	0.191153	Local ancestry
cg01904145	0.702759	Local ancestry
cg02332537	0.313427	Local ancestry
cg02527881	0.795357	Local ancestry
cg02635592	0.456421	Local ancestry
cg02648923	0.519693	Local ancestry
cg02700894	0.344343	Local ancestry
cg02995710	0.661556	Local ancestry
cg03457142	0.671416	Local ancestry
cg03745372	0.233339	Local ancestry
cg03818303	0.420493	Local ancestry
cg05120113	0.38276	Local ancestry
cg05677712	0.270688	Local ancestry
cg06725798	0.521568	Local ancestry
cg06726820	0.417698	Local ancestry
cg07451641	0.496584	Local ancestry
cg07773769	0.498471	Local ancestry
cg08033130	0.865426	Local ancestry
cg08522473	0.854037	Local ancestry
cg08556718	0.342731	Local ancestry
cg08825200	0.414952	Local ancestry
cg09456493	0.364526	Local ancestry
cg11159295	0.573591	Local ancestry
cg12235788	0.76634	Local ancestry
cg12321355	0.258801	Local ancestry
cg12681948	0.453493	Local ancestry
cg12789884	0.491616	Local ancestry
cg13011961	0.818799	Local ancestry
cg13709487	0.585496	Local ancestry
cg14623316	0.320369	Local ancestry
cg14761246	0.15832	Local ancestry
cg14921522	0.349928	Local ancestry
cg14944696	0.747349	Local ancestry
cg15435490	0.433108	Local ancestry
cg15798455	0.567961	Local ancestry
cg16140565	0.540927	Local ancestry
cg16534483	0.401455	Local ancestry
cg17906873	0.47113	Local ancestry
cg19145607	0.67163	Local ancestry
cg20497667	0.807758	Local ancestry
cg20932822	0.372686	Local ancestry
cg23352942	0.678794	Local ancestry
cg24032752	0.48706	Local ancestry
cg24092914	0.463297	Local ancestry
cg24935598	0.131422	Local ancestry
cg26017506	0.622676	Local ancestry
cg26466027	0.330887	Local ancestry
cg27141807	0.780592	Local ancestry
cg27396056	0.191324	Local ancestry
cg02428792	0.268844	Local ancestry
cg07360076	0.175309	Local ancestry
cg07757454	0.167352	Local ancestry
cg09407322	0.63027	Local ancestry
cg15586393	0.502873	Local ancestry
cg16297011	0.542034	Local ancestry
cg16399632	0.404852	Local ancestry
cg22772235	0.3867	Local ancestry
cg24090629	0.291691	Local ancestry
cg26479374	0.405948	Local ancestry
cg27224107	0.773573	Local ancestry
cg00071950	0.788482	Local ancestry
cg00123128	0.496784	Local ancestry
cg00689492	0.481305	Local ancestry
cg00961450	0.289456	Local ancestry
cg01477861	0.729682	Local ancestry
cg01511809	0.342479	Local ancestry
cg02417480	0.272987	Local ancestry
cg02754929	0.829551	Local ancestry
cg03217528	0.171544	Local ancestry
cg03461641	0.822752	Local ancestry
cg03965172	0.208422	Local ancestry
cg04300684	0.177597	Local ancestry
cg04618230	0.401811	Local ancestry
cg05468953	0.417484	Local ancestry
cg06857323	0.114217	Local ancestry
cg07456878	0.30682	Local ancestry
cg07745915	0.288155	Local ancestry
cg07791160	0.485639	Local ancestry
cg08365591	0.311108	Local ancestry
cg08948841	0.572136	Local ancestry
cg10135260	0.184618	Local ancestry
cg11266682	0.834522	Local ancestry
cg11299459	0.264568	Local ancestry
cg11615509	0.850846	Local ancestry
cg12011299	0.817789	Local ancestry
cg12935434	0.497304	Local ancestry
cg13534536	0.598841	Local ancestry
cg14422932	0.798015	Local ancestry
cg14763906	0.136098	Local ancestry
cg14964336	0.142675	Local ancestry
cg15491432	0.342925	Local ancestry
cg15645986	0.156101	Local ancestry
cg16301894	0.552052	Local ancestry
cg18083114	0.385652	Local ancestry
cg19621877	0.380136	Local ancestry
cg19935756	0.555199	Local ancestry
cg20743744	0.399047	Local ancestry
cg20896728	0.179176	Local ancestry
cg22252999	0.635001	Local ancestry
cg23574427	0.725272	Local ancestry
cg24116965	0.151104	Local ancestry
cg26262055	0.262607	Local ancestry
cg26347359	0.44049	Local ancestry
cg27534225	0.492172	Local ancestry
cg00049729	0.469537	Local ancestry
cg01256539	0.396824	Local ancestry
cg01551729	0.55752	Local ancestry
cg03822746	0.517637	Local ancestry
cg04703620	0.264517	Local ancestry
cg05693864	0.39595	Local ancestry
cg07858195	0.377498	Local ancestry
cg08474748	0.428284	Local ancestry
cg08742194	0.432482	Local ancestry
cg08979191	0.411709	Local ancestry
cg09547099	0.146043	Local ancestry
cg11459648	0.526952	Local ancestry
cg11609571	0.706798	Local ancestry
cg12302189	0.180866	Local ancestry
cg12395823	0.316821	Local ancestry
cg17401179	0.095996	Local ancestry
cg18302225	0.408376	Local ancestry
cg19581963	0.179347	Local ancestry
cg23193410	0.141854	Local ancestry
cg26675379	0.377873	Local ancestry
cg26929925	0.396897	Local ancestry
cg27010096	0.526938	Local ancestry
cg00312553	0.487671	Local ancestry
cg00697057	0.214487	Local ancestry
cg00976381	0.172995	Local ancestry
cg01301339	0.346224	Local ancestry
cg01444808	0.19151	Local ancestry
cg01580782	0.138561	Local ancestry
cg01742263	0.459791	Local ancestry
cg01810267	0.378404	Local ancestry
cg01973920	0.211511	Local ancestry
cg01983248	0.355039	Local ancestry
cg02299136	0.175749	Local ancestry
cg02601475	0.324684	Local ancestry
cg04002935	0.510738	Local ancestry
cg04480106	0.670314	Local ancestry
cg05340042	0.503859	Local ancestry
cg05483076	0.51294	Local ancestry
cg05585991	0.366643	Local ancestry
cg06526721	0.33706	Local ancestry
cg06653140	0.732512	Local ancestry
cg06941635	0.310503	Local ancestry
cg07837187	0.463538	Local ancestry
cg07875360	0.54033	Local ancestry
cg08238375	0.717114	Local ancestry
cg09546802	0.681896	Local ancestry
cg10496840	0.678695	Local ancestry
cg11430075	0.427193	Local ancestry
cg11483884	0.14073	Local ancestry
cg12205435	0.342673	Local ancestry
cg12407526	0.41642	Local ancestry
cg12470775	0.778965	Local ancestry
cg12936220	0.216717	Local ancestry
cg13334727	0.129665	Local ancestry
cg14388237	0.697237	Local ancestry
cg14453949	0.308301	Local ancestry
cg14773178	0.764287	Local ancestry
cg15846771	0.272365	Local ancestry
cg16989587	0.774966	Local ancestry
cg17321235	0.157719	Local ancestry
cg17395555	0.629349	Local ancestry
cg19445684	0.181321	Local ancestry
cg19518672	0.24856	Local ancestry
cg19843353	0.347254	Local ancestry
cg21070081	0.675401	Local ancestry
cg22000984	0.743381	Local ancestry
cg22561794	0.625559	Local ancestry
cg23019589	0.595815	Local ancestry
cg23077575	0.19255	Local ancestry
cg23395749	0.532757	Local ancestry
cg23994191	0.191099	Local ancestry
cg24180759	0.099159	Local ancestry
cg25212993	0.313647	Local ancestry
cg26168224	0.851348	Local ancestry
cg26567688	0.20084	Local ancestry
cg26598350	0.242572	Local ancestry
cg26842080	0.346895	Local ancestry
cg26966186	0.425398	Local ancestry
cg27309611	0.457218	Local ancestry
cg27346937	0.283712	Local ancestry
cg27641240	0.603107	Local ancestry
cg02246922	0.909107	Local ancestry
cg03605610	0.193054	Local ancestry
cg03678062	0.461444	Local ancestry
cg05901451	0.393828	Local ancestry
cg09085698	0.355909	Local ancestry
cg10709727	0.619255	Local ancestry
cg13293729	0.282255	Local ancestry
cg15991478	0.933161	Local ancestry
cg16044251	0.157381	Local ancestry
cg16235748	0.35372	Local ancestry
cg16351957	0.616576	Local ancestry
cg21351392	0.239744	Local ancestry
cg22947402	0.800049	Local ancestry
cg25680145	0.51365	Local ancestry
cg25852052	0.329576	Local ancestry
cg27530576	0.430748	Local ancestry
cg00012638	0.457815	Local ancestry
cg00116315	0.520683	Local ancestry
cg00266592	0.325148	Local ancestry
cg00403478	0.64937	Local ancestry
cg00985040	0.640972	Local ancestry
cg01372898	0.744703	Local ancestry
cg01549940	0.250135	Local ancestry
cg01785233	0.499444	Local ancestry
cg01907837	0.311797	Local ancestry
cg02129814	0.368052	Local ancestry
cg02880877	0.404908	Local ancestry
cg03271093	0.473554	Local ancestry
cg04145681	0.938209	Local ancestry
cg04742282	0.387423	Local ancestry
cg05517541	0.637932	Local ancestry
cg05624396	0.462468	Local ancestry
cg05995528	0.66482	Local ancestry
cg06084579	0.834862	Local ancestry
cg07086945	0.367265	Local ancestry
cg07125469	0.353249	Local ancestry
cg07604616	0.564291	Local ancestry
cg07661389	0.840405	Local ancestry
cg08996597	0.901456	Local ancestry
cg09247979	0.357137	Local ancestry
cg10395519	0.687454	Local ancestry
cg10512408	0.761433	Local ancestry
cg10794973	0.085905	Local ancestry
cg11014380	0.322254	Local ancestry
cg12350822	0.606786	Local ancestry
cg13606420	0.444565	Local ancestry
cg13661648	0.781976	Local ancestry
cg13808979	0.820464	Local ancestry
cg14261943	0.802662	Local ancestry
cg14267525	0.268535	Local ancestry
cg14482998	0.429397	Local ancestry
cg14940260	0.669146	Local ancestry
cg15241130	0.584533	Local ancestry
cg15706692	0.737812	Local ancestry
cg15936318	0.234293	Local ancestry
cg16492833	0.468781	Local ancestry
cg16503713	0.344301	Local ancestry
cg17284119	0.273769	Local ancestry
cg17501210	0.337636	Local ancestry
cg18145961	0.310385	Local ancestry
cg18307968	0.714068	Local ancestry
cg18373580	0.363249	Local ancestry
cg19178509	0.84079	Local ancestry
cg20133046	0.672616	Local ancestry
cg21088783	0.180598	Local ancestry
cg21118486	0.210859	Local ancestry
cg21126692	0.33858	Local ancestry
cg21492127	0.673882	Local ancestry
cg24017912	0.301403	Local ancestry
cg25005112	0.407887	Local ancestry
cg26079810	0.32566	Local ancestry
cg26472684	0.417961	Local ancestry
cg26846943	0.821932	Local ancestry
cg27045756	0.349146	Local ancestry
cg00473294	0.282334	Local ancestry
cg01952989	0.326816	Local ancestry
cg03295361	0.264312	Local ancestry
cg03367558	0.299945	Local ancestry
cg05627663	0.523089	Local ancestry
cg06587217	0.303697	Local ancestry
cg08545129	0.387181	Local ancestry
cg12356249	0.633505	Local ancestry
cg14004847	0.637409	Local ancestry
cg16178271	0.751835	Local ancestry
cg16993108	0.357168	Local ancestry
cg18423103	0.557604	Local ancestry
cg18519774	0.501838	Local ancestry
cg19336198	0.133953	Local ancestry
cg19410471	0.626518	Local ancestry
cg22109827	0.359419	Local ancestry
cg22886694	0.172136	Local ancestry
cg25834613	0.693882	Local ancestry
cg01107185	0.258043	Local ancestry
cg01219135	0.402892	Local ancestry
cg02215787	0.549557	Local ancestry
cg02305113	0.545312	Local ancestry
cg03449398	0.07836	Local ancestry
cg03515829	0.465794	Local ancestry
cg05182265	0.686757	Local ancestry
cg05886620	0.330089	Local ancestry
cg06093861	0.832991	Local ancestry
cg07568296	0.510037	Local ancestry
cg08101922	0.845587	Local ancestry
cg08746591	0.270811	Local ancestry
cg09395443	0.148697	Local ancestry
cg09404428	0.790254	Local ancestry
cg09896999	0.430509	Local ancestry
cg11611357	0.502002	Local ancestry
cg11715858	0.331642	Local ancestry
cg12894711	0.76762	Local ancestry
cg12999366	0.23591	Local ancestry
cg13420273	0.331656	Local ancestry
cg14497697	0.428633	Local ancestry
cg15591276	0.291978	Local ancestry
cg15641398	0.378827	Local ancestry
cg15679892	0.331149	Local ancestry
cg15701281	0.552849	Local ancestry
cg15765638	0.496652	Local ancestry
cg15893356	0.412504	Local ancestry
cg16167422	0.455835	Local ancestry
cg16880946	0.482859	Local ancestry
cg16972057	0.373902	Local ancestry
cg17240725	0.656474	Local ancestry
cg17437088	0.175004	Local ancestry
cg17892629	0.267453	Local ancestry
cg18664596	0.475416	Local ancestry
cg18669823	0.449058	Local ancestry
cg19494591	0.361413	Local ancestry
cg19816811	0.498952	Local ancestry
cg21075678	0.66201	Local ancestry
cg22535849	0.667597	Local ancestry
cg23151649	0.281978	Local ancestry
cg23304165	0.868359	Local ancestry
cg23387468	0.231603	Local ancestry
cg24038192	0.264102	Local ancestry
cg24505167	0.525891	Local ancestry
cg24650262	0.201085	Local ancestry
cg25235205	0.113417	Local ancestry
cg25418001	0.360406	Local ancestry
cg25579180	0.81342	Local ancestry
cg00688297	0.345877	Local ancestry
cg01049884	0.497995	Local ancestry
cg01650371	0.593896	Local ancestry
cg03964515	0.121509	Local ancestry
cg04142296	0.444079	Local ancestry
cg04470072	0.405141	Local ancestry
cg05828690	0.306048	Local ancestry
cg06830360	0.351297	Local ancestry
cg12457210	0.550397	Local ancestry
cg14739437	0.516119	Local ancestry
cg19413350	0.545368	Local ancestry
cg19657945	0.810942	Local ancestry
cg19682134	0.489845	Local ancestry
cg20982735	0.421122	Local ancestry
cg00295418	0.543605	Local ancestry
cg00613562	0.245211	Local ancestry
cg00738934	0.805531	Local ancestry
cg00776405	0.623288	Local ancestry
cg01145119	0.566862	Local ancestry
cg01280390	0.795395	Local ancestry
cg01759110	0.614446	Local ancestry
cg02179473	0.091605	Local ancestry
cg02658043	0.624473	Local ancestry
cg02854313	0.741328	Local ancestry
cg03386509	0.36167	Local ancestry
cg03958308	0.485569	Local ancestry
cg04912297	0.515253	Local ancestry
cg05358723	0.441627	Local ancestry
cg05419198	0.311777	Local ancestry
cg06341195	0.664025	Local ancestry
cg06556648	0.230066	Local ancestry
cg06699216	0.852902	Local ancestry
cg08270491	0.661792	Local ancestry
cg08911152	0.818649	Local ancestry
cg08915632	0.4873	Local ancestry
cg09430518	0.516431	Local ancestry
cg09654669	0.689208	Local ancestry
cg10039928	0.310347	Local ancestry
cg10118557	0.325501	Local ancestry
cg12091331	0.588917	Local ancestry
cg12502823	0.611883	Local ancestry
cg13153661	0.566631	Local ancestry
cg13283845	0.849504	Local ancestry
cg14485744	0.271825	Local ancestry
cg14640466	0.487783	Local ancestry
cg14866167	0.412039	Local ancestry
cg16909799	0.179509	Local ancestry
cg17475774	0.427681	Local ancestry
cg17903548	0.566531	Local ancestry
cg18929511	0.52671	Local ancestry
cg20545721	0.118833	Local ancestry
cg21053362	0.344413	Local ancestry
cg21399717	0.398573	Local ancestry
cg21414636	0.137878	Local ancestry
cg22038738	0.713575	Local ancestry
cg22108175	0.49851	Local ancestry
cg22123784	0.75902	Local ancestry
cg23224142	0.633006	Local ancestry
cg23248208	0.300437	Local ancestry
cg23359385	0.527323	Local ancestry
cg24107665	0.502049	Local ancestry
cg24596472	0.789553	Local ancestry
cg24599650	0.605389	Local ancestry
cg25457832	0.336873	Local ancestry
cg25597976	0.174988	Local ancestry
cg26530341	0.297017	Local ancestry
cg13397898	0.335746	Local ancestry
cg13421753	0.356573	Local ancestry
cg13713218	0.533465	Local ancestry
cg14143304	0.396246	Local ancestry
cg14435550	0.290698	Local ancestry
cg00340349	0.738076	Local ancestry
cg01000188	0.376344	Local ancestry
cg03924115	0.343557	Local ancestry
cg04103317	0.543597	Local ancestry
cg04961911	0.255265	Local ancestry
cg05493344	0.239129	Local ancestry
cg09419670	0.840719	Local ancestry
cg12490887	0.15587	Local ancestry
cg12872489	0.644391	Local ancestry
cg13571972	0.239518	Local ancestry
cg13713821	0.465677	Local ancestry
cg13941235	0.387022	Local ancestry
cg14021170	0.366705	Local ancestry
cg14150774	0.207338	Local ancestry
cg14157578	0.55006	Local ancestry
cg14179288	0.779632	Local ancestry
cg14186948	0.173947	Local ancestry
cg14187724	0.345346	Local ancestry
cg14244493	0.138379	Local ancestry
cg14306058	0.751098	Local ancestry
cg14469972	0.551587	Local ancestry
cg14564229	0.583518	Local ancestry
cg14574047	0.386606	Local ancestry
cg14625636	0.541071	Local ancestry
cg18776287	0.214576	Local ancestry
cg21717724	0.768633	Local ancestry
cg24643417	0.700226	Local ancestry
cg02698580	0.126194	Local ancestry
cg05313588	0.214554	Local ancestry
cg14784699	0.391647	Local ancestry
cg20169779	0.231569	Local ancestry
cg20638675	0.76848	Local ancestry
cg22660341	0.19825	Local ancestry
cg22789769	0.659806	Local ancestry
cg23933602	0.213735	Local ancestry
cg24055178	0.220735	Local ancestry
cg00520933	0.306999	Local ancestry
cg00541500	0.306464	Local ancestry
cg00750430	0.429301	Local ancestry
cg02947450	0.640825	Local ancestry
cg03764364	0.460922	Local ancestry
cg03798045	0.258035	Local ancestry
cg04128746	0.580078	Local ancestry
cg04194432	0.49092	Local ancestry
cg04764907	0.222378	Local ancestry
cg04926193	0.447386	Local ancestry
cg05124243	0.590779	Local ancestry
cg05963179	0.384964	Local ancestry
cg06012872	0.737062	Local ancestry
cg06520331	0.304747	Local ancestry
cg07934434	0.535292	Local ancestry
cg08917117	0.791491	Local ancestry
cg13224914	0.162471	Local ancestry
cg13379757	0.6979	Local ancestry
cg14835575	0.555895	Local ancestry
cg14939821	0.637356	Local ancestry
cg15772157	0.31082	Local ancestry
cg16063312	0.383266	Local ancestry
cg16913841	0.588548	Local ancestry
cg17077610	0.292144	Local ancestry
cg18082515	0.54889	Local ancestry
cg18303477	0.302575	Local ancestry
cg19021428	0.242744	Local ancestry
cg19848924	0.611709	Local ancestry
cg20205188	0.743773	Local ancestry
cg20605886	0.30491	Local ancestry
cg22840887	0.543337	Local ancestry
cg23027329	0.700103	Local ancestry
cg23659134	0.607599	Local ancestry
cg23693569	0.734884	Local ancestry
cg23992194	0.287231	Local ancestry
cg24053748	0.536472	Local ancestry
cg24754223	0.205447	Local ancestry
cg24861272	0.236512	Local ancestry
cg25178900	0.614972	Local ancestry
cg25321212	0.221616	Local ancestry
cg27076160	0.849753	Local ancestry
cg27488007	0.208019	Local ancestry
cg02785814	0.265396	Local ancestry
cg05337258	0.239671	Local ancestry
cg06767142	0.127614	Local ancestry
cg09597767	0.416467	Local ancestry
cg11846598	0.336158	Local ancestry
cg11861562	0.470684	Local ancestry
cg12264934	0.113342	Local ancestry
cg13145504	0.223651	Local ancestry
cg14329059	0.145094	Local ancestry
cg15394860	0.158458	Local ancestry
cg16524733	0.408719	Local ancestry
cg21191514	0.405016	Local ancestry
cg23715045	0.146473	Local ancestry
cg23951474	0.410044	Local ancestry
cg24478926	0.416505	Local ancestry
cg24752563	0.62677	Local ancestry
cg24942416	0.160525	Local ancestry
cg26579892	0.166293	Local ancestry
cg26776957	0.664296	Local ancestry
cg00045227	0.838905	Local ancestry
cg01286655	0.322738	Local ancestry
cg01385198	0.44363	Local ancestry
cg01436723	0.529547	Local ancestry
cg01998806	0.830678	Local ancestry
cg02082342	0.128134	Local ancestry
cg02391615	0.294339	Local ancestry
cg03044513	0.375737	Local ancestry
cg03807330	0.723702	Local ancestry
cg04006266	0.363612	Local ancestry
cg04087571	0.59945	Local ancestry
cg05590274	0.418465	Local ancestry
cg05954192	0.814375	Local ancestry
cg06912304	0.619582	Local ancestry
cg07243138	0.430643	Local ancestry
cg07745373	0.626202	Local ancestry
cg09673570	0.365843	Local ancestry
cg09864245	0.634512	Local ancestry
cg10938684	0.758336	Local ancestry
cg11845292	0.358964	Local ancestry
cg12062782	0.83382	Local ancestry
cg12208638	0.837184	Local ancestry
cg12389611	0.790198	Local ancestry
cg12797157	0.834413	Local ancestry
cg13286116	0.485555	Local ancestry
cg13520651	0.442763	Local ancestry
cg14394264	0.430129	Local ancestry
cg17271269	0.523682	Local ancestry
cg17996830	0.466652	Local ancestry
cg19131476	0.505248	Local ancestry
cg20608306	0.593057	Local ancestry
cg21929875	0.152743	Local ancestry
cg22380508	0.507731	Local ancestry
cg23097878	0.611623	Local ancestry
cg23725454	0.281668	Local ancestry
cg23929682	0.50475	Local ancestry
cg24851651	0.694443	Local ancestry
cg25155064	0.294534	Local ancestry
cg25800328	0.793303	Local ancestry
cg25833922	0.64071	Local ancestry
cg25866895	0.597032	Local ancestry
cg26069044	0.857445	Local ancestry
cg00083790	0.198267	Local ancestry
cg03240059	0.152498	Local ancestry
cg05181941	0.314793	Local ancestry
cg05393297	0.81454	Local ancestry
cg05932702	0.31962	Local ancestry
cg06202470	0.725525	Local ancestry
cg06777732	0.651261	Local ancestry
cg06813297	0.451467	Local ancestry
cg06893288	0.214189	Local ancestry
cg09451320	0.19636	Local ancestry
cg09788416	0.476043	Local ancestry
cg10240950	0.879702	Local ancestry
cg10928034	0.256646	Local ancestry
cg11146691	0.386097	Local ancestry
cg15006627	0.189232	Local ancestry
cg15260428	0.538849	Local ancestry
cg17501823	0.372479	Local ancestry
cg18232235	0.636952	Local ancestry
cg20077028	0.631169	Local ancestry
cg23325997	0.139044	Local ancestry
cg24630778	0.615694	Local ancestry
cg26734620	0.162712	Local ancestry
cg00524706	0.34196	Local ancestry
cg00549601	0.613163	Local ancestry
cg01302562	0.666016	Local ancestry
cg01581686	0.541608	Local ancestry
cg01687878	0.337451	Local ancestry
cg02126688	0.331755	Local ancestry
cg03117611	0.221567	Local ancestry
cg03885975	0.405508	Local ancestry
cg04115878	0.520142	Local ancestry
cg05375686	0.19289	Local ancestry
cg06712767	0.586955	Local ancestry
cg06715628	0.386589	Local ancestry
cg07601320	0.350437	Local ancestry
cg07644039	0.449854	Local ancestry
cg07703756	0.565455	Local ancestry
cg07880109	0.618762	Local ancestry
cg08164151	0.64577	Local ancestry
cg08214142	0.520296	Local ancestry
cg08821431	0.416466	Local ancestry
cg09084244	0.890815	Local ancestry
cg09814354	0.739149	Local ancestry
cg10168894	0.282319	Local ancestry
cg10195814	0.421875	Local ancestry
cg11742268	0.465231	Local ancestry
cg11893127	0.575377	Local ancestry
cg12115748	0.390899	Local ancestry
cg12199011	0.605361	Local ancestry
cg12745325	0.459613	Local ancestry
cg12870014	0.863851	Local ancestry
cg13102120	0.6217	Local ancestry
cg13175739	0.470774	Local ancestry
cg13380890	0.59192	Local ancestry
cg13586425	0.488205	Local ancestry
cg13802583	0.498645	Local ancestry
cg14076161	0.269362	Local ancestry
cg14140673	0.547786	Local ancestry
cg14384748	0.25377	Local ancestry
cg14563949	0.248722	Local ancestry
cg14581129	0.74294	Local ancestry
cg14830166	0.395579	Local ancestry
cg15368222	0.789674	Local ancestry
cg15584813	0.360807	Local ancestry
cg16329197	0.727641	Local ancestry
cg16643603	0.155885	Local ancestry
cg16919680	0.487551	Local ancestry
cg17765387	0.453135	Local ancestry
cg18697143	0.355065	Local ancestry
cg18924562	0.649077	Local ancestry
cg19120225	0.273198	Local ancestry
cg19651115	0.550178	Local ancestry
cg19781462	0.418397	Local ancestry
cg20047055	0.23307	Local ancestry
cg20089491	0.281746	Local ancestry
cg20135711	0.51846	Local ancestry
cg20188490	0.657444	Local ancestry
cg20717053	0.636476	Local ancestry
cg21166143	0.621647	Local ancestry
cg21428710	0.38458	Local ancestry
cg21745287	0.425786	Local ancestry
cg22049899	0.314273	Local ancestry
cg22540040	0.68671	Local ancestry
cg23152742	0.332678	Local ancestry
cg23373401	0.456512	Local ancestry
cg23788418	0.388856	Local ancestry
cg23841186	0.322166	Local ancestry
cg23914694	0.462546	Local ancestry
cg25025879	0.638525	Local ancestry
cg25198599	0.44757	Local ancestry
cg25557995	0.345649	Local ancestry
cg25563625	0.818659	Local ancestry
cg25772418	0.622409	Local ancestry
cg27161197	0.138274	Local ancestry
cg04139567	0.404632	Local ancestry
cg11408952	0.19737	Local ancestry
cg21422164	0.547245	Local ancestry
cg25968569	0.186978	Local ancestry
cg00495681	0.570161	Local ancestry
cg01872988	0.833219	Local ancestry
cg03958744	0.729227	Local ancestry
cg04162223	0.716109	Local ancestry
cg05122437	0.239044	Local ancestry
cg05840412	0.416625	Local ancestry
cg06611532	0.854208	Local ancestry
cg07271471	0.453455	Local ancestry
cg12474090	0.31563	Local ancestry
cg15108060	0.463025	Local ancestry
cg21747549	0.774715	Local ancestry
cg23320987	0.425554	Local ancestry
cg23400607	0.471533	Local ancestry
cg01166350	0.347789	Local ancestry
cg10969997	0.364509	Local ancestry
cg11481687	0.748601	Local ancestry
cg14391345	0.06359	Local ancestry
cg15891218	0.234703	Local ancestry
cg15895213	0.437651	Local ancestry
cg18397450	0.617057	Local ancestry
cg19584674	0.532141	Local ancestry
cg20072528	0.443286	Local ancestry
cg23076370	0.215351	Local ancestry
cg26396452	0.433869	Local ancestry
cg26579556	0.283395	Local ancestry
cg01748970	0.351404	Local ancestry
cg01878807	0.477667	Local ancestry
cg02882979	0.534917	Local ancestry
cg04306507	0.791363	Local ancestry
cg04829830	0.382874	Local ancestry
cg05313263	0.440592	Local ancestry
cg05940425	0.782883	Local ancestry
cg06618474	0.228978	Local ancestry
cg06744740	0.49933	Local ancestry
cg07092725	0.270217	Local ancestry
cg07470598	0.500823	Local ancestry
cg07961098	0.244477	Local ancestry
cg09998151	0.797044	Local ancestry
cg10081469	0.232067	Local ancestry
cg10087771	0.612178	Local ancestry
cg10967532	0.654567	Local ancestry
cg11001769	0.229958	Local ancestry
cg11773456	0.181044	Local ancestry
cg11837275	0.433353	Local ancestry
cg11857805	0.802919	Local ancestry
cg12969729	0.857777	Local ancestry
cg14270590	0.662111	Local ancestry
cg14837792	0.397225	Local ancestry
cg17342499	0.45864	Local ancestry
cg17919599	0.335837	Local ancestry
cg18657988	0.582719	Local ancestry
cg18825221	0.819105	Local ancestry
cg18863119	0.410512	Local ancestry
cg18872420	0.837622	Local ancestry
cg23112188	0.250158	Local ancestry
cg23283614	0.567883	Local ancestry
cg23902114	0.41632	Local ancestry
cg24725246	0.045656	Local ancestry
cg24975244	0.068817	Local ancestry
cg03321553	0.085034	Local ancestry
cg03449867	0.686353	Local ancestry
cg03791955	0.363822	Local ancestry
cg07147709	0.30164	Local ancestry
cg14004983	0.583693	Local ancestry
cg14079705	0.629255	Local ancestry
cg20906524	0.433203	Local ancestry
cg24737374	0.419161	Local ancestry
cg25744700	0.184621	Local ancestry
cg25801113	0.730139	Local ancestry
cg26099834	0.664641	Local ancestry
cg26942432	0.620049	Local ancestry
cg00152322	0.552804	Local ancestry
cg00506935	0.288794	Local ancestry
cg02155558	0.659528	Local ancestry
cg02812767	0.428705	Local ancestry
cg04579183	0.765225	Local ancestry
cg05218035	0.153426	Local ancestry
cg06926377	0.801131	Local ancestry
cg09873524	0.221806	Local ancestry
cg09884419	0.251978	Local ancestry
cg09898695	0.507996	Local ancestry
cg09914542	0.385957	Local ancestry
cg10070864	0.77174	Local ancestry
cg10248985	0.190254	Local ancestry
cg11271546	0.321752	Local ancestry
cg12131826	0.446095	Local ancestry
cg12163955	0.294956	Local ancestry
cg12426344	0.323771	Local ancestry
cg12476968	0.304333	Local ancestry
cg12932613	0.484839	Local ancestry
cg15269541	0.291446	Local ancestry
cg15586327	0.313899	Local ancestry
cg16958467	0.727581	Local ancestry
cg17916960	0.708013	Local ancestry
cg19547844	0.618453	Local ancestry
cg20329220	0.207268	Local ancestry
cg21523688	0.525418	Local ancestry
cg21667061	0.718243	Local ancestry
cg21848673	0.12507	Local ancestry
cg22715398	0.514662	Local ancestry
cg22874989	0.397149	Local ancestry
cg22988430	0.24207	Local ancestry
cg24382249	0.669021	Local ancestry
cg25481157	0.710302	Local ancestry
cg27037937	0.116481	Local ancestry
cg27046604	0.5064	Local ancestry
cg27663476	0.246925	Local ancestry
cg00443946	0.321752	Local ancestry
cg00452882	0.553419	Local ancestry
cg01768446	0.585346	Local ancestry
cg02102533	0.43729	Local ancestry
cg03902159	0.363532	Local ancestry
cg04431965	0.72706	Local ancestry
cg05004142	0.436696	Local ancestry
cg05477246	0.313571	Local ancestry
cg05477582	0.905005	Local ancestry
cg07412281	0.229516	Local ancestry
cg07519426	0.270543	Local ancestry
cg09316954	0.33711	Local ancestry
cg09482050	0.525171	Local ancestry
cg09791621	0.528119	Local ancestry
cg26809488	0.669417	Local ancestry
cg27297104	0.563912	Local ancestry
cg27436995	0.424709	Local ancestry
cg00348900	0.365369	Local ancestry
cg00431924	0.205949	Local ancestry
cg00510320	0.618085	Local ancestry
cg00658411	0.616732	Local ancestry
cg00684790	0.23742	Local ancestry
cg00941419	0.327106	Local ancestry
cg01443318	0.338698	Local ancestry
cg02961798	0.55529	Local ancestry
cg03623568	0.709765	Local ancestry
cg03784048	0.524096	Local ancestry
cg04013166	0.4328	Local ancestry
cg04016252	0.234657	Local ancestry
cg04257263	0.16545	Local ancestry
cg06432309	0.562662	Local ancestry
cg06683487	0.223784	Local ancestry
cg06762442	0.403076	Local ancestry
cg07011318	0.583398	Local ancestry
cg07307142	0.683503	Local ancestry
cg07563944	0.143902	Local ancestry
cg07736657	0.76689	Local ancestry
cg08098950	0.310403	Local ancestry
cg08739696	0.150409	Local ancestry
cg08946161	0.46522	Local ancestry
cg09016324	0.319447	Local ancestry
cg09274344	0.62134	Local ancestry
cg09351263	0.285134	Local ancestry
cg09426937	0.528402	Local ancestry
cg09439754	0.570748	Local ancestry
cg10215414	0.532212	Local ancestry
cg16471167	0.322513	Local ancestry
cg16582469	0.750597	Local ancestry
cg16594957	0.701178	Local ancestry
cg23195510	0.207298	Local ancestry
cg24033122	0.173382	Local ancestry
cg26771582	0.296612	Local ancestry
cg27355006	0.123179	Local ancestry
cg27639575	0.275957	Local ancestry
cg00555905	0.49848	Local ancestry
cg01215717	0.629379	Local ancestry
cg01537847	0.378883	Local ancestry
cg02194714	0.137849	Local ancestry
cg02228675	0.548089	Local ancestry
cg02262923	0.512951	Local ancestry
cg02622647	0.603056	Local ancestry
cg04515258	0.318426	Local ancestry
cg05156120	0.643175	Local ancestry
cg05727573	0.362118	Local ancestry
cg06468454	0.379062	Local ancestry
cg08008636	0.289495	Local ancestry
cg09142578	0.460236	Local ancestry
cg09944012	0.718988	Local ancestry
cg10953317	0.26582	Local ancestry
cg11482879	0.462571	Local ancestry
cg15723222	0.585355	Local ancestry
cg17093615	0.396929	Local ancestry
cg17481637	0.753444	Local ancestry
cg19425807	0.331649	Local ancestry
cg20626964	0.153903	Local ancestry
cg23148631	0.533108	Local ancestry
cg23551198	0.357567	Local ancestry
cg23758822	0.513494	Local ancestry
cg23891399	0.238552	Local ancestry
cg26338869	0.334915	Local ancestry
cg26537098	0.290419	Local ancestry
cg00647820	0.58264	Local ancestry
cg00797779	0.496665	Local ancestry
cg00901687	0.432089	Local ancestry
cg00948524	0.336227	Local ancestry
cg01132443	0.271002	Local ancestry
cg01347228	0.445994	Local ancestry
cg01507342	0.697868	Local ancestry
cg01912040	0.298035	Local ancestry
cg02450064	0.580309	Local ancestry
cg02627403	0.225541	Local ancestry
cg02780269	0.112878	Local ancestry
cg02880508	0.118093	Local ancestry
cg04009666	0.115737	Local ancestry
cg04104776	0.159911	Local ancestry
cg04193820	0.477718	Local ancestry
cg04477101	0.352129	Local ancestry
cg04495270	0.771171	Local ancestry
cg04590184	0.460874	Local ancestry
cg05616858	0.196574	Local ancestry
cg06409153	0.250922	Local ancestry
cg06791979	0.267446	Local ancestry
cg06957310	0.560872	Local ancestry
cg07010633	0.264555	Local ancestry
cg07740110	0.227907	Local ancestry
cg08577293	0.258005	Local ancestry
cg08762247	0.187806	Local ancestry
cg08896939	0.359493	Local ancestry
cg09251764	0.307336	Local ancestry
cg09380069	0.151233	Local ancestry
cg09683562	0.360446	Local ancestry
cg10187674	0.254929	Local ancestry
cg10194295	0.431374	Local ancestry
cg10249734	0.199554	Local ancestry
cg10896456	0.118331	Local ancestry
cg11144103	0.796687	Local ancestry
cg11262216	0.572822	Local ancestry
cg11331837	0.282432	Local ancestry
cg11440486	0.44658	Local ancestry
cg11494091	0.706296	Local ancestry
cg11728928	0.276699	Local ancestry
cg11857033	0.43608	Local ancestry
cg12118246	0.29386	Local ancestry
cg12137220	0.100508	Local ancestry
cg12331932	0.259518	Local ancestry
cg12407791	0.250767	Local ancestry
cg13093111	0.190569	Local ancestry
cg13416381	0.432549	Local ancestry
cg14750778	0.226429	Local ancestry
cg14900154	0.708166	Local ancestry
cg15308737	0.187655	Local ancestry
cg15945287	0.105635	Local ancestry
cg16145187	0.295669	Local ancestry
cg16535752	0.636828	Local ancestry
cg17201438	0.360116	Local ancestry
cg17393016	0.71404	Local ancestry
cg18425700	0.360039	Local ancestry
cg18459618	0.490737	Local ancestry
cg19949948	0.71582	Local ancestry
cg20120165	0.25493	Local ancestry
cg20291162	0.609955	Local ancestry
cg20459037	0.498417	Local ancestry
cg20469139	0.479313	Local ancestry
cg21951648	0.184615	Local ancestry
cg22254135	0.302574	Local ancestry
cg22809682	0.365967	Local ancestry
cg23120541	0.317479	Local ancestry
cg23470227	0.195957	Local ancestry
cg23753182	0.632015	Local ancestry
cg24135491	0.237032	Local ancestry
cg24315876	0.718516	Local ancestry
cg24375215	0.261836	Local ancestry
cg24425628	0.568952	Local ancestry
cg25589929	0.280414	Local ancestry
cg25683268	0.097601	Local ancestry
cg26039662	0.522407	Local ancestry
cg26214645	0.12596	Local ancestry
cg26557617	0.370851	Local ancestry
cg27226927	0.259815	Local ancestry
cg02750262	0.365261	Local ancestry
cg03972071	0.232004	Local ancestry
cg14940698	0.686753	Local ancestry
cg21330207	0.45616	Local ancestry
cg02875788	0.182311	Local ancestry
cg06511678	0.157296	Local ancestry
cg11568697	0.395308	Local ancestry
cg12929678	0.482511	Local ancestry
cg13164537	0.447525	Local ancestry
cg15663348	0.256096	Local ancestry
cg15943602	0.17223	Local ancestry
cg18449964	0.245822	Local ancestry
cg18971282	0.514311	Local ancestry
cg19203115	0.547494	Local ancestry
cg20768743	0.27963	Local ancestry
cg21786191	0.663892	Local ancestry
cg25427967	0.228188	Local ancestry
cg25952192	0.27436	Local ancestry
cg26246840	0.126976	Local ancestry
cg26848442	0.466823	Local ancestry
cg09472430	0.210444	Local ancestry
cg11666770	0.17247	Local ancestry
cg11738485	0.777327	Local ancestry
cg15150836	0.412608	Local ancestry
cg17884674	0.352957	Local ancestry
cg23522194	0.346993	Local ancestry
cg26983177	0.460986	Local ancestry
cg00667525	0.560133	Local ancestry
cg01045132	0.21552	Local ancestry
cg02404575	0.229602	Local ancestry
cg02765403	0.337904	Local ancestry
cg03563238	0.337406	Local ancestry
cg03707168	0.094924	Local ancestry
cg03737367	0.512014	Local ancestry
cg04170623	0.800501	Local ancestry
cg04328562	0.119838	Local ancestry
cg04349727	0.090328	Local ancestry
cg04657146	0.786352	Local ancestry
cg05670991	0.414528	Local ancestry
cg06417478	0.78349	Local ancestry
cg06596975	0.236211	Local ancestry
cg06687732	0.34471	Local ancestry
cg07936856	0.20954	Local ancestry
cg08052120	0.647235	Local ancestry
cg08478046	0.291041	Local ancestry
cg08877591	0.219887	Local ancestry
cg10771931	0.807765	Local ancestry
cg11446693	0.439309	Local ancestry
cg12854483	0.251198	Local ancestry
cg13553703	0.812966	Local ancestry
cg14128973	0.200155	Local ancestry
cg14780446	0.458278	Local ancestry
cg15237152	0.165577	Local ancestry
cg15428479	0.503211	Local ancestry
cg16170346	0.661923	Local ancestry
cg17306706	0.68292	Local ancestry
cg17934790	0.258884	Local ancestry
cg18781966	0.347771	Local ancestry
cg19103704	0.341302	Local ancestry
cg19204924	0.812064	Local ancestry
cg19719312	0.310893	Local ancestry
cg22276896	0.753174	Local ancestry
cg23406436	0.555374	Local ancestry
cg23899408	0.77049	Local ancestry
cg24655310	0.505883	Local ancestry
cg25234359	0.491775	Local ancestry
cg27270541	0.580935	Local ancestry
cg14104369	0.253655	Local ancestry
cg00071265	0.188358	Local ancestry
cg00704664	0.679926	Local ancestry
cg02065051	0.292386	Local ancestry
cg07809909	0.458724	Local ancestry
cg10968815	0.69666	Local ancestry
cg12807924	0.482911	Local ancestry
cg13681142	0.505627	Local ancestry
cg14007090	0.609595	Local ancestry
cg15131258	0.731874	Local ancestry
cg16210447	0.229604	Local ancestry
cg20840926	0.425681	Local ancestry
cg20893898	0.219593	Local ancestry
cg22416672	0.402984	Local ancestry
cg22442730	0.14791	Local ancestry
cg24818238	0.502101	Local ancestry
cg26272575	0.343065	Local ancestry
cg06486129	0.548808	Local ancestry
cg02867402	0.384897	Local ancestry
cg12162886	0.588449	Local ancestry
cg12549411	0.252396	Local ancestry
cg18667511	0.632578	Local ancestry
cg21118414	0.3606	Local ancestry
cg21120661	0.370411	Local ancestry
cg21643128	0.372029	Local ancestry
cg00784671	0.621184	Local ancestry
cg05436043	0.395567	Local ancestry
cg12301347	0.179261	Local ancestry
cg15236483	0.202029	Local ancestry
cg16141740	0.490064	Local ancestry
cg00229809	0.445583	Local ancestry
cg01621576	0.065941	Local ancestry
cg02152108	0.46565	Local ancestry
cg03587241	0.168245	Local ancestry
cg03741889	0.103421	Local ancestry
cg08891605	0.394573	Local ancestry
cg09461388	0.565295	Local ancestry
cg09491104	0.591834	Local ancestry
cg11503875	0.192271	Local ancestry
cg11677105	0.493123	Local ancestry
cg13165212	0.383877	Local ancestry
cg13318129	0.288956	Local ancestry
cg14086922	0.11601	Local ancestry
cg17099656	0.343622	Local ancestry
cg18190219	0.63424	Local ancestry
cg24119722	0.42891	Local ancestry
cg00001349	0.053742	All
cg00001583	0.044185	All
cg00002028	0.067979	All
cg00002719	1e-06	All
cg00002837	0.123101	All
cg00003202	1e-06	All
cg00003287	0.0372	All
cg00007036	0.018488	All
cg00007898	0.003869	All
cg00008004	0.016958	All
cg00008647	3e-06	All
cg00009292	0.013589	All
cg00011717	2e-06	All
cg00014168	1e-06	All
cg00015286	0.379703	All
cg00015930	1e-06	All
cg00016238	0.14715	All
cg00017221	2e-06	All
cg00017437	0.138744	All
cg00021576	1e-06	All
cg00021933	0.074296	All
cg00023492	0.009621	All
cg00026222	0.027452	All
cg00027570	0.070057	All
cg00031063	1e-06	All
cg00031456	1e-06	All
cg00033127	0.099097	All
cg00034101	1e-06	All
cg00034416	1e-06	All
cg00035237	0.146743	All
cg00035249	0.021104	All
cg00036263	0.128281	All
cg00037072	1e-06	All
cg00038675	0.15868	All
cg00040367	2e-06	All
cg00042144	1e-06	All
cg00042254	2e-06	All
cg00042356	1e-06	All
cg00042657	2e-06	All
cg00043324	0.696173	All
cg00044463	0.009398	All
cg00044796	0.816188	All
cg00046018	0.086561	All
cg00046625	0.002431	All
cg00049400	0.013137	All
cg00049718	1e-06	All
cg00052482	0.107771	All
cg00052626	1e-06	All
cg00053086	1e-06	All
cg00055434	0.654154	All
cg00058299	0.015871	All
cg00060374	0.436291	All
cg00060606	1e-06	All
cg00061769	0.004258	All
cg00062020	3e-06	All
cg00063077	0.039152	All
cg00064255	1e-06	All
cg00065215	1e-06	All
cg00065905	0.02862	All
cg00066499	1e-06	All
cg00066671	0.010404	All
cg00068377	2e-06	All
cg00068412	2e-06	All
cg00069017	0.026612	All
cg00069860	0.008808	All
cg00081019	0.014708	All
cg00081141	1e-06	All
cg00081799	2e-06	All
cg00082497	0.000216	All
cg00083652	0.010782	All
cg00085403	1e-06	All
cg00086266	1e-06	All
cg00087735	0.183843	All
cg00089372	0.025171	All
cg00090103	1e-06	All
cg00090648	1e-06	All
cg00091162	0.042693	All
cg00091285	0.064138	All
cg00091552	0.007645	All
cg00093900	0.094373	All
cg00094269	0.101753	All
cg00095594	0.02004	All
cg00097228	1e-06	All
cg00097573	0.031655	All
cg00097626	1e-06	All
cg00099216	0.031403	All
cg00099427	0.206967	All
cg00100121	0.011637	All
cg00101986	1e-06	All
cg00102714	1e-06	All
cg00105470	0.01616	All
cg00106073	0.02044	All
cg00106446	0.001347	All
cg00107241	0.099353	All
cg00107970	0.284806	All
cg00112780	1e-06	All
cg00113194	0.02244	All
cg00114008	3e-06	All
cg00114029	0.044289	All
cg00114084	1e-06	All
cg00115101	1e-06	All
cg00115313	2e-06	All
cg00116430	0.11583	All
cg00116658	0.263496	All
cg00118468	1e-06	All
cg00124011	1e-06	All
cg00125159	1e-06	All
cg00145911	2e-06	All
cg00148881	1e-06	All
cg00149537	1e-06	All
cg00149684	0.004399	All
cg00149805	2e-06	All
cg00150520	1e-06	All
cg00151676	0.067724	All
cg00151709	0.030407	All
cg00151906	1e-06	All
cg00152008	0.055566	All
cg00152515	0.008006	All
cg00152577	0.013205	All
cg00153856	1e-06	All
cg00154064	0.012222	All
cg00154982	0.028773	All
cg00155063	1e-06	All
cg00155429	0.021287	All
cg00156684	0.038637	All
cg00157179	1e-06	All
cg00160667	0.041666	All
cg00161970	2e-06	All
cg00162191	0.056884	All
cg00162673	2e-06	All
cg00163784	2e-06	All
cg00164462	0.017574	All
cg00165011	0.029665	All
cg00166706	0.025717	All
cg00170536	1e-06	All
cg00171113	1e-06	All
cg00171578	0.012089	All
cg00171783	0.011884	All
cg00172330	1e-06	All
cg00172408	1e-06	All
cg00172597	0.015312	All
cg00172603	4e-06	All
cg00172812	0.033009	All
cg00173141	1e-06	All
cg00173405	2e-06	All
cg00173787	1e-06	All
cg00176672	1e-06	All
cg00177390	1e-06	All
cg00248795	2e-06	All
cg00249030	2e-06	All
cg00249522	0.012686	All
cg00251250	1e-06	All
cg00251536	0.024885	All
cg00252696	0.035677	All
cg00252701	1e-06	All
cg00252804	0.184381	All
cg00253185	1e-06	All
cg00254258	0.67337	All
cg00254532	1e-06	All
cg00255821	0.028691	All
cg00255925	0.047673	All
cg00256155	0.009871	All
cg00256767	0.034446	All
cg00257659	0.825088	All
cg00257786	1e-06	All
cg00287370	0.028185	All
cg00290506	1e-06	All
cg00290994	0.012251	All
cg00295572	0.052312	All
cg00296079	0.015337	All
cg00297432	2e-06	All
cg00297950	0.656034	All
cg00298532	0.05079	All
cg00299820	0.084622	All
cg00300039	1e-06	All
cg00300879	0.499401	All
cg00304520	0.039854	All
cg00305285	0.180385	All
cg00305374	0.031812	All
cg00305774	0.06924	All
cg00305874	0.014772	All
cg00306390	0.075446	All
cg00306532	1e-06	All
cg00306607	1e-06	All
cg00308434	1e-06	All
cg00309178	2e-06	All
cg00309462	0.038541	All
cg00310968	0.217157	All
cg00311307	2e-06	All
cg00311883	0.086134	All
cg00318756	0.106656	All
cg00318766	1e-06	All
cg00321867	1e-06	All
cg00325919	0.039939	All
cg00328972	2e-06	All
cg00329300	0.081204	All
cg00329697	0.665739	All
cg00329748	0.049441	All
cg00337821	0.016933	All
cg00339300	0.030532	All
cg00341060	0.152807	All
cg00342358	2e-06	All
cg00345792	1e-06	All
cg00346208	0.036888	All
cg00346501	1e-06	All
cg00346985	0.009948	All
cg00347563	1e-06	All
cg00347677	2e-06	All
cg00349061	0.528664	All
cg00349607	0.109531	All
cg00350652	1e-06	All
cg00352560	2e-06	All
cg00354179	0.000847	All
cg00355315	0.008284	All
cg00357368	0.101767	All
cg00359395	0.169023	All
cg00359421	1e-06	All
cg00371107	0.029729	All
cg00371368	0.029993	All
cg00373131	1e-06	All
cg00382944	1e-06	All
cg00383290	1e-06	All
cg00383735	0.380106	All
cg00385863	0.024657	All
cg00385906	2e-06	All
cg00386984	1e-06	All
cg00388605	2e-06	All
cg00396230	1e-06	All
cg00396407	0.070146	All
cg00396625	1e-06	All
cg00397635	0.085162	All
cg00398265	0.04382	All
cg00400654	0.019716	All
cg00400948	0.329299	All
cg00402812	0.061693	All
cg00404177	0.001171	All
cg00416727	2e-06	All
cg00418071	0.183808	All
cg00418146	1e-06	All
cg00419040	0.075947	All
cg00423597	0.00112	All
cg00425885	0.786565	All
cg00426822	0.045227	All
cg00426921	0.041204	All
cg00427454	1e-06	All
cg00447632	2e-06	All
cg00448707	0.111581	All
cg00448752	1e-06	All
cg00449821	0.036828	All
cg00450060	2e-06	All
cg00454742	1e-06	All
cg00454932	1e-06	All
cg00455333	1e-06	All
cg00455424	0.043448	All
cg00459550	0.010797	All
cg00461735	1e-06	All
cg00463885	0.008394	All
cg00465927	1e-06	All
cg00466108	0.042389	All
cg00466121	0.016992	All
cg00466488	1e-06	All
cg00468144	1e-06	All
cg00476580	1e-06	All
cg00490256	0.028511	All
cg00498603	0.022015	All
cg00498612	2e-06	All
cg00500789	0.003292	All
cg00500892	1e-06	All
cg00502963	0.015749	All
cg00503383	2e-06	All
cg00504690	1e-06	All
cg00505606	1e-06	All
cg00507414	1e-06	All
cg00526336	0.092119	All
cg00530939	0.044729	All
cg00531054	2e-06	All
cg00532449	1e-06	All
cg00532451	1e-06	All
cg00533620	2e-06	All
cg00534240	1e-06	All
cg00534295	1e-06	All
cg00540353	4e-06	All
cg00541156	1e-06	All
cg00541565	2e-06	All
cg00542041	0.010141	All
cg00542299	0.001211	All
cg00542775	1e-06	All
cg00543196	1e-06	All
cg00543485	1e-06	All
cg00544955	1e-06	All
cg00545681	3e-06	All
cg00546078	0.582855	All
cg00546808	0.034398	All
cg00549123	0.005987	All
cg00552973	1e-06	All
cg00557440	2e-06	All
cg00562731	1e-06	All
cg00563566	0.017935	All
cg00563699	0.029359	All
cg00563824	0.062503	All
cg00564737	0.021466	All
cg00564831	1e-06	All
cg00565688	0.039459	All
cg00565932	0.102266	All
cg00566164	2e-06	All
cg00566297	0.069816	All
cg00566642	2e-06	All
cg00566999	2e-06	All
cg00569091	0.128255	All
cg00569276	0.032881	All
cg00569385	3e-06	All
cg00570896	3e-06	All
cg00571809	0.096792	All
cg00573880	0.00515	All
cg00574213	0.11825	All
cg00576014	0.040604	All
cg00576259	0.025351	All
cg00576639	1e-06	All
cg00577202	3e-06	All
cg00577361	0.010197	All
cg00578252	0.03051	All
cg00578530	0.027472	All
cg00579409	1e-06	All
cg00579423	0.011201	All
cg00581154	1e-06	All
cg00581482	1e-06	All
cg00581848	1e-06	All
cg00583332	0.013022	All
cg00583535	0.144618	All
cg00583861	0.042604	All
cg00584000	1e-06	All
cg00584416	0.025142	All
cg00585901	1e-06	All
cg00599702	0.026356	All
cg00599812	0.013793	All
cg00630164	2e-06	All
cg00631482	2e-06	All
cg00634145	1e-06	All
cg00644814	2e-06	All
cg00645897	0.004369	All
cg00647217	0.067283	All
cg00648005	0.257021	All
cg00648152	0.036299	All
cg00649606	3e-06	All
cg00650088	1e-06	All
cg00650762	1e-06	All
cg00653281	0.361596	All
cg00653565	0.007834	All
cg00653744	2e-06	All
cg00654709	0.022688	All
cg00656410	0.024189	All
cg00657094	0.266103	All
cg00659878	1e-06	All
cg00660163	0.014674	All
cg00660251	3e-06	All
cg00661620	0.036576	All
cg00662489	1e-06	All
cg00662647	0.024944	All
cg00662684	1e-06	All
cg00664416	0.049279	All
cg00665827	0.1447	All
cg00666978	1e-06	All
cg00667000	1e-06	All
cg00667789	0.107548	All
cg00668227	1e-06	All
cg00668525	0.085494	All
cg00682386	0.044115	All
cg00687095	0.013405	All
cg00689868	1e-06	All
cg00690400	2e-06	All
cg00690431	2e-06	All
cg00691125	0.011321	All
cg00691240	1e-06	All
cg00692559	0.067577	All
cg00695362	0.113474	All
cg00696472	2e-06	All
cg00696901	0.02407	All
cg00697033	1e-06	All
cg00698771	0.143572	All
cg00700041	0.137625	All
cg00701051	0.365477	All
cg00702307	0.139501	All
cg00702693	0.004753	All
cg00702837	0.000404	All
cg00702877	0.008205	All
cg00703260	1e-06	All
cg00712898	1e-06	All
cg00715999	1e-06	All
cg00716675	2e-06	All
cg00717482	0.103133	All
cg00718333	0.052289	All
cg00719400	1e-06	All
cg00719685	0.005952	All
cg00753692	2e-06	All
cg00754103	0.16069	All
cg00754584	1e-06	All
cg00755546	0.383218	All
cg00756215	0.019763	All
cg00756362	0.006825	All
cg00757789	1e-06	All
cg00758069	0.01502	All
cg00758217	0.083603	All
cg00758420	0.013435	All
cg00758584	1e-06	All
cg00759836	0.008568	All
cg00760200	0.013788	All
cg00760321	0.01298	All
cg00763094	0.039046	All
cg00764612	0.14479	All
cg00765710	2e-06	All
cg00767642	1e-06	All
cg00767644	0.015206	All
cg00768487	1e-06	All
cg00769810	0.065266	All
cg00769882	0.106915	All
cg00772714	0.033158	All
cg00773459	0.071148	All
cg00773965	1e-06	All
cg00774769	0.017632	All
cg00775615	0.002995	All
cg00776782	1e-06	All
cg00777310	1e-06	All
cg00777636	1e-06	All
cg00777689	0.111305	All
cg00777895	0.000217	All
cg00778544	0.004841	All
cg00778807	0.142837	All
cg00778905	1e-06	All
cg00779328	2e-06	All
cg00780805	2e-06	All
cg00781186	0.038549	All
cg00781875	3e-06	All
cg00783553	1e-06	All
cg00783945	0.090411	All
cg00785522	1e-06	All
cg00786952	0.502246	All
cg00787537	3e-06	All
cg00788461	1e-06	All
cg00789423	0.041419	All
cg00790928	0.000608	All
cg00791218	1e-06	All
cg00792938	0.006168	All
cg00794227	0.034515	All
cg00794400	0.136373	All
cg00794722	0.041691	All
cg00804803	0.017133	All
cg00806311	0.06098	All
cg00806481	0.211718	All
cg00807959	0.037954	All
cg00810529	0.005344	All
cg00810939	1e-06	All
cg00811891	2e-06	All
cg00812299	2e-06	All
cg00812833	2e-06	All
cg00812839	0.086716	All
cg00813378	0.11857	All
cg00817100	3e-06	All
cg00821073	0.041414	All
cg00821567	0.018438	All
cg00822399	0.001623	All
cg00823843	1e-06	All
cg00827745	0.012749	All
cg00827973	1e-06	All
cg00829645	0.161533	All
cg00829990	0.177713	All
cg00830435	0.541568	All
cg00831909	1e-06	All
cg00832850	0.011511	All
cg00850612	1e-06	All
cg00851154	0.025206	All
cg00852317	0.372307	All
cg00852622	2e-06	All
cg00853242	0.002892	All
cg00853687	0.082063	All
cg00855021	1e-06	All
cg00856002	1e-06	All
cg00857660	0.060777	All
cg00858196	0.01904	All
cg00859129	2e-06	All
cg00860370	1e-06	All
cg00860380	1e-06	All
cg00860712	0.032923	All
cg00865653	2e-06	All
cg00866484	0.025202	All
cg00866556	0.09715	All
cg00866662	0.048963	All
cg00866690	0.047138	All
cg00889627	0.299219	All
cg00890378	0.113055	All
cg00894481	0.043616	All
cg00895834	2e-06	All
cg00902496	0.064764	All
cg00903950	1e-06	All
cg00903998	0.001157	All
cg00905419	1e-06	All
cg00905725	1e-06	All
cg00906838	0.023769	All
cg00906976	0.03173	All
cg00907473	0.061951	All
cg00908766	0.841884	All
cg00909514	2e-06	All
cg00910518	0.00052	All
cg00912467	0.044618	All
cg00912746	1e-06	All
cg00913953	1e-06	All
cg00914222	0.116631	All
cg00914354	1e-06	All
cg00914462	0.017537	All
cg00916255	2e-06	All
cg00917899	0.029336	All
cg00918422	1e-06	All
cg00919576	0.071099	All
cg00920668	0.482505	All
cg00922376	1e-06	All
cg00924484	0.007171	All
cg00924622	1e-06	All
cg00925616	0.016674	All
cg00926874	1e-06	All
cg00929392	1e-06	All
cg00930078	1e-06	All
cg00930306	0.008356	All
cg00931619	1e-06	All
cg00937518	1e-06	All
cg00939106	0.01006	All
cg00939211	1e-06	All
cg00939558	1e-06	All
cg00941229	1e-06	All
cg00942814	0.074365	All
cg00944142	1e-06	All
cg00944649	3e-06	All
cg00945293	0.022805	All
cg00946032	2e-06	All
cg00947801	1e-06	All
cg00948275	0.081763	All
cg00950431	1e-06	All
cg00951395	0.256573	All
cg00952054	1e-06	All
cg00952134	1e-06	All
cg00953309	1e-06	All
cg00953777	1e-06	All
cg00954996	0.015731	All
cg00955828	0.003256	All
cg00956639	0.06656	All
cg00958381	1e-06	All
cg00958409	1e-06	All
cg00959118	0.006117	All
cg00959725	0.077608	All
cg00960373	3e-06	All
cg00960509	0.080097	All
cg00962755	0.090645	All
cg00962913	0.003013	All
cg00963169	0.019682	All
cg00964103	1e-06	All
cg00964355	1e-06	All
cg00965168	1e-06	All
cg00966591	0.011452	All
cg00966930	0.010957	All
cg00968021	0.001026	All
cg00968203	2e-06	All
cg00968800	0.08024	All
cg00969680	0.002944	All
cg00969787	0.023722	All
cg00970752	0.412813	All
cg00972603	0.003803	All
cg00973653	0.051044	All
cg00973823	3e-06	All
cg00975854	1e-06	All
cg00977805	1e-06	All
cg00977827	1e-06	All
cg00978910	0.01741	All
cg00980178	1e-06	All
cg00981070	0.387559	All
cg00983637	1e-06	All
cg00984214	0.010691	All
cg00986445	3e-06	All
cg00987080	2e-06	All
cg00988148	0.044579	All
cg00988396	0.025162	All
cg00989226	0.001665	All
cg00989492	0.008884	All
cg00989853	0.306958	All
cg00991958	0.0035	All
cg00992913	0.004644	All
cg00993191	1e-06	All
cg00993651	1e-06	All
cg00993824	1e-06	All
cg00996827	0.553892	All
cg00997310	0.007291	All
cg00997411	0.044576	All
cg00997530	0.03345	All
cg00997699	0.042027	All
cg00998168	1e-06	All
cg00998438	1e-06	All
cg01000656	0.082805	All
cg01002288	0.005578	All
cg01002341	0.031463	All
cg01006648	1e-06	All
cg01007350	0.028997	All
cg01010328	0.136789	All
cg01010870	1e-06	All
cg01013031	0.006776	All
cg01013685	2e-06	All
cg01013754	1e-06	All
cg01014490	0.00505	All
cg01014986	0.171111	All
cg01015662	0.555669	All
cg01016553	0.001384	All
cg01016662	0.059559	All
cg01017344	0.018107	All
cg01018002	0.073615	All
cg01020399	0.006356	All
cg01022117	0.233211	All
cg01022121	1e-06	All
cg01022171	1e-06	All
cg01023271	1e-06	All
cg01045423	0.015049	All
cg01046951	2e-06	All
cg01047268	2e-06	All
cg01047432	1e-06	All
cg01049316	2e-06	All
cg01051310	1e-06	All
cg01051642	2e-06	All
cg01052854	1e-06	All
cg01053463	1e-06	All
cg01054622	0.068572	All
cg01056350	1e-06	All
cg01056467	0.115544	All
cg01057742	0.051934	All
cg01058717	1e-06	All
cg01059331	0.213954	All
cg01059432	0.054346	All
cg01061626	0.009169	All
cg01062116	0.09564	All
cg01064573	0.009285	All
cg01065413	0.016297	All
cg01065471	0.035868	All
cg01066472	0.041101	All
cg01071265	1e-06	All
cg01071314	1e-06	All
cg01074104	0.029942	All
cg01074347	1e-06	All
cg01074657	0.007562	All
cg01074955	0.002811	All
cg01075305	0.009375	All
cg01076200	1e-06	All
cg01077102	1e-06	All
cg01077609	0.055304	All
cg01079738	0.231596	All
cg01084500	0.096208	All
cg01101221	1e-06	All
cg01101400	1e-06	All
cg01101459	0.035478	All
cg01101873	0.066029	All
cg01103597	0.011213	All
cg01105140	0.008075	All
cg01105494	0.24806	All
cg01134183	0.032142	All
cg01137537	1e-06	All
cg01179140	0.020533	All
cg01188685	0.021585	All
cg01189072	2e-06	All
cg01202526	0.091156	All
cg01281911	0.089036	All
cg01363569	2e-06	All
cg01364968	2e-06	All
cg01373292	1e-06	All
cg01391538	0.010679	All
cg01393939	2e-06	All
cg01394013	2e-06	All
cg01394349	0.203042	All
cg01394819	0.002391	All
cg01394944	0.12237	All
cg01395650	0.007307	All
cg01396580	0.000869	All
cg01398941	0.141537	All
cg01399485	2e-06	All
cg01411786	1e-06	All
cg01412936	1e-06	All
cg01413566	0.043233	All
cg01413848	1e-06	All
cg01414687	0.080495	All
cg01414845	1e-06	All
cg01416227	0.027781	All
cg01416578	0.013901	All
cg01417615	1e-06	All
cg01417692	2e-06	All
cg01418162	0.077371	All
cg01418261	0.00714	All
cg01419479	0.007591	All
cg01420426	0.031806	All
cg01421021	1e-06	All
cg01423147	0.020316	All
cg01423964	0.002765	All
cg01425479	0.001759	All
cg01426303	0.012822	All
cg01428095	0.081244	All
cg01428437	0.046228	All
cg01429558	0.805928	All
cg01429859	0.303404	All
cg01430082	2e-06	All
cg01430725	0.241366	All
cg01433443	1e-06	All
cg01434197	1e-06	All
cg01434618	0.029599	All
cg01434649	0.114495	All
cg01436424	0.121658	All
cg01437515	0.012971	All
cg01439572	0.042632	All
cg01439876	1e-06	All
cg01441387	0.038237	All
cg01442889	0.470317	All
cg01442903	0.023704	All
cg01444643	0.076005	All
cg01445580	0.125538	All
cg01446477	0.056435	All
[truncated: 436,769+ more rows]
