# Supplementary material for: Incorporating local ancestry improves identification of ancestry-associated methylation signatures and meQTLs in African Americans
Source: Commun Biol. 2022 Apr 29;5:401. doi: 10.1038/s42003-022-03353-5 (PMC9054854; doi:10.1038/s42003-022-03353-5)
Supplement: Supplementary file 7 — Supplementary Data 5. [file 42003_2022_3353_MOESM7_ESM.xlsx]

## Sheet: Supplementary Data 5
Supplementary Data 5. The trait enrichment of the differentially methylated CpG sites identified in the EWAS of local ancestry, global ancestry, and self-reported race
Trait enrichment for local ancestry-associated methylation				Trait enrichment for global ancestry-associated methylation				Trait enrichment for self-reported race-associated methylation
Trait	Odds Ratio	P-value	Bonferroni_adjusted_P-value	Trait	Odds Ratio	P-value	Bonferroni_adjusted_P-value	Trait	Odds Ratio	P-value	Bonferroni_adjusted_P-value
ancestry	42.989	0	0	ancestry	122.37	4.56e-88	1.0488e-86	ancestry	50.987	0	0
childhood stress	52.589	5.78e-90	5.0286e-88	childhood stress	233.038	3.21e-34	7.383e-33	childhood stress	91.402	4.51e-100	3.6982e-98
aging	3.292	7.66e-67	6.6642e-65	serum immunoglobulin E (IgE) levels	284.964	3.4e-19	7.82e-18	aging	4.258	3.62e-63	2.9684e-61
multiple sclerosis	6.325	2.47e-56	2.1489e-54	respiratory allergies (RA)	127.281	1.28e-17	2.944e-16	multiple sclerosis	8.041	3.55e-47	2.911e-45
leukoaraiosis (LA)	36.377	2.78e-55	2.4186e-53	ankylosing spondylitis	144.936	2.83e-13	6.509e-12	down syndrome	5.123	6.12e-47	5.0184e-45
respiratory allergies (RA)	36.455	6.93e-51	6.0291e-49	Parkinson's disease (PD)	123.418	8.83e-13	2.0309e-11	smoking	3.437	1.33e-29	1.0906e-27
gestational diabetes mellitus	6.532	1.7e-49	1.479e-47	primary Sjogren's Syndrome (pSS)	23.403	2.01e-10	4.623e-09	maternal smoking	6.676	1.72e-27	1.4104e-25
down syndrome	3.782	2.49e-46	2.1663e-44	cystic fibrosis	121.093	1.6e-09	3.68e-08	respiratory allergies (RA)	32.28	2.36e-25	1.9352e-23
systemic lupus erythematosus (SLE)	5.577	4.76e-44	4.1412e-42	B Acute Lymphoblastic Leukemia with t(12;21)(p13.2;q22.1); ETV6-RUNX1	18.569	1.68e-09	3.864e-08	systemic lupus erythematosus (SLE)	5.588	2.86e-25	2.3452e-23
primary Sjogren's Syndrome (pSS)	8.406	3.8e-42	3.306e-40	sperm viability	44.884	1.39e-08	3.197e-07	leukoaraiosis (LA)	29.396	1.62e-24	1.3284e-22
smoking	2.652	5.89e-29	5.1243e-27	papillary thyroid carcinoma	12.475	1.13e-06	2.599e-05	preterm birth	4.51	5.86e-24	4.8052e-22
maternal smoking	4.509	4.73e-24	4.1151e-22	gestational diabetes mellitus	11.684	1.82e-06	4.186e-05	Kabuki syndrome (KS)	11.91	3.65e-23	2.993e-21
follicular thyroid carcinoma	4.699	8.81e-24	7.6647e-22	SETD1B-related syndrome	17.312	3.43e-06	7.889e-05	gestational diabetes mellitus	5.548	1.92e-21	1.5744e-19
oral squamous cell carcinoma (OSCC)	2.635	4.52e-20	3.9324e-18	systemic lupus erythematosus (SLE)	10.184	4.85e-06	0.00011155	primary Sjogren's Syndrome (pSS)	6.748	4.05e-17	3.321e-15
early onset intracranial atherosclerotic stenosis	22.111	3.31e-18	2.8797e-16	IL-13 treatment	21.706	5.63e-05	0.0012949	follicular thyroid carcinoma	5.015	1.43e-15	1.1726e-13
atopy	3.836	9.58e-18	8.3346e-16	myopia	18.419	0.000105	0.002415	oral squamous cell carcinoma (OSCC)	2.986	1.48e-15	1.2136e-13
psoriasis	4.446	1.74e-16	1.5138e-14	body mass index (BMI)	16.072	0.000176	0.004048	air pollution (NO2)	4.843	9.07e-14	7.4374e-12
response to systemic corticosteroid	25.033	3.37e-15	2.9319e-13	Kabuki syndrome (KS)	16.089	0.000178	0.004094	psoriasis	5.047	3.37e-12	2.7634e-10
infertility	3.767	6.67e-15	5.8029e-13	smoking	4.387	0.00129	0.02967	SETD1B-related syndrome	6.136	9.17e-12	7.5194e-10
thyroid lesion	6.117	1.86e-13	1.6182e-11	early onset intracranial atherosclerotic stenosis	32.691	0.00199	0.04577	early onset intracranial atherosclerotic stenosis	22.02	8.59e-11	7.0438e-09
prostate cancer	3.142	3.43e-13	2.9841e-11	multiple sclerosis	5.986	0.00246	0.05658	atopy	3.58	2.92e-09	2.3944e-07
serum TNF levels	322.73	5.79e-13	5.0373e-11	aging	3.627	0.00251	0.05773	sperm motility	275.122	4.49e-09	3.6818e-07
preterm birth	2.485	9.1e-12	7.917e-10	follicular thyroid carcinoma	6.455	0.00487	0.11201	prostate cancer	3.344	5.12e-09	4.1984e-07
type 2 diabetes (T2D)	3.25	1.03e-11	8.961e-10					hepatocellular carcinoma (HCC)	3.061	7.09e-09	5.8138e-07
Hyperdiploid B Acute Lymphoblastic Leukemia	4.367	2.2e-11	1.914e-09					alcohol consumption	6.106	2.46e-08	2.0172e-06
organophosphate exposure	45.821	3.1e-11	2.697e-09					Kashin-Beck disease (KBD)	11.055	5.12e-08	4.1984e-06
Kashin-Beck disease (KBD)	9.779	3.53e-11	3.0711e-09					obesity	2.889	1.49e-07	1.2218e-05
papillary thyroid carcinoma	3.011	1.23e-10	1.0701e-08					colorectal laterally spreading tumor	2.85	2.02e-07	1.6564e-05
rheumatoid arthritis (RA)	3.312	2.8e-10	2.436e-08					breast cancer	4.31	5.49e-07	4.5018e-05
obesity	2.619	6.2e-10	5.394e-08					preeclampsia	4.799	5.79e-07	4.7478e-05
air pollution (NO2)	3.085	8.12e-10	7.0644e-08					antiphospholipid syndrome	68.625	5.88e-07	4.8216e-05
ankylosing spondylitis	17.438	8.19e-10	7.1253e-08					response to systemic corticosteroid	19.089	1.15e-06	9.43e-05
Claes-Jensen syndrome	6.553	1.15e-09	1.0005e-07					ankylosing spondylitis	18.821	1.24e-06	0.00010168
Alzheimer's disease (AD)	5.485	2.77e-09	2.4099e-07					sperm viability	7.708	1.28e-06	0.00010496
SETD1B-related syndrome	3.922	3.59e-09	3.1233e-07					smoking cessation	7.299	2.07e-06	0.00016974
colorectal laterally spreading tumor	2.488	6.47e-09	5.6289e-07					high saturated fatty acids diet	4.925	2.11e-06	0.00017302
placental microbes	4.689	7.45e-09	6.4815e-07					type 2 diabetes (T2D)	2.939	6.46e-06	0.00052972
Kabuki syndrome (KS)	4.434	1.95e-08	1.6965e-06					Werner syndrome	6.353	6.82e-06	0.00055924
osteoarthritis (OA)	4.665	3.75e-08	3.2625e-06					B Acute Lymphoblastic Leukemia with dic(9;20)(p11;q13)	4.062	1.77e-05	0.0014514
Fuchs Endothelial Corneal Dystrophy (FECD)	84.049	3.45e-07	3.0015e-05					perinatally-acquired HIV	5.275	3.25e-05	0.002665
perinatally-acquired HIV	4.654	8.34e-07	7.2558e-05					B Acute Lymphoblastic Leukemia with t(12;21)(p13.2;q22.1); ETV6-RUNX1	2.891	4.42e-05	0.0036244
food allergy	17.854	1.77e-06	0.00015399					food allergy	21.456	4.72e-05	0.0038704
Werner syndrome	4.9	2.2e-06	0.0001914					neurodevelopmental presentations and congenital anomalies (ND/CAs)	6.455	4.96e-05	0.0040672
body mass index (BMI)	3.809	2.88e-06	0.00025056					maternal alcohol consumption	3.657	5.36e-05	0.0043952
fetal alcohol spectrum disorder (FASD)	6.681	4.46e-06	0.00038802					homocysteine levels	18.56	8.16e-05	0.0066912
multiple system atrophy	14.724	5.13e-06	0.00044631					infertility	2.607	0.00017	0.01394
vitamin B12 supplement	6.475	5.83e-06	0.00050721					t(1;11) translocation	114.305	0.000192	0.015744
ankylosis spondylitis (AS)	13.998	6.79e-06	0.00059073					osteoarthritis (OA)	4.219	0.000196	0.016072
childhood obesity	8.591	6.83e-06	0.00059421					vitamin B12 supplement	7.033	0.000273	0.022386
preeclampsia	3.295	6.96e-06	0.00060552					frequency of heavy vehicle traffic	80.674	0.000358	0.029356
high saturated fatty acids diet	3.481	9.52e-06	0.00082824					B Acute Lymphoblastic Leukemia with t(1;19)(q23;p13.3); E2A-PBX1 (TCF3-PBX1)	1.602	0.000364	0.029848
Klinefelter syndrome	12.879	1.07e-05	0.0009309					renal clear cell carcinoma survival	62.331	0.000575	0.04715
exercise	3.681	1.49e-05	0.0012963					post-traumatic stress disorder (PTSD)	54.872	0.00073	0.05986
hepatocellular carcinoma (HCC)	2.023	1.54e-05	0.0013398					Parkinson's disease (PD)	9.949	0.000826	0.067732
aortic valve stenosis (AVS)	26.516	2.27e-05	0.0019749					acute myelocytic leukemia (AML)	50.718	0.000842	0.069044
B Acute Lymphoblastic Leukemia with t(1;19)(q23;p13.3); E2A-PBX1 (TCF3-PBX1)	1.495	6.35e-05	0.0055245					papillary thyroid carcinoma	2.262	0.000957	0.078474
major depression disorder	5.986	8.34e-05	0.0072558					type 1 diabetes (T1D)	47.229	0.000963	0.078966
neurodevelopmental presentations and congenital anomalies (ND/CAs)	4.442	0.00013	0.01131					Hyperdiploid B Acute Lymphoblastic Leukemia	2.951	0.00112	0.09184
prenatal mercury (Hg) exposure	94.379	0.000311	0.027057					Alzheimer's disease (AD)	3.958	0.00123	0.10086
sperm motility	68.613	0.000535	0.046545					epithelial ovarian cancer (EOC)	5.091	0.00142	0.11644
autoimmune diseases	6.142	0.000556	0.048372					rheumatoid arthritis (RA)	2.389	0.0017	0.1394
B Acute Lymphoblastic Leukemia with t(12;21)(p13.2;q22.1); ETV6-RUNX1	2.063	0.000693	0.060291					circadian rhythm	8.097	0.00174	0.14268
inflammatory bowel disease	58.076	0.000718	0.062466					atherosclerosis	3.125	0.00186	0.15252
human herpesvirus 6B infection	5.623	0.000871	0.075777					childhood obesity	7.753	0.00203	0.16646
fruit consumption	4.111	0.000968	0.084216					carboplatin treatment	7.667	0.00211	0.17302
soluble tumor necrosis factor receptor 2 (sTNFR2) levels in plasma	9.1	0.00116	0.10092					bevacizumab efficacy in metastatic breast cancer	29.178	0.00239	0.19598
cystic fibrosis	8.781	0.00132	0.11484					maternal hypertensive disorders in pregnancy	4.481	0.00267	0.21894
hepatic fat	35.918	0.00171	0.14877					serum IL-10 levels	27.433	0.00269	0.22058
bipolar disorder and major depressive disorder	8.119	0.00174	0.15138					insufficient sleep	6.914	0.00305	0.2501
maternal PM10 exposure	34.301	0.00186	0.16182					tic disorders	24.485	0.00333	0.27306
renal clear cell carcinoma survival	34.301	0.00186	0.16182					endometrial carcinoma	22.119	0.00404	0.33128
asthma	1.462	0.00215	0.18705					nonalcoholic fatty liver disease (NAFLD)	21.428	0.00429	0.35178
post-traumatic stress disorder (PTSD)	30.193	0.00235	0.20445					puberty	6.194	0.00447	0.36654
type 1 diabetes (T1D)	26.042	0.00309	0.26883					thyroid lesion	3.138	0.00494	0.40508
sperm viability	3.379	0.0032	0.2784					organophosphate exposure	19.869	0.00495	0.4059
maternal hypertensive disorders in pregnancy	3.29	0.00374	0.32538					Claes-Jensen syndrome	3.932	0.00498	0.40836
alcohol consumption	2.503	0.00413	0.35931					placental microbes	3.075	0.00555	0.4551
childhood adversity	20.396	0.00486	0.42282					colorectal cancer	1.836	0.00657	0.53874
prenatal bisphenol A (BPA) exposure	3.82	0.00572	0.49764					muscle hypertrophy	4.989	0.00936	0.76752
antiphospholipid syndrome	18.41	0.00588	0.51156					myalgic encephalomyelitis/chronic fatigue syndrome	1.898	0.00944	0.77408
lifetime estrogen exposure	18.41	0.00588	0.51156					confined placental trisomy 16 mosaicism	13.853	0.00977	0.80114
prenatal perfluoroalkyl substance exposure	3.794	0.0059	0.5133					endometriosis	13.853	0.00977	0.80114
Parkinson's disease (PD)	5.472	0.0069	0.6003
maternal cadmium exposure	16.404	0.00728	0.63336
adenoma	1.567	0.0078	0.6786
folic acid supplement	15.095	0.0085	0.7395
maternal circadian disruption	5.1	0.00874	0.76038
