# Supplementary material for: Incorporating local ancestry improves identification of ancestry-associated methylation signatures and meQTLs in African Americans
Source: Commun Biol. 2022 Apr 29;5:401. doi: 10.1038/s42003-022-03353-5 (PMC9054854; doi:10.1038/s42003-022-03353-5)
Supplement: Supplementary file 8 — Supplementary Data 6. [file 42003_2022_3353_MOESM8_ESM.xlsx]

## Sheet: Supplementary Data 6
Supplementary Data 6. Methylation quantitative trait loci (meQTL) identified from the conventional model for local ancestry associated DNA methylation in the Veterans Aging Cohort Study (VACS) discovery group (N=478)
Chromosome	Probe_position	Probe	Nearest_gene	UCSC_RefGene	SNP	SNP_position	Distance_from_SNP_to_probe	Beta_meQTL	Pvalue_meQTL
1	849540	cg18865112			rs4475691	846808	-2732	0.335394	1.74602e-22
1	901449	cg25742326	PLEKHN1;PLEKHN1	TSS1500;TSS1500	rs13303051	889713	-11736	0.320601	2.48063e-12
1	1015392	cg22044028			rs3766191	1017587	2195	1.02079	6.141e-13
1	1015447	cg15576492			rs3766191	1017587	2140	0.889898	2.61386e-12
1	1043888	cg00546078	C1orf159	5'UTR	rs6671356	1040026	-3862	-0.543177	7.05564e-93
1	1571801	cg27541892	CDK11B;CDK11B;CDK11B;CDK11B;CDK11B;CDK11B	Body;Body;Body;Body;Body;Body	rs3806168	1823524	251723	-1.34977	5.66445e-25
1	1644835	cg23611477	CDK11A;CDK11B;CDK11B;CDK11B;CDK11B;CDK11A;CDK11B;CDK11B	Body;Body;Body;Body;Body;Body;Body;5'UTR	rs4074196	1611995	-32840	-0.202294	5.66794e-09
1	1666808	cg12213037	SLC35E2	Body	rs61422524	1767565	100757	-1.06564	2.3351e-22
1	1823379	cg23982607	GNB1	TSS1500	rs7531583	1706160	-117219	0.246652	4.40136e-27
1	2162506	cg08640824	SKI	Body	rs7536233	2162473	-33	-0.244499	7.2736e-12
1	3096360	cg22674798	PRDM16;PRDM16	Body;Body	rs10909887	3087373	-8987	-0.181619	4.39743e-17
1	3230609	cg17435683	PRDM16;PRDM16	Body;Body	rs2500279	3225794	-4815	0.580094	6.346e-20
1	3230609	cg17435683	PRDM16;PRDM16	Body;Body	rs74048217	3226854	-3755	0.602704	7.07452e-21
1	3394013	cg01269514	ARHGEF16	Body	rs867814	3362256	-31757	0.206676	5.31216e-16
1	3394013	cg01269514	ARHGEF16	Body	rs12092300	3362573	-31440	0.268435	1.10043e-15
1	3394013	cg01269514	ARHGEF16	Body	rs2493258	3363926	-30087	0.224257	1.22244e-16
1	4059661	cg10510935			rs6672877	4061370	1709	0.59983	1.93908e-27
1	4711419	cg26840333			rs72637542	4702343	-9076	-0.535369	1.39734e-21
1	9686523	cg17467525			rs9430447	9681620	-4903	-0.405578	1.75143e-12
1	10058068	cg15090005	RBP7	Body	rs7539191	10064482	6414	-0.209288	1.03011e-17
1	11042825	cg15387278	C1orf127	TSS1500	rs12089817	11046372	3547	-0.147592	7.2778e-11
1	21033761	cg03432774	KIF17;KIF17	Body;Body	rs637990	21047616	13855	0.225868	4.37053e-13
1	22746853	cg10579012			rs10753537	22746863	10	-0.238341	3.40713e-21
1	22871712	cg20459138			rs4655064	22778456	-93256	0.875867	1.44024e-11
1	25234806	cg22509179	RUNX3;RUNX3	Body;Body	rs11586372	25187149	-47657	-0.295891	6.60104e-11
1	25234806	cg22509179	RUNX3;RUNX3	Body;Body	rs4072969	25189491	-45315	-0.328772	2.14043e-10
1	25234806	cg22509179	RUNX3;RUNX3	Body;Body	rs4282746	25189802	-45004	-0.361863	9.61908e-12
1	25598939	cg27572855	RHD;RHD	TSS200;TSS200	rs9438905	25764177	165238	0.181025	1.04395e-10
1	26487928	cg11418559	GRRP1	Body	rs12565228	26483381	-4547	0.378377	3.04625e-33
1	27954026	cg22402398	FGR;FGR;FGR	TSS1500;5'UTR;TSS1500	rs72886310	27897532	-56494	-2.33725	1.65638e-30
1	27964774	cg22237495			rs6703256	27966205	1431	-1.65713	1.56925e-11
1	32135498	cg13919466	COL16A1	Body	rs10798883	32140305	4807	-0.229475	7.91278e-25
1	32738251	cg14781242	LCK;LCK	5'UTR;TSS1500	rs111064404	32738563	312	-1.53245	3.54219e-77
1	35676489	cg12633102			rs7542765	35674042	-2447	-0.163883	9.46276e-20
1	38461896	cg04673462			rs28391281	38408974	-52922	0.41127	1.06172e-19
1	40392088	cg14963928			rs7542907	40391752	-336	0.434859	6.88482e-40
1	43613173	cg07138491	FAM183A	TSS1500	rs1198832	43609613	-3560	0.327157	3.84989e-30
1	43613173	cg07138491	FAM183A	TSS1500	rs674684	43623145	9972	-0.371001	5.98838e-28
1	44378782	cg22617819	ST3GAL3;ST3GAL3;ST3GAL3;ST3GAL3;ST3GAL3;ST3GAL3;ST3GAL3;ST3GAL3;ST3GAL3;ST3GAL3	Body;Body;Body;Body;Body;Body;Body;Body;Body;Body	rs11580407	44294920	-83862	-0.440536	1.94435e-25
1	44378782	cg22617819	ST3GAL3;ST3GAL3;ST3GAL3;ST3GAL3;ST3GAL3;ST3GAL3;ST3GAL3;ST3GAL3;ST3GAL3;ST3GAL3	Body;Body;Body;Body;Body;Body;Body;Body;Body;Body	rs1061781	44451234	72452	-0.508108	3.45582e-11
1	44399776	cg13246856	ARTN;ARTN;ARTN;ARTN	5'UTR;5'UTR;5'UTR;TSS1500	rs3791068	44287116	-112660	-0.164654	1.73792e-15
1	44399776	cg13246856	ARTN;ARTN;ARTN;ARTN	5'UTR;5'UTR;5'UTR;TSS1500	rs1548634	44399608	-168	-0.145098	8.32558e-11
1	44402353	cg23954153	ARTN;ARTN;ARTN;ARTN;ARTN	Body;Body;Body;Body;Body	rs1875653	44253298	-149055	-0.278944	1.52594e-12
1	44402422	cg13606994	ARTN;ARTN;ARTN;ARTN;ARTN	Body;Body;Body;Body;Body	rs1875653	44253298	-149124	-0.169712	8.57548e-16
1	44402522	cg12908607	ARTN;ARTN;ARTN;ARTN;ARTN	3'UTR;3'UTR;3'UTR;3'UTR;3'UTR	rs1875653	44253298	-149224	-0.324386	5.8003e-22
1	44405267	cg04131194			rs639929	44083874	-321393	-0.377575	2.45013e-11
1	44405267	cg04131194			rs11210898	44104461	-300806	-0.395995	2.2702e-12
1	44405267	cg04131194			rs12403488	44213089	-192178	0.436071	3.7268e-22
1	44405267	cg04131194			rs3791068	44287116	-118151	-0.183343	7.08543e-10
1	44821474	cg21534299	ERI3	TSS1500	rs11210979	44766935	-54539	0.34459	1.48994e-16
1	44821474	cg21534299	ERI3	TSS1500	rs2524354	44807214	-14260	-0.389342	9.59282e-50
1	44821474	cg21534299	ERI3	TSS1500	rs226069	44822097	623	-0.417302	5.27354e-56
1	46958049	cg00833614			rs12759113	46973581	15532	-0.125626	2.52328e-11
1	53016396	cg04682580	ZCCHC11;ZCCHC11;ZCCHC11	5'UTR;5'UTR;5'UTR	rs12737517	53051993	35597	0.194324	7.22479e-09
1	53392650	cg27535305	SCP2;SCP2	TSS1500;TSS1500	rs12405280	53423528	30878	0.51063	2.09106e-26
1	53392774	cg08859206	SCP2;SCP2	TSS200;TSS200	rs12405280	53423528	30754	0.711314	5.03128e-34
1	53392781	cg25767906	SCP2;SCP2	TSS200;TSS200	rs12405280	53423528	30747	0.634558	1.42248e-41
1	54163070	cg01059116	GLIS1	5'UTR	rs3013777	54152621	-10449	-0.341152	4.10642e-20
1	54562543	cg16646600	C1orf83	3'UTR	rs7538004	54563522	979	-0.74496	4.92748e-40
1	57037591	cg13320211	PPAP2B;PPAP2B	Body;Body	rs933001	57042335	4744	-0.771642	2.28258e-87
1	62751954	cg24537942	KANK4	5'UTR	rs3844054	62752542	588	-0.259896	5.70124e-24
1	62751954	cg24537942	KANK4	5'UTR	rs2765260	62754792	2838	0.32035	7.11893e-21
1	63372303	cg12741441			rs11208036	63278018	-94285	-0.237347	1.34882e-11
1	64971752	cg20876010	CACHD1	Body	rs305559	64958814	-12938	0.147222	3.59751e-12
1	65428216	cg12075498	JAK1	5'UTR	rs1497056	65429851	1635	-0.482694	2.42347e-17
1	67521487	cg25208677	SLC35D1	TSS1500	rs10157422	67518534	-2953	-0.334353	6.67825e-17
1	94057789	cg08237401	BCAR3	Body	rs236318	94050221	-7568	-0.338255	1.07484e-12
1	110752307	cg21217540			rs2361042	110704521	-47786	0.440203	8.1536e-10
1	113425263	cg10541466			rs61819997	113429172	3909	-0.366876	6.47532e-78
1	114423726	cg03325407	BCL2L15	3'UTR	rs17464525	114443899	20173	-0.276555	1.48336e-18
1	114423726	cg03325407	BCL2L15	3'UTR	rs1217397	114447565	23839	0.174323	1.19682e-21
1	152758632	cg14792160	LCE1E	TSS200	rs4845484	152755507	-3125	0.248335	2.48151e-19
1	153514264	cg08127462	S100A5	TSS200	rs6587743	153481717	-32547	-0.144528	1.23823e-09
1	153514264	cg08127462	S100A5	TSS200	rs7535476	153514241	-23	-0.231279	2.81021e-61
1	153533922	cg23656322	S100A2	Body	rs1047325	153534027	105	0.57316	2.52384e-56
1	153589781	cg16348003	S100A14	TSS1500	rs3806233	153600778	10997	0.217476	8.82617e-11
1	153590243	cg08477332	S100A14	TSS1500	rs3806233	153600778	10535	1.35715	5.46658e-33
1	154437693	cg21262032	IL6R;IL6R	Body;3'UTR	rs7546552	154433905	-3788	-0.25353	8.68612e-40
1	154437693	cg21262032	IL6R;IL6R	Body;3'UTR	rs6687597	154434936	-2757	-0.253678	1.06149e-39
1	155663085	cg16173234	DAP3;DAP3	5'UTR;5'UTR	rs348206	155682333	19248	-0.612667	5.91215e-23
1	155663085	cg16173234	DAP3;DAP3	5'UTR;5'UTR	rs1749419	155778724	115639	-0.55154	7.55575e-14
1	156198365	cg25465065	PMF1	Body	rs2853647	156195099	-3266	1.32292	6.73752e-17
1	156198365	cg25465065	PMF1	Body	rs2842863	156286396	88031	1.54612	8.89567e-10
1	156548584	cg03712798	TTC24	TSS1500	rs7533781	156516796	-31788	0.169814	2.16296e-11
1	156548584	cg03712798	TTC24	TSS1500	rs1750299	156520953	-27631	0.232079	2.40718e-23
1	156548584	cg03712798	TTC24	TSS1500	rs1750302	156530199	-18385	0.210796	6.15826e-17
1	156548584	cg03712798	TTC24	TSS1500	rs11808512	156548586	2	-0.384032	3.10822e-66
1	159439981	cg11975397			rs10797043	159474960	34979	0.537499	6.85672e-44
1	168147599	cg19240021	TIPRL;TIPRL	TSS1500;TSS1500	rs11576711	168145270	-2329	-0.281607	6.88266e-13
1	173930183	cg27509823	RC3H1	Body	rs10127823	174041567	111384	-0.327403	3.62658e-12
1	173930183	cg27509823	RC3H1	Body	rs11801385	174058592	128409	0.478292	3.04263e-21
1	173977793	cg00981945			rs2759328	173876705	-101088	0.400487	5.90416e-13
1	173977793	cg00981945			rs11801385	174058592	80799	0.392111	4.20877e-22
1	182270482	cg07919760			rs2985426	182276775	6293	-0.632231	8.34723e-90
1	182584193	cg24052698			rs602988	182586203	2010	-0.669604	6.80685e-47
1	200383125	cg22450933			rs4915203	200383087	-38	0.737137	9.77304e-41
1	201082982	cg17810781	CACNA1S	TSS1500	rs4915214	201076290	-6692	-0.304213	2.60111e-18
1	201082982	cg17810781	CACNA1S	TSS1500	rs12060696	201093883	10901	0.239476	7.61669e-14
1	202172778	cg04811114	LGR6;LGR6	TSS200;Body	rs12122827	202172769	-9	1.13094	4.74527e-37
1	202172848	cg26347746	LGR6;LGR6	TSS200;Body	rs12122827	202172769	-79	1.10584	4.52053e-40
1	202172867	cg05044291	LGR6;LGR6	TSS200;Body	rs12122827	202172769	-98	1.04596	1.94763e-39
1	203320386	cg26987645	FMOD	TSS200	rs10753940	203328554	8168	0.45637	3.27636e-09
1	203320396	cg16289210	FMOD	TSS200	rs10753940	203328554	8158	0.362468	1.87996e-10
1	203320506	cg22705746	FMOD	TSS1500	rs10753940	203328554	8048	0.454892	3.90069e-09
1	204465584	cg20240347			rs4252707	204508147	42563	-0.399208	2.60215e-19
1	204465584	cg20240347			rs11240762	204566999	101415	-0.366053	2.02416e-14
1	204556835	cg13232075			rs12031912	204476113	-80722	-1.91934	1.22076e-23
1	204556835	cg13232075			rs55979051	204567041	10206	-1.73346	8.67896e-20
1	205537833	cg03061435	MFSD4	TSS1500	rs12024377	205537858	25	0.710524	5.40649e-56
1	205819406	cg11965913	PM20D1	TSS200	rs60890169	205612646	-206760	1.42295	1.24141e-12
1	207277450	cg26514552	C4BPA	TSS200	rs11120211	207276379	-1071	-0.0932814	1.1743e-09
1	208132388	cg13298199			rs2785631	208141633	9245	0.381789	9.57785e-16
1	224564870	cg15595502			rs35031726	224562410	-2460	0.79005	4.28824e-39
1	228075423	cg13092405			rs11590118	228187196	111773	0.488294	2.77556e-12
1	228075683	cg10909939			rs11590118	228187196	111513	0.590111	2.93125e-14
1	228075749	cg10962762			rs11590118	228187196	111447	0.50456	7.22974e-13
1	232941706	cg06935979	KIAA1383	1stExon	rs41271527	232941215	-491	0.433017	8.52943e-15
1	233027124	cg04031093			rs12403846	233032683	5559	0.238881	7.06815e-15
1	234300299	cg09674468	SLC35F3	Body	rs668507	234338771	38472	0.231999	3.9923e-14
1	244015224	cg07343703			rs1458023	243886673	-128551	-0.109764	7.23501e-10
1	246231142	cg04134399	SMYD3;SMYD3	Body;Body	rs6426279	246284634	53492	-0.232478	4.61051e-11
1	247195817	cg00043324			rs7546777	247194161	-1656	-0.457225	2.10122e-15
1	247195817	cg00043324			rs1007457	247227539	31722	0.932833	1.9522e-46
1	247195817	cg00043324			rs12130774	247250095	54278	-0.513151	1.79221e-13
1	248100276	cg08861456	OR2L13	TSS1500	rs4925784	248092511	-7765	-0.212764	2.96509e-10
1	248100276	cg08861456	OR2L13	TSS1500	rs6664332	248128929	28653	-0.274436	2.06289e-16
1	248100407	cg08260406	OR2L13	TSS200	rs7525640	248095483	-4924	-0.479715	2.42365e-09
1	248100585	cg03748376	OR2L13;OR2L13	1stExon;5'UTR	rs7525640	248095483	-5102	-0.762246	4.00928e-10
1	248100591	cg00785941	OR2L13;OR2L13	1stExon;5'UTR	rs7525640	248095483	-5108	-0.326516	5.35757e-09
1	248100600	cg20507276	OR2L13;OR2L13	1stExon;5'UTR	rs7525640	248095483	-5117	-0.582083	7.24767e-11
1	248100614	cg08944170	OR2L13;OR2L13	1stExon;5'UTR	rs7525640	248095483	-5131	-0.589069	1.8226e-10
1	248101009	cg20433858	OR2L13	5'UTR	rs60820109	248073559	-27450	-0.475721	2.15488e-10
1	248902767	cg04162032	LOC646627;LOC646627	1stExon;3'UTR	rs6701147	248857679	-45088	-0.379027	4.7932e-17
1	248902767	cg04162032	LOC646627;LOC646627	1stExon;3'UTR	rs55868945	248863353	-39414	-0.408101	8.92923e-10
1	248903100	cg23230830	LOC646627	1stExon	rs6701147	248857679	-45421	-0.327764	1.43918e-15
1	248903300	cg04024799	LOC646627	TSS200	rs6701147	248857679	-45621	-0.416185	1.46805e-17
1	248903323	cg03541887	LOC646627	TSS200	rs6701147	248857679	-45644	-0.589757	2.15472e-15
1	248903325	cg10402995	LOC646627	TSS200	rs6701147	248857679	-45646	-0.471055	3.06709e-18
1	248903467	cg01878406	LOC646627	TSS1500	rs6701147	248857679	-45788	-0.433837	3.2375e-19
2	11286089	cg09167828	C2orf50	3'UTR	rs12994920	11288306	2217	3.02591	2.19801e-46
2	23646462	cg09674093	KLHL29	5'UTR	rs920273	23646266	-196	-0.618785	1.35708e-50
2	25095040	cg11023668	ADCY3	Body	rs1344840	25070645	-24395	0.382958	7.81576e-11
2	25095040	cg11023668	ADCY3	Body	rs2384055	25085268	-9772	0.293584	5.86918e-21
2	25149977	cg15423357			rs6749422	25150011	34	-0.558897	8.67022e-20
2	25150051	cg01884057			rs6749422	25150011	-40	-0.390043	1.0731e-36
2	39319447	cg02502145	SOS1	Body	rs3099991	39060179	-259268	-1.35284	2.33741e-10
2	39319447	cg02502145	SOS1	Body	rs11674846	39271729	-47718	3.38719	8.17442e-101
2	39493603	cg08110337	MAP4K3	Body	rs13418997	39504654	11051	-0.372071	1.19891e-21
2	46523461	cg17518825	EPAS1	TSS1500	rs7579899	46537604	14143	-0.47303	2.35494e-13
2	46883368	cg22587600			rs4384837	46789514	-93854	0.296288	2.87473e-18
2	46883368	cg22587600			rs2346419	46845069	-38299	0.232138	1.23499e-11
2	54783773	cg01286930	SPTBN1	Body	rs12713260	54786491	2718	1.18293	1.50233e-94
2	54789491	cg23486701	SPTBN1;SPTBN1	Body;Body	rs4577321	54824396	34905	0.223551	1.73278e-19
2	54789491	cg23486701	SPTBN1;SPTBN1	Body;Body	rs7608414	54844995	55504	0.215684	1.76267e-18
2	54828502	cg21487856	SPTBN1;SPTBN1	Body;Body	rs10206143	54817453	-11049	0.13209	2.42943e-09
2	54829624	cg01766943	SPTBN1;SPTBN1	Body;Body	rs10206143	54817453	-12171	0.328108	1.95123e-41
2	54829624	cg01766943	SPTBN1;SPTBN1	Body;Body	rs7608414	54844995	15371	0.207729	6.81342e-18
2	58482767	cg24906015			rs6725148	58448085	-34682	-1.37903	3.07261e-17
2	65861662	cg16240816			rs7574634	65883314	21652	-0.139379	8.61422e-13
2	70360150	cg01726273			rs6753442	70365842	5692	-1.00577	1.12375e-59
2	70376798	cg06769954			rs10195155	70354475	-22323	-0.391182	2.37814e-12
2	73402428	cg24220031			rs10203125	73361151	-41277	0.240686	1.0052e-29
2	90016264	cg22068400			rs55891200	90173461	157197	1.87165	2.41854e-11
2	100824103	cg22305850			rs13026283	100842638	18535	-1.79215	3.0968e-145
2	105275706	cg25428553			rs11899001	105283526	7820	0.705056	2.35775e-15
2	105275706	cg25428553			rs10165112	105294849	19143	0.643116	4.57041e-19
2	105275812	cg12236088			rs7567965	105267234	-8578	-0.584916	6.45451e-15
2	105275812	cg12236088			rs10165112	105294849	19037	0.719197	2.11918e-18
2	105275920	cg08571918			rs7567965	105267234	-8686	-0.370193	3.91232e-12
2	105275920	cg08571918			rs10165112	105294849	18929	0.521112	8.83535e-19
2	105276153	cg22360016			rs11899001	105283526	7373	0.62698	3.05316e-16
2	105276153	cg22360016			rs10165112	105294849	18696	0.56556	1.57757e-19
2	105946772	cg11346754	TGFBRAP1;TGFBRAP1	TSS1500;TSS1500	rs2679890	105916912	-29860	0.16985	6.28846e-14
2	114715532	cg17386473	ACTR3	3'UTR	rs144933303	114417240	-298292	-1.30127	1.84191e-20
2	121697428	cg12080831	GLI2	Body	rs2677506	121729850	32422	-0.377967	3.25157e-13
2	130345044	cg05962382			rs2521955	130330972	-14072	-0.376375	1.7124e-14
2	131967322	cg13363575			rs6711982	132254681	287359	-0.544226	2.62039e-09
2	136595261	cg20242066	LCT	TSS1500	rs2304371	136561557	-33704	0.262063	1.91296e-19
2	136595281	cg04750100	LCT	TSS1500	rs2304371	136561557	-33724	0.345908	8.4205e-23
2	153283485	cg04681845	FMNL2	Body	rs4664578	153262740	-20745	-0.189335	3.90157e-17
2	153283485	cg04681845	FMNL2	Body	rs4371310	153273886	-9599	0.309757	9.32039e-40
2	166811308	cg24207698	TTC21B	TSS1500	rs2288701	166804627	-6681	0.233468	3.50981e-16
2	169097849	cg21899461	STK39	Body	rs11694568	169084312	-13537	-0.155258	1.50787e-15
2	169097849	cg21899461	STK39	Body	rs12987123	169120541	22692	-0.175055	2.53003e-10
2	171676553	cg01089249	GAD1;GAD1	Body;Body	rs1420385	171681983	5430	-0.163541	1.94857e-14
2	171676809	cg01089319	GAD1;GAD1	Body;Body	rs1420385	171681983	5174	-0.24479	5.23178e-23
2	171676925	cg14005211	GAD1;GAD1	Body;Body	rs3749035	171672780	-4145	-0.301768	1.03391e-18
2	173061715	cg20991420			rs13034105	173037618	-24097	-0.852666	4.31232e-33
2	173061858	cg16444607			rs13034105	173037618	-24240	-0.660434	4.7971e-26
2	173080153	cg21350860			rs7575468	173082167	2014	0.098466	9.39329e-09
2	177864936	cg26466274			rs12997764	177865573	637	-1.84335	5.49117e-59
2	177864936	cg26466274			rs6749679	177871094	6158	-1.87668	6.81285e-63
2	177864936	cg26466274			rs6433634	177873774	8838	1.39491	4.58405e-39
2	178499509	cg22681709	PDE11A;PDE11A;PDE11A;PDE11A	Body;Body;Body;Body	rs6433683	178519260	19751	0.141161	1.34266e-10
2	178853377	cg02819655	PDE11A;PDE11A	Body;Body	rs188827128	178810828	-42549	-1.00099	8.22782e-23
2	181467187	cg23363182			rs7609291	181460852	-6335	0.559661	2.267e-55
2	190539778	cg00052932	ANKAR	TSS1500	rs10182631	190499959	-39819	0.193364	3.85859e-09
2	191224886	cg24663311	INPP1;INPP1	Body;Body	rs7601609	191219850	-5036	0.654154	8.77225e-47
2	191224886	cg24663311	INPP1;INPP1	Body;Body	rs12990905	191233018	8132	0.568712	2.55459e-25
2	191398756	cg11845111	TMEM194B	Body	rs13429540	191064273	-334483	-0.333539	2.73073e-09
2	191398756	cg11845111	TMEM194B	Body	rs9630991	191432139	33383	0.915083	4.6967e-33
2	191398769	cg27211696	TMEM194B	Body	rs2582762	191128842	-269927	-0.417783	4.1617e-13
2	191398769	cg27211696	TMEM194B	Body	rs9630991	191432139	33370	0.98105	3.24898e-40
2	196933852	cg19374305	DNAH7	TSS1500	rs13035759	196678777	-255075	-0.452352	2.07216e-21
2	196933852	cg19374305	DNAH7	TSS1500	rs73062480	196686961	-246891	-0.946244	7.30307e-45
2	201659991	cg13194260			rs12465041	201660050	59	0.14169	3.28633e-16
2	201659991	cg13194260			rs73991110	201668378	8387	0.207632	2.78299e-19
2	202093848	cg24599065	CASP10	3'UTR	rs6717389	202070000	-23848	0.324932	5.64143e-22
2	208016923	cg10278149	KLF7	Body	rs11903861	208064316	47393	-0.50734	2.20131e-52
2	218934044	cg18102446	RUFY4;RUFY4	5'UTR;1stExon	rs10932744	218939630	5586	0.310843	8.53714e-33
2	219128475	cg05728596	GPBAR1;GPBAR1;GPBAR1	3'UTR;3'UTR;3'UTR	rs1514132	219084082	-44393	-0.410605	2.31752e-30
2	220047358	cg03878190	FAM134A	3'UTR	rs3731900	220046975	-383	0.43847	6.03473e-61
2	220047358	cg03878190	FAM134A	3'UTR	rs12694453	220048721	1363	0.446563	3.69114e-64
2	220223082	cg09059267			rs9288545	220222922	-160	0.276749	1.39849e-24
2	220223082	cg09059267			rs6709936	220257219	34137	-0.173826	7.89154e-09
2	220425073	cg21674813	OBSL1	Body	rs3183099	220427395	2322	0.155673	2.03848e-11
2	225774214	cg17075808	DOCK10	Body	rs10206184	225748532	-25682	-0.2788	3.22935e-25
2	232258363	cg24172324			rs79061521	232252773	-5590	0.229054	1.76234e-15
2	232259623	cg04286697	B3GNT7	TSS1500	rs79061521	232252773	-6850	0.150497	6.00704e-10
2	232260116	cg20954977	B3GNT7	TSS1500	rs374110027	232215711	-44405	0.17408	1.47487e-12
2	232260116	cg20954977	B3GNT7	TSS1500	rs79061521	232252773	-7343	0.231782	1.34599e-14
2	235200560	cg27026202			rs7587262	235213974	13414	0.671902	3.13793e-52
2	236658091	cg26521139	AGAP1;AGAP1	Body;Body	rs2292706	236684623	26532	-0.247093	7.6126e-14
2	238036564	cg23555395			rs7603967	238088460	51896	0.308133	4.07448e-16
2	238392110	cg16989719			rs2325839	238386286	-5824	-0.420091	9.45167e-26
2	238392110	cg16989719			rs13386290	238393136	1026	-0.411689	3.28285e-25
2	238392110	cg16989719			rs67071074	238395429	3319	-0.407144	4.5667e-24
2	238410067	cg14271023	MLPH;MLPH	Body;Body	rs6743992	238423791	13724	-1.58219	3.34865e-15
2	238499802	cg12935818	RAB17	TSS200	rs2292872	238499534	-268	0.22828	1.16555e-08
2	238499802	cg12935818	RAB17	TSS200	rs6431548	238500211	409	-0.403138	3.5785e-55
2	239012831	cg22999620	ESPNL	Body	rs6720524	238989295	-23536	-0.810439	1.67274e-10
2	239012831	cg22999620	ESPNL	Body	rs1562338	239008514	-4317	1.62895	9.76222e-34
2	239553406	cg14580085			rs10203711	239553368	-38	-1.19022	5.18644e-85
2	239553406	cg14580085			rs12613966	239553803	397	0.4492	2.97352e-13
2	239553406	cg14580085			rs7584327	239584203	30797	-1.04528	1.27163e-62
2	239949680	cg18368960			rs72988597	239943399	-6281	1.58435	8.18356e-09
2	240046312	cg07542287	HDAC4	Body	rs3791449	240048581	2269	-0.487719	1.11122e-35
2	242003078	cg01305291	SNED1	Body	rs9753471	241996664	-6414	-0.447684	2.68197e-22
2	242003523	cg15361291	SNED1	Body	rs4581894	241995699	-7824	0.394858	2.95414e-20
2	242056226	cg12167002	PASK	Body	rs3815305	242054403	-1823	-1.09982	3.3347e-21
2	242294876	cg04955912	FARP2	TSS1500	rs56390510	242274489	-20387	0.391813	6.28259e-10
2	242666066	cg13262212	ING5	3'UTR	rs7588212	242667894	1828	0.184594	3.08417e-13
2	242710939	cg01997813			rs10755057	242710662	-277	-0.555141	7.89624e-25
2	242711491	cg24758055			rs10755057	242710662	-829	-0.184308	3.95372e-27
2	242927418	cg11370814			rs13353359	243031275	103857	-0.30215	3.07166e-09
3	3845954	cg08556718	LRRN1	5'UTR	rs10510276	3845970	16	-0.253989	5.2206e-30
3	9029456	cg07451641	SRGAP3;SRGAP3	Body;Body	rs398225	9012886	-16570	0.506512	7.10593e-14
3	10184877	cg24092914	VHL;VHL	Body;Body	rs780281	10200459	15582	-0.17629	2.40898e-10
3	12045449	cg02700894	SYN2;SYN2	TSS1500;TSS1500	rs310762	12224151	178702	0.303385	9.25844e-11
3	32279236	cg20932822	CMTM8	TSS1500	rs9833530	32272534	-6702	-0.212539	1.76222e-11
3	32279236	cg20932822	CMTM8	TSS1500	rs73067559	32312290	33054	0.19852	7.04324e-09
3	32279261	cg01617750	CMTM8	TSS1500	rs7621429	32302529	23268	0.0746925	6.28801e-09
3	32279261	cg01617750	CMTM8	TSS1500	rs4245886	32304103	24842	0.0746925	6.28801e-09
3	32668281	cg16534483			rs34606057	32688253	19972	0.334189	3.72428e-15
3	32668281	cg16534483			rs6763839	32709158	40877	0.381249	2.19965e-13
3	33140160	cg05120113	GLB1;GLB1	TSS1500;TSS1500	rs4678677	33145481	5321	0.324983	2.3159e-13
3	45983597	cg08033130	CXCR6;FYCO1	TSS1500;Body	rs4683156	45991087	7490	0.935484	5.30543e-100
3	45983792	cg19145607	CXCR6;FYCO1	TSS1500;Body	rs9822153	45966422	-17370	0.663805	1.82898e-57
3	45989744	cg26466027	CXCR6;FYCO1	3'UTR;Body	rs1072755	45975983	-13761	0.212878	1.85039e-13
3	46029278	cg18004856	FYCO1	5'UTR	rs9869542	45934588	-94690	0.20935	8.84288e-14
3	46029278	cg18004856	FYCO1	5'UTR	rs7653682	46029271	-7	-0.401441	7.98285e-58
3	46540019	cg02332537	RTP3	Body	rs11130093	46540612	593	0.179532	1.70696e-14
3	46931381	cg23352942	PTH1R	Body	rs2168442	46919379	-12002	0.441795	8.29104e-16
3	46931381	cg23352942	PTH1R	Body	rs4683301	46931478	97	-0.743241	4.94259e-45
3	46931381	cg23352942	PTH1R	Body	rs7635480	46968227	36846	-0.642468	2.33015e-34
3	46936655	cg02527881	PTH1R	Body	rs4683300	46934292	-2363	-0.896928	2.77542e-122
3	46936655	cg02527881	PTH1R	Body	rs7635480	46968227	31572	-0.824246	7.21351e-87
3	46936655	cg02527881	PTH1R	Body	rs4078466	47126543	189888	0.352982	5.18949e-16
3	48456733	cg27112062	PLXNB1;PLXNB1	Body;Body	rs6442117	48419897	-36836	0.214642	3.26177e-14
3	48456733	cg27112062	PLXNB1;PLXNB1	Body;Body	rs6783952	48523105	66372	-0.21248	9.86327e-11
3	50388670	cg24032752	TUSC4;CYB561D2	TSS200;5'UTR	rs743757	50476378	87708	0.244975	7.07547e-18
3	52280139	cg11159295	PPM1M;PPM1M	TSS200;TSS200	rs114645176	52279951	-188	-0.446821	9.45376e-66
3	52280329	cg07773769	PPM1M;PPM1M;PPM1M;PPM1M	1stExon;5'UTR;5'UTR;1stExon	rs55847657	52293312	12983	-0.326861	3.41531e-63
3	57312779	cg26017506	ASB14;ASB14	1stExon;Body	rs4060726	57335876	23097	0.309066	4.08807e-24
3	60420416	cg16140565	FHIT;FHIT	Body;Body	rs9846621	60431516	11100	0.759299	4.10634e-10
3	60420416	cg16140565	FHIT;FHIT	Body;Body	rs439087	60456884	36468	0.517375	4.21485e-09
3	67291183	cg13011961			rs3936063	67278630	-12553	-0.614482	1.25656e-11
3	67291183	cg13011961			rs6809990	67290851	-332	1.18891	1.40395e-136
3	71380336	cg01137672	FOXP1;FOXP1	5'UTR;5'UTR	rs4677608	71386473	6137	-0.73408	5.51525e-40
3	71804859	cg03457142	EIF4E3;EIF4E3	TSS1500;TSS1500	rs1320015	71828420	23561	0.43329	6.18007e-21
3	71805022	cg02995710	EIF4E3;EIF4E3	TSS1500;TSS1500	rs6807450	71825763	20741	0.557182	1.41215e-20
3	71831301	cg01904145	PROK2;PROK2	Body;Body	rs62248062	71809960	-21341	0.591078	6.97748e-23
3	71833878	cg01025398	PROK2;PROK2	Body;Body	rs60966405	71830341	-3537	-0.469411	3.58652e-13
3	71833907	cg15798455	PROK2;PROK2	Body;Body	rs1320015	71828420	-5487	0.347324	1.478e-18
3	71835112	cg19388776	PROK2;PROK2	TSS1500;TSS1500	rs1320015	71828420	-6692	-0.305345	2.69478e-14
3	98376390	cg02466830			rs10935473	98416900	40510	1.04212	3.13061e-13
3	98376427	cg21789181			rs10935473	98416900	40473	0.843107	2.43073e-14
3	98376478	cg03546619			rs12493830	98406794	30316	0.690397	2.71634e-18
3	98376574	cg02635592			rs12493830	98406794	30220	0.64078	8.69832e-16
3	100322493	cg13709487			rs7427808	100302956	-19537	-0.346194	2.34899e-17
3	100322493	cg13709487			rs9873555	100496680	174187	-0.236651	4.63996e-09
3	111730545	cg08522473	TAGLN3;TAGLN3;TAGLN3	Body;Body;Body	rs3828394	111730766	221	-2.37478	7.51415e-35
3	111730545	cg08522473	TAGLN3;TAGLN3;TAGLN3	Body;Body;Body	rs11715228	111774757	44212	1.5252	5.05871e-10
3	115155686	cg14944696			rs9870703	115151369	-4317	0.554254	8.04555e-30
3	123476518	cg12235788	MYLK;MYLK;MYLK;MYLK	Body;Body;Body;Body	rs9846863	123513478	36960	-0.46977	1.42464e-10
3	128598214	cg11901034	ACAD9	TSS200	rs1683786	128626952	28738	0.474486	4.13015e-34
3	128801065	cg17906873			rs9843011	128790402	-10663	-0.149154	7.18036e-15
3	128801065	cg17906873			rs75966408	128915242	114177	0.179589	2.25635e-10
3	129267208	cg06725798	H1FOO	Body	rs2625960	129265775	-1433	-0.0996771	1.84061e-09
3	138047362	cg01280180	TXNDC6	5'UTR	rs6791368	137997239	-50123	0.287617	5.87985e-16
3	139259742	cg06726820	RBP1;RBP1;RBP1	TSS1500;TSS1500;TSS1500	rs295501	139274982	15240	0.189597	4.97091e-12
3	140786844	cg27141807	SPSB4	Body	rs6804474	140784435	-2409	-3.44087	6.8002e-69
3	148903495	cg02648923	CP	Body	rs773050	148912996	9501	1.33092	3.38187e-09
3	152554055	cg14921522	P2RY1	1stExon	rs6773552	152515862	-38193	0.158894	3.37357e-14
3	155867120	cg15435490	KCNAB1;KCNAB1	Body;Body	rs4679761	155868039	919	0.550963	1.92592e-35
3	155867120	cg15435490	KCNAB1;KCNAB1	Body;Body	rs6441039	155886200	19080	-0.245528	6.40796e-11
3	160603506	cg09456493	PPM1L	Body	rs6768115	160595478	-8028	0.092539	3.40224e-13
3	168726716	cg00306893			rs13089423	168726724	8	0.338717	5.52629e-58
3	175554437	cg12789884			rs10936871	175555183	746	-0.600211	1.83016e-31
3	178984858	cg03818303	KCNMB3;KCNMB3	TSS200;TSS200	rs11920947	178987984	3126	0.142605	4.34626e-10
3	178984973	cg00862290	KCNMB3;KCNMB3	TSS200;TSS200	rs6805615	179005179	20206	-0.178364	1.60653e-09
3	184533436	cg20497667	VPS8;VPS8	5'UTR;5'UTR	rs4432622	184555464	22028	-0.485985	2.16512e-32
3	191781655	cg01353941			rs2130976	191748145	-33510	-0.417618	8.49014e-12
3	193921489	cg24935598			rs59381142	193916181	-5308	0.536677	4.44577e-18
3	194208784	cg12681948			rs1538863	194119108	-89676	-0.571291	8.04423e-34
3	194208784	cg12681948			rs61592579	194134995	-73789	-0.371322	5.77368e-14
3	194208784	cg12681948			rs9878918	194148003	-60781	-0.393873	1.45841e-17
3	194797138	cg25921813	C3orf21	Body	rs2720930	194789032	-8106	-0.453797	1.26002e-22
3	194797138	cg25921813	C3orf21	Body	rs6767698	194800562	3424	-0.38868	1.078e-19
4	1243849	cg20743744	C4orf42;CTBP1;CTBP1	TSS1500;TSS1500;TSS1500	rs150789698	1204599	-39250	-0.344766	5.79629e-10
4	1243980	cg26479374	CTBP1;CTBP1;C4orf42	TSS1500;TSS1500;TSS200	rs2335855	1237968	-6012	0.268326	1.06004e-08
4	1244006	cg16399632	CTBP1;CTBP1;C4orf42	TSS1500;TSS1500;TSS200	rs2335855	1237968	-6038	0.279574	2.68826e-11
4	1244042	cg08948841	CTBP1;CTBP1;C4orf42	TSS1500;TSS1500;TSS200	rs2335855	1237968	-6074	0.182206	1.9888e-13
4	1244086	cg15586393	CTBP1;CTBP1;C4orf42	TSS1500;TSS1500;TSS200	rs34180507	1329348	85262	0.304719	2.87794e-10
4	1244504	cg07745915	C4orf42	1stExon	rs1732115	1244416	-88	-0.113304	1.10587e-09
4	1303491	cg00689492	MAEA;MAEA	Body;Body	rs11247990	1308536	5045	-0.354485	1.36433e-20
4	1393418	cg19621877			rs17164682	1346796	-46622	-0.545311	1.22358e-16
4	1523275	cg14964336			rs6817337	1507651	-15624	0.411588	6.55259e-09
4	1604798	cg08365591			rs4374681	1566164	-38634	-0.764836	4.60176e-11
4	3295736	cg02754929			rs7435601	3369645	73909	-0.57762	3.97372e-48
4	3464702	cg00123128	DOK7;DOK7	TSS1500;TSS1500	rs10022329	3467519	2817	-0.588208	1.77118e-13
4	3683268	cg03965172			rs11930561	3692118	8850	1.84554	1.93748e-11
4	4329441	cg12935434			rs2980187	4325532	-3909	0.40246	5.55644e-51
4	5374425	cg14422932	STK32B	Body	rs34225504	5383074	8649	-2.32139	1.91778e-56
4	7938304	cg13534536	AFAP1;AFAP1	5'UTR;5'UTR	rs56078222	7932073	-6231	-1.01483	1.17421e-69
4	7938304	cg13534536	AFAP1;AFAP1	5'UTR;5'UTR	rs7695170	7940903	2599	0.22834	2.46014e-09
4	9500465	cg01511809			rs11725044	9495402	-5063	-0.151223	5.77645e-10
4	9508240	cg27534225			rs9994111	9558344	50104	0.109722	3.30033e-09
4	9508240	cg27534225			rs112166230	9564464	56224	0.134083	3.05435e-12
4	10020882	cg00071950	SLC2A9;SLC2A9	Body;Body	rs7697004	10028077	7195	-0.495477	2.05791e-16
4	10020882	cg00071950	SLC2A9;SLC2A9	Body;Body	rs3775938	10069531	48649	1.20298	1.18204e-58
4	10021025	cg11266682	SLC2A9;SLC2A9	Body;Body	rs3796839	10009917	-11108	0.726569	2.6606e-61
4	10021025	cg11266682	SLC2A9;SLC2A9	Body;Body	rs7697004	10028077	7052	-0.38058	7.00844e-23
4	13539023	cg16297011			rs3733556	13562600	23577	-0.840416	4.72085e-18
4	13539099	cg18083114			rs3733556	13562600	23501	-0.231682	1.05322e-10
4	25090597	cg02428792			rs12646197	25078980	-11617	0.303442	4.89504e-09
4	25090618	cg26262055			rs6843733	25079647	-10971	0.210873	5.59648e-11
4	26454190	cg03461641			rs7691160	26457487	3297	-0.647473	8.34704e-28
4	26464698	cg07791160			rs2788860	26453435	-11263	0.155804	6.75794e-10
4	47423779	cg19935756	GABRB1	Body	rs13140519	47413449	-10330	2.85391	1.16462e-28
4	52807094	cg27224107			rs11947369	52700771	-106323	-0.363925	7.05899e-18
4	52807094	cg27224107			rs1401718	52801096	-5998	-0.297005	2.14485e-12
4	54677002	cg04618230			rs112061254	54702900	25898	0.139698	2.75237e-19
4	76996414	cg22252999	ART3;ART3;ART3	5'UTR;5'UTR;5'UTR	rs9996288	76990690	-5724	0.478167	2.34335e-78
4	77528588	cg11615509	SHROOM3	Body	rs59173056	77493774	-34814	-0.486846	1.55144e-40
4	77528588	cg11615509	SHROOM3	Body	rs11723275	77528821	233	0.267944	2.30759e-17
4	77609841	cg01477861	SHROOM3	Body	rs59173056	77493774	-116067	0.48313	2.74084e-25
4	77609841	cg01477861	SHROOM3	Body	rs11723275	77528821	-81020	-0.330192	7.69696e-19
4	100065546	cg12011299	ADH4	TSS200	rs1800760	100065626	80	1.08534	1.18013e-36
4	100065546	cg12011299	ADH4	TSS200	rs35146617	100066686	1140	-0.757556	1.07552e-10
4	100565104	cg05468953			rs10013883	100456279	-108825	-0.331395	2.39584e-10
4	100565104	cg05468953			rs2255119	100543745	-21359	-0.363937	4.97298e-13
4	104641072	cg24090629	TACR3	TSS200	rs6831901	104707454	66382	0.881172	1.07748e-09
4	122746245	cg23574427	BBS7;CCNA2	3'UTR;TSS1500	rs769238	122744942	-1303	-0.83532	9.21236e-80
4	129389744	cg16301894			rs4975185	129445142	55398	-0.994637	6.73873e-29
4	129759716	cg26347359	PHF17;PHF17	Body;Body	rs112793493	129835382	75666	-0.466056	4.23429e-25
4	159850156	cg09407322	C4orf45	Body	rs11100204	159869646	19490	-0.214966	2.86968e-16
4	186391758	cg07456878	CCDC110;CCDC110	Body;Body	rs34608638	186390630	-1128	-1.51928	7.61861e-16
5	252634	cg27346937	SDHA	Body	rs10069197	230822	-21812	-0.1301	3.18443e-33
5	257618	cg03822746			rs7710005	233572	-24046	-0.846816	4.17185e-80
5	264123	cg11430075			rs78905930	246560	-17563	-0.50103	1.05907e-71
5	844184	cg05693864	ZDHHC11	Body	rs378018	683980	-160204	-0.45008	3.03277e-09
5	1049595	cg10496840			rs34642520	1049642	47	-0.421552	5.27273e-58
5	1060613	cg27010096	SLC12A7	Body	rs4975571	1054801	-5812	0.241925	7.46296e-17
5	1099476	cg01551729	SLC12A7	Body	rs73028891	1099209	-267	-0.477485	2.92559e-22
5	1099476	cg01551729	SLC12A7	Body	rs56031640	1114849	15373	-0.472374	9.24498e-13
5	1501640	cg26675379	LPCAT1	Body	rs10475030	1499370	-2270	0.392072	3.63238e-47
5	1801344	cg07875360	NDUFS6;MRPL36	TSS200;TSS1500	rs2172532	1772615	-28729	-0.146632	9.95252e-10
5	1801344	cg07875360	NDUFS6;MRPL36	TSS200;TSS1500	rs3776154	1800127	-1217	-0.283898	2.10601e-27
5	1868261	cg14773178			rs1032436	1860556	-7705	-0.839241	5.31898e-41
5	1868261	cg14773178			rs13174518	1867732	-529	-0.842806	2.32779e-52
5	2018326	cg26168224			rs11133920	2014388	-3938	-0.718641	2.00652e-38
5	2018326	cg26168224			rs112224246	2019063	737	-1.05123	1.2589e-69
5	2703395	cg04703620			rs2962595	2706554	3159	-0.25251	7.97425e-16
5	10091925	cg23019589			rs5020077	10105216	13291	-0.597683	1.83045e-14
5	36157329	cg06653140	SKP2;SKP2	Body;Body	rs7702272	36160854	3525	-2.78067	4.02705e-52
5	42922968	cg26842080			rs2603630	42930258	7290	0.116118	1.21857e-16
5	43482804	cg01983248	C5orf28	5'UTR	rs74714524	43470953	-11851	0.152515	2.81455e-10
5	55776345	cg00049729			rs7730776	55780388	4043	-0.157712	3.94703e-14
5	55776401	cg18302225			rs166909	55768162	-8239	0.668407	4.23297e-16
5	60059120	cg12407526	ELOVL7;ELOVL7	Body;Body	rs16878376	60059132	12	-0.409897	4.91076e-46
5	72934606	cg04480106	RGNEF	5'UTR	rs35092674	72977414	42808	0.832494	2.45864e-41
5	74347539	cg05483076			rs4555772	74302658	-44881	0.167859	2.44189e-26
5	74347539	cg05483076			rs75439062	74467493	119954	0.0966137	1.3951e-09
5	74350214	cg08474748			rs10052034	74342313	-7901	-0.366716	1.59305e-14
5	106879524	cg26966186	EFNA5	Body	rs7443170	106882503	2979	-0.473245	3.16057e-11
5	106879524	cg26966186	EFNA5	Body	rs342603	106883678	4154	-0.446601	1.80902e-12
5	107917716	cg26598350			rs59928948	107916690	-1026	-0.181752	5.78107e-14
5	108820864	cg17395555			rs7702294	108858617	37753	-0.503177	2.9965e-32
5	110105162	cg21070081			rs173436	110132906	27744	0.575364	3.44277e-09
5	112483149	cg08238375	MCC;MCC	Body;Body	rs9326879	112446323	-36826	1.04752	3.65783e-17
5	112483149	cg08238375	MCC;MCC	Body;Body	rs4705542	112453010	-30139	-0.756159	5.21283e-15
5	116113889	cg07837187			rs2933643	116101059	-12830	0.322254	2.0149e-12
5	118603742	cg01810267	TNFAIP8	TSS1500	rs62374138	118458962	-144780	0.293282	2.6669e-14
5	118603742	cg01810267	TNFAIP8	TSS1500	rs10035593	118558959	-44783	-0.190239	2.67382e-09
5	119116329	cg04002935			rs2561093	119108676	-7653	0.363529	3.91209e-40
5	119799384	cg06526721	PRR16	TSS1500	rs149128292	119463907	-335477	0.193494	2.47415e-09
5	119802022	cg01256539	PRR16	5'UTR	rs12189312	119435162	-366860	-0.390504	1.11223e-09
5	131786388	cg27641240	C5orf56	Body	rs4475253	131776506	-9882	0.365809	4.05093e-20
5	131786388	cg27641240	C5orf56	Body	rs2522055	131800599	14211	0.450465	6.41666e-28
5	132113620	cg19518672	SEPT8;SEPT8;SEPT8;SEPT8	TSS200;TSS1500;TSS1500;TSS1500	rs256871	132093037	-20583	-0.117936	3.2978e-09
5	132113725	cg27309611	SEPT8;SEPT8;SEPT8;SEPT8	TSS200;TSS1500;TSS1500;TSS1500	rs256871	132093037	-20688	-0.111176	1.54726e-09
5	132113734	cg08979191	SEPT8;SEPT8;SEPT8;SEPT8	TSS200;TSS1500;TSS1500;TSS1500	rs256871	132093037	-20697	-0.232436	1.49374e-11
5	138713897	cg00697057	SLC23A1;SLC23A1	Body;Body	rs3924257	138753725	39828	0.204181	5.85009e-10
5	138714136	cg26929925	SLC23A1;SLC23A1	Body;Body	rs7701116	138406078	-308058	0.361746	1.25339e-09
5	138714136	cg26929925	SLC23A1;SLC23A1	Body;Body	rs3924257	138753725	39589	0.49522	1.53898e-16
5	138714322	cg12205435	SLC23A1;SLC23A1	Body;Body	rs3924257	138753725	39403	0.200493	3.5392e-12
5	138714337	cg11459648	SLC23A1;SLC23A1	Body;Body	rs7701116	138406078	-308259	0.388314	3.79604e-10
5	138714337	cg11459648	SLC23A1;SLC23A1	Body;Body	rs3924257	138753725	39388	0.517603	7.59112e-17
5	138714339	cg01742263	SLC23A1;SLC23A1	Body;Body	rs7701116	138406078	-308261	0.176147	3.13945e-09
5	138714339	cg01742263	SLC23A1;SLC23A1	Body;Body	rs3924257	138753725	39386	0.228989	1.04076e-14
5	145215546	cg09546802	PRELID2;PRELID2;PRELID2	TSS1500;TSS1500;TSS1500	rs60544283	145215886	340	-0.837685	5.48612e-51
5	145215546	cg09546802	PRELID2;PRELID2;PRELID2	TSS1500;TSS1500;TSS1500	rs12658483	145222477	6931	0.352604	5.30307e-09
5	145215629	cg11609571	PRELID2;PRELID2;PRELID2	TSS1500;TSS1500;TSS1500	rs60544283	145215886	257	-0.993931	1.86813e-55
5	145215629	cg11609571	PRELID2;PRELID2;PRELID2	TSS1500;TSS1500;TSS1500	rs12658483	145222477	6848	0.404318	5.59354e-09
5	145215784	cg12470775	PRELID2;PRELID2;PRELID2	TSS1500;TSS1500;TSS1500	rs56410343	145215739	-45	-0.66423	3.09499e-70
5	145215784	cg12470775	PRELID2;PRELID2;PRELID2	TSS1500;TSS1500;TSS1500	rs12658483	145222477	6693	0.316383	6.91235e-14
5	150051778	cg14388237	MYOZ3;MYOZ3	Body;Body	rs10077713	150048614	-3164	-1.60189	5.56269e-25
5	150224636	cg05340042	IRGM	TSS1500	rs56936915	150198058	-26578	-0.141938	7.94298e-43
5	150224636	cg05340042	IRGM	TSS1500	rs10060302	150202304	-22332	-0.144014	5.87244e-44
5	150226278	cg22000984	IRGM;IRGM	1stExon;5'UTR	rs56936915	150198058	-28220	1.71168	2.18577e-97
5	150226278	cg22000984	IRGM;IRGM	1stExon;5'UTR	rs10060302	150202304	-23974	1.72547	9.74037e-99
5	157098553	cg00312553	C5orf52	TSS200	rs11743418	157115528	16975	-0.182158	4.3702e-15
5	157099197	cg05585991	C5orf52	Body	rs7732244	157042420	-56777	0.145943	4.00067e-13
5	173009599	cg16989587	LOC285593	Body	rs6868423	173009568	-31	-0.730022	1.69867e-79
5	173009599	cg16989587	LOC285593	Body	rs6876600	173021618	12019	-0.241615	6.12777e-09
5	176984246	cg23395749			rs28510818	176982662	-1584	-0.315701	7.43573e-36
5	177853481	cg07858195	COL23A1	Body	rs62389411	177856061	2580	-0.148651	3.92391e-10
5	180335743	cg22561794	BTNL8;BTNL8;BTNL8;BTNL8;BTNL8;BTNL8	Body;Body;Body;TSS1500;Body;Body	rs6601156	180369360	33617	1.68406	5.93048e-17
5	180673096	cg01301339			rs6601180	180684827	11731	-0.163217	2.49442e-12
6	790268	cg25852052			rs10223528	798331	8063	-0.212052	4.51085e-12
6	1101607	cg21492127	LOC285768;LOC285768	TSS200;TSS200	rs6939850	1124482	22875	-2.36761	9.72223e-38
6	3139627	cg00266592	BPHL;BPHL;BPHL;BPHL	Body;Body;Body;Body	rs9328145	3144908	5281	-0.179329	6.20505e-10
6	5261316	cg09085698	LYRM4;FARS2;LYRM4;LYRM4	TSS200;TSS1500;TSS200;TSS200	rs6906241	5262712	1396	0.526331	2.65034e-19
6	7260807	cg01785233			rs4960298	7260883	76	-0.475347	1.87091e-37
6	14743444	cg21126692			rs2500076	14742798	-646	-0.142367	3.59406e-15
6	14783197	cg18373580			rs2472811	14783210	13	0.466697	5.83345e-46
6	16217825	cg20133046			rs9477055	16217892	67	0.288989	1.2217e-16
6	16217882	cg14940260			rs9477055	16217892	10	0.319097	2.91313e-24
6	27706179	cg06084579			rs6910968	27904181	198002	1.31042	6.69109e-45
6	27706179	cg06084579			rs116406755	28326431	620252	0.964799	1.31089e-16
6	28911873	cg04742282			rs209184	28791289	-120584	0.526139	1.21578e-14
6	28911873	cg04742282			rs209173	28806334	-105539	0.39147	1.29144e-15
6	28911902	cg13293729			rs209184	28791289	-120613	0.642252	1.10955e-12
6	28911902	cg13293729			rs209173	28806334	-105568	0.469889	4.95348e-13
6	28911938	cg25005112			rs209184	28791289	-120649	0.701493	2.47894e-14
6	28911938	cg25005112			rs3130843	28908214	-3724	0.50949	4.41412e-16
6	28971967	cg27045756	ZNF311	5'UTR	rs184093	28863369	-108598	-0.164691	8.79463e-09
6	28972348	cg14261943	ZNF311	5'UTR	rs2064365	29046420	74072	1.08941	2.87147e-14
6	29079939	cg07661389	OR2J3	1stExon	rs6930288	29098881	18942	0.203997	8.87738e-09
6	29079939	cg07661389	OR2J3	1stExon	rs3129146	29134229	54290	-0.769874	2.66328e-94
6	29080239	cg18307968	OR2J3	1stExon	rs209173	28806334	-273905	0.153731	4.08257e-12
6	29080239	cg18307968	OR2J3	1stExon	rs209148	28857269	-222970	0.28379	1.77432e-21
6	29342824	cg02246922	OR12D3	1stExon	rs5003266	29344083	1259	-2.02734	7.08891e-109
6	29521695	cg16044251			rs394075	29510901	-10794	0.365404	2.24593e-14
6	29521695	cg16044251			rs1233405	29529754	8059	0.368954	1.12047e-14
6	29526376	cg15991478	UBD	Body	rs9468551	29500927	-25449	-1.84139	2.7981e-40
6	29526376	cg15991478	UBD	Body	rs11964095	29501792	-24584	-1.67459	9.79171e-33
6	30850581	cg19178509	DDR1	TSS1500	rs2517580	30810056	-40525	-1.68312	4.80279e-69
6	30899162	cg04145681	SFTA2	3'UTR	rs885905	30890431	-8731	2.74732	1.05809e-63
6	30899162	cg04145681	SFTA2	3'UTR	rs28732087	31012550	113388	-2.78417	6.60622e-09
6	31093153	cg13808979	PSORS1C1	5'UTR	rs3095302	31093066	-87	-0.462359	5.93437e-62
6	31093165	cg01372898	PSORS1C1	5'UTR	rs3095302	31093066	-99	-0.380274	7.37084e-61
6	31698145	cg10709727	DDAH2	TSS200	rs707930	31741659	43514	-0.250047	1.34205e-23
6	31698145	cg10709727	DDAH2	TSS200	rs2736426	31745284	47139	-0.313135	2.47138e-33
6	33035284	cg13661648	HLA-DPA1	3'UTR	rs66948925	33031809	-3475	-2.68584	6.83246e-141
6	33035284	cg13661648	HLA-DPA1	3'UTR	rs534577141	33048689	13405	-1.99611	1.60459e-53
6	33036495	cg05995528	HLA-DPA1	Body	rs56301606	33024908	-11587	0.245301	2.7839e-14
6	33036495	cg05995528	HLA-DPA1	Body	rs9469331	33034785	-1710	0.471684	7.44649e-52
6	33040769	cg00403478	HLA-DPA1	Body	rs67463587	33038322	-2447	-0.759767	2.23932e-84
6	33040769	cg00403478	HLA-DPA1	Body	rs534577141	33048689	7920	-0.576321	2.51914e-42
6	33040769	cg00403478	HLA-DPA1	Body	rs3130215	33074963	34194	0.397767	4.78207e-10
6	33401480	cg27530576	SYNGAP1	Body	rs2772386	33421553	20073	0.198367	3.73368e-14
6	35466268	cg00116315	TULP1;TEAD3	Body;TSS1500	rs12524582	35471010	4742	0.523045	1.30698e-27
6	37553208	cg00985040			rs708024	37549344	-3864	-0.465979	3.76967e-37
6	37553208	cg00985040			rs10456093	37553740	532	0.151027	3.02468e-10
6	39280541	cg00012638	KCNK17;KCNK17	Body;Body	rs34179517	39281456	915	0.225812	1.79405e-10
6	41394765	cg03605610			rs7748470	41394604	-161	-0.194886	7.23357e-09
6	41394869	cg21088783			rs7748470	41394604	-265	-0.152041	1.64355e-11
6	42927504	cg07604616	GNMT	TSS1500	rs7770760	42915403	-12101	0.462263	5.32585e-17
6	52690013	cg22947402			rs62412891	52713902	23889	-0.73087	5.3937e-52
6	71874784	cg16351957			rs6936371	71882094	7310	-0.859158	3.56596e-22
6	71874784	cg16351957			rs76967017	71897396	22612	-0.743193	1.62691e-15
6	75775380	cg15706692			rs9343266	75781994	6614	0.729849	1.4596e-10
6	84799458	cg02129814	MRAP2	3'UTR	rs9449773	84785932	-13526	0.105695	3.13525e-12
6	88032061	cg12350822	C6orf162;GJB7;C6orf162	TSS1500;5'UTR;TSS1500	rs6454593	87904899	-127162	0.28418	1.67464e-20
6	88032061	cg12350822	C6orf162;GJB7;C6orf162	TSS1500;5'UTR;TSS1500	rs499373	88042062	10001	0.65856	4.82702e-61
6	110504754	cg10512408	CDC40	Body	rs6931749	110443685	-61069	-0.23275	2.17675e-09
6	110504754	cg10512408	CDC40	Body	rs6938139	110539958	35204	-0.437182	1.51706e-58
6	111984370	cg14482998	FYN;FYN;FYN	Body;Body;Body	rs9387025	111984400	30	0.321846	2.3659e-25
6	112115209	cg05517541	FYN	5'UTR	rs9384805	112101725	-13484	-0.276617	1.22495e-23
6	112165062	cg26846943	FYN	5'UTR	rs62413727	112171681	6619	0.633074	1.1423e-23
6	125623414	cg25680145	HDDC2	TSS200	rs62432878	125623274	-140	-0.464748	1.75192e-24
6	125623484	cg02880877	HDDC2	TSS1500	rs62432878	125623274	-210	-0.163751	2.59903e-11
6	125623573	cg07125469	HDDC2	TSS1500	rs62432880	125628243	4670	-0.165878	2.29416e-13
6	126070800	cg05901451	HEY2;HEY2	5'UTR;1stExon	rs1159974	126090277	19477	-0.196655	7.47888e-22
6	130747460	cg08996597			rs6919251	130737708	-9752	2.60781	1.95548e-38
6	138742041	cg14267525			rs9321656	138722662	-19379	-0.15533	1.85827e-14
6	139012618	cg03271093			rs9399249	139017815	5197	0.367552	6.77082e-32
6	149772707	cg16235748	ZC3H12D	Body	rs419562	149790511	17804	-0.101761	4.81243e-14
6	149772707	cg16235748	ZC3H12D	Body	rs447025	149799128	26421	0.108891	3.90825e-11
6	149772716	cg03678062	ZC3H12D	Body	rs56383785	149787068	14352	-0.124315	5.49012e-16
6	149772716	cg03678062	ZC3H12D	Body	rs447025	149799128	26412	0.123659	5.25475e-11
6	149866213	cg18145961	PPIL4	Body	rs9498368	149835078	-31135	0.13689	4.78382e-10
6	149866213	cg18145961	PPIL4	Body	rs4869923	149874899	8686	-0.198031	6.71699e-15
6	151251271	cg15241130	MTHFD1L	Body	rs6907487	151252999	1728	-0.390412	4.79382e-37
6	151412304	cg10395519	MTHFD1L	Body	rs2295734	151413828	1524	-0.743452	5.73701e-71
6	151412304	cg10395519	MTHFD1L	Body	rs11753794	151418320	6016	-0.339923	6.111e-21
6	164461131	cg26079810			rs2070285	164458272	-2859	-0.352052	1.26597e-19
6	166759420	cg05624396			rs60636526	166727450	-31970	-0.61074	8.82431e-15
6	166970252	cg17501210	RPS6KA2;RPS6KA2	Body;Body	rs9457187	167000602	30350	-0.235966	4.62495e-11
6	167263225	cg21118486	RPS6KA2	Body	rs9356523	167259424	-3801	0.124667	3.35371e-10
6	168678776	cg11014380			rs2127332	168686843	8067	-0.131898	2.08933e-13
7	947151	cg18664596	ADAP1	Body	rs79786743	932456	-14695	-0.288089	6.83457e-10
7	1265851	cg15591276			rs10081255	1260636	-5215	0.361029	4.95804e-13
7	1265851	cg15591276			rs4724788	1261386	-4465	0.368059	2.33596e-12
7	1266180	cg05886620			rs10081255	1260636	-5544	0.434088	1.11985e-12
7	1266180	cg05886620			rs4724788	1261386	-4794	0.432911	1.17641e-11
7	1266616	cg15641398			rs10081255	1260636	-5980	0.485743	2.28224e-16
7	1266616	cg15641398			rs4724788	1261386	-5230	0.500986	1.14516e-15
7	1267057	cg15679892			rs10081255	1260636	-6421	0.572534	6.76696e-15
7	1267057	cg15679892			rs4724788	1261386	-5671	0.57188	1.57642e-13
7	1267228	cg11715858			rs10081255	1260636	-6592	0.527365	2.91801e-14
7	1267228	cg11715858			rs4724788	1261386	-5842	0.538224	7.7731e-14
7	1448570	cg16167422			rs6954582	1462386	13816	-0.226983	1.12677e-19
7	1448570	cg16167422			rs60306276	1476520	27950	-0.295368	3.59539e-34
7	1452811	cg18423103			rs6954582	1462386	9575	0.233181	2.08665e-13
7	1452811	cg18423103			rs10263493	1471545	18734	0.341723	5.63881e-27
7	1462569	cg15701281			rs6954582	1462386	-183	-0.34743	6.81653e-41
7	1462569	cg15701281			rs6955047	1462702	133	-0.352989	1.29541e-47
7	1915268	cg24505167	MAD1L1;MAD1L1;MAD1L1	Body;Body;Body	rs7788921	1915282	14	-0.336939	9.20849e-34
7	1915315	cg25834613	MAD1L1;MAD1L1;MAD1L1	Body;Body;Body	rs7788921	1915282	-33	-0.723706	1.18264e-74
7	1930337	cg14004847	MAD1L1;MAD1L1;MAD1L1	Body;Body;Body	rs4721162	1930350	13	0.889286	1.24334e-70
7	1936321	cg11611357	MAD1L1;MAD1L1;MAD1L1	Body;Body;Body	rs4639400	1917806	-18515	0.358315	2.45639e-44
7	1948755	cg16178271	MAD1L1;MAD1L1;MAD1L1	Body;Body;Body	rs12537348	1948172	-583	-2.10842	4.01176e-77
7	1969874	cg12356249	MAD1L1;MAD1L1;MAD1L1	Body;Body;Body	rs73050121	1960801	-9073	-0.511635	1.0162e-40
7	1986301	cg16993108	MAD1L1;MAD1L1;MAD1L1	Body;Body;Body	rs10241537	2083358	97057	-0.25551	3.48721e-14
7	1986334	cg01952989	MAD1L1;MAD1L1;MAD1L1	Body;Body;Body	rs1533829	2082841	96507	-0.217635	6.24626e-12
7	2059150	cg07568296	MAD1L1;MAD1L1;MAD1L1	Body;Body;Body	rs12673687	2081873	22723	-0.296583	5.47855e-44
7	2059212	cg02305113	MAD1L1;MAD1L1;MAD1L1	Body;Body;Body	rs4721321	2068470	9258	-0.258121	2.2664e-52
7	2069790	cg14497697	MAD1L1;MAD1L1;MAD1L1	Body;Body;Body	rs12673687	2081873	12083	-0.269874	3.73858e-29
7	4118583	cg22535849	SDK1	Body	rs34024211	4131773	13190	-1.77301	2.96949e-23
7	5107766	cg02215787	RBAK	3'UTR	rs7779828	5053876	-53890	0.244199	2.02534e-13
7	5107766	cg02215787	RBAK	3'UTR	rs141718027	5094910	-12856	-0.504805	8.19295e-27
7	5107766	cg02215787	RBAK	3'UTR	rs7794683	5107777	11	0.394154	1.9117e-17
7	5599905	cg08746591			rs112252866	5599043	-862	-0.550799	7.66908e-09
7	6746977	cg09896999	ZNF12;ZNF12	TSS1500;TSS1500	rs9791512	6712053	-34924	0.362945	1.7878e-10
7	18810212	cg13420273	HDAC9;HDAC9;HDAC9;HDAC9	Body;Body;Body;Body	rs12540872	18836667	26455	-0.207389	1.51753e-14
7	27188465	cg16880946	HOXA6	TSS1500	rs7810502	27203139	14674	-0.151091	1.85426e-12
7	30499283	cg12999366	NOD1	5'UTR	rs2975632	30499451	168	-0.167235	4.69059e-17
7	30725669	cg18669823			rs2284216	30711961	-13708	2.24198	3.57825e-26
7	43821949	cg12894711	BLVRA	Body	rs849179	43785019	-36930	0.917172	3.95574e-120
7	63498798	cg23304165			rs642909	63770321	271523	0.560382	1.048e-54
7	65219948	cg05627663	SNORA22;CCT6P1	TSS1500;Body	rs201344711	64615530	-604418	0.282056	5.84153e-14
7	65219948	cg05627663	SNORA22;CCT6P1	TSS1500;Body	rs10085415	65093568	-126380	-0.147672	1.38116e-11
7	65219948	cg05627663	SNORA22;CCT6P1	TSS1500;Body	rs7804201	65289095	69147	0.418644	3.41745e-47
7	71098623	cg25579180	WBSCR17	Body	rs67565098	71068398	-30225	-0.548694	2.05329e-13
7	71098623	cg25579180	WBSCR17	Body	rs1467332	71085727	-12896	0.708876	5.13127e-28
7	73149356	cg17240725	WBSCR26	TSS200	rs4302704	73187952	38596	-0.570839	8.37967e-17
7	75780412	cg06093861			rs11761148	75763781	-16631	2.37501	3.62394e-135
7	112411466	cg17892629	TMEM168	Body	rs78541466	112373107	-38359	0.167824	5.56475e-12
7	117854304	cg08545129			rs35218902	117860341	6037	0.198186	5.47207e-11
7	119909506	cg08101922			rs10953908	119977971	68465	-1.36464	4.40182e-26
7	121078303	cg09404428			rs7776617	121065112	-13191	0.725611	4.5097e-18
7	134233829	cg03515829			rs73164856	134233851	22	-0.37247	6.04384e-34
7	137557164	cg21075678			rs6976928	137562607	5443	-0.430211	2.47991e-28
7	138795041	cg01107185	ZC3HAV1;ZC3HAV1	TSS1500;TSS1500	rs1839606	138793677	-1364	-0.237125	1.21899e-12
7	138795041	cg01107185	ZC3HAV1;ZC3HAV1	TSS1500;TSS1500	rs62485932	138803604	8563	-0.226969	2.00078e-11
7	139079360	cg23387468	LUC7L2	Body	rs6949890	139054107	-25253	-0.367058	1.83003e-15
7	139320507	cg24038192	HIPK2;HIPK2	Body;Body	rs10247623	139314047	-6460	-0.0935734	4.70052e-13
7	140174476	cg19494591	MKRN1;MKRN1	Body;Body	rs10270875	140146694	-27782	0.129437	1.19209e-11
7	142636507	cg19410471	C7orf34	TSS200	rs4987617	142580495	-56012	0.298288	7.01688e-24
7	152600816	cg15765638			rs940260	152600609	-207	-3.30403	4.50861e-141
7	156468348	cg00473294	RNF32	Body	rs7790357	156464214	-4134	-0.164974	7.48974e-09
7	156889207	cg18519774			rs57694869	156886001	-3206	-0.513228	5.96555e-19
7	156889207	cg18519774			rs6943214	156897590	8383	0.521901	1.1681e-19
7	156933206	cg05182265	UBE3C	Body	rs7790880	156935591	2385	0.700547	2.80747e-24
7	156933206	cg05182265	UBE3C	Body	rs28510264	156936896	3690	-0.278446	3.06968e-11
7	158766336	cg01219135			rs2657340	158796968	30632	-0.448794	1.80748e-10
8	2021420	cg00295418	MYOM2	Body	rs10113500	2032424	11004	-1.65144	1.05713e-52
8	2147032	cg21053362			rs9314452	2096979	-50053	-0.160261	5.14095e-10
8	17942993	cg18929511	ASAH1;ASAH1;ASAH1	TSS1500;TSS1500;TSS1500	rs17126208	17941237	-1756	0.812084	8.85234e-47
8	17943293	cg04912297	ASAH1;ASAH1;ASAH1	TSS1500;TSS1500;TSS1500	rs17126208	17941237	-2056	0.459722	1.36998e-32
8	19333253	cg06699216	CSGALNACT1;CSGALNACT1;CSGALNACT1	Body;Body;Body	rs7006155	19328564	-4689	0.509536	5.49524e-54
8	19333253	cg06699216	CSGALNACT1;CSGALNACT1;CSGALNACT1	Body;Body;Body	rs4921650	19333226	-27	0.381329	4.09273e-17
8	19363452	cg01280390	CSGALNACT1;CSGALNACT1;CSGALNACT1	5'UTR;Body;5'UTR	rs4073791	19355336	-8116	0.664431	2.60652e-64
8	19409023	cg02854313	CSGALNACT1;CSGALNACT1;CSGALNACT1	5'UTR;Body;5'UTR	rs2975438	19417607	8584	-0.517272	1.37052e-35
8	19409023	cg02854313	CSGALNACT1;CSGALNACT1;CSGALNACT1	5'UTR;Body;5'UTR	rs4922063	19429710	20687	-0.449218	5.27584e-28
8	19796591	cg22108175	LPL;LPL	5'UTR;1stExon	rs112424307	19765762	-30829	-0.372251	1.84242e-15
8	19796591	cg22108175	LPL;LPL	5'UTR;1stExon	rs141458890	19791071	-5520	0.369394	3.20815e-23
8	19796591	cg22108175	LPL;LPL	5'UTR;1stExon	rs144958026	19793612	-2979	0.387015	5.03773e-23
8	24241694	cg01759110	ADAMDEC1;ADAMDEC1;ADAMDEC1	TSS200;TSS200;TSS200	rs13279289	24232368	-9326	-0.466665	2.04085e-49
8	27845994	cg03386509	SCARA5	5'UTR	rs67834415	27841840	-4154	-0.243031	7.17764e-11
8	37082537	cg23224142			rs493539	37069825	-12712	0.385071	1.39821e-22
8	37082537	cg23224142			rs12155873	37084658	2121	-0.466492	1.96174e-09
8	42064673	cg22038738	PLAT;PLAT	5'UTR;5'UTR	rs6980538	42064609	-64	-0.663213	8.09481e-70
8	42065314	cg12091331	PLAT;PLAT	TSS200;TSS200	rs2020920	42064994	-320	-0.365778	2.03659e-39
8	43828755	cg06556648			rs8185784	43587150	-241605	-0.0781024	1.73382e-12
8	43828755	cg06556648			rs13261941	43643199	-185556	-0.115176	1.41448e-22
8	47344447	cg01650371			rs10110677	47050348	-294099	-0.226043	1.07569e-18
8	47344447	cg01650371			rs1852074	47530382	185935	-0.166496	2.92489e-09
8	49647579	cg25457832	EFCAB1;EFCAB1;EFCAB1	Body;Body;Body	rs7817186	49797157	149578	0.160682	5.87959e-09
8	57350985	cg09654669			rs10093388	57318799	-32186	0.234329	8.59324e-11
8	57350985	cg09654669			rs35509877	57334911	-16074	-0.682233	1.80546e-66
8	57351067	cg19413350			rs10093388	57318799	-32268	0.40001	5.80093e-09
8	57351067	cg19413350			rs35509877	57334911	-16156	-1.03928	1.82415e-37
8	70378994	cg00613562	SULF1;SULF1;SULF1;SULF1	5'UTR;1stExon;1stExon;5'UTR	rs1372153	70365909	-13085	-0.431619	1.25202e-09
8	72466247	cg08915632			rs745578	72466324	77	-0.250338	1.64459e-25
8	76455396	cg23248208	HNF4G	Body	rs2943540	76479950	24554	0.314273	1.08306e-17
8	78996279	cg00738934			rs7822053	78979111	-17168	-0.88774	2.85729e-92
8	87082023	cg20982735	PSKH2	TSS200	rs16876450	87058695	-23328	0.312565	1.08988e-10
8	98880860	cg10039928	MATN2;MATN2	TSS1500;TSS1500	rs34382957	98880043	-817	-0.21652	1.91484e-15
8	102263157	cg21399717			rs16899075	102189812	-73345	0.17958	6.78944e-11
8	118662568	cg09430518			rs6469699	118644899	-17669	-0.394303	3.94945e-21
8	119086710	cg14485744	EXT1	Body	rs2514755	119079568	-7142	-0.170895	1.8883e-09
8	126100743	cg08270491	KIAA0196	5'UTR	rs966946	126030809	-69934	-0.248778	1.11758e-11
8	130089463	cg14866167			rs13269074	130208991	119528	0.166864	1.29555e-09
8	133967862	cg00776405	TG	Body	rs72727428	133945753	-22109	0.492613	2.71572e-22
8	133967862	cg00776405	TG	Body	rs4736613	133960288	-7574	-0.467962	3.51494e-33
8	134105078	cg08911152	TG;SLA;SLA	Body;Body;5'UTR	rs2244718	134085266	-19812	0.815934	7.26928e-28
8	134105078	cg08911152	TG;SLA;SLA	Body;Body;5'UTR	rs59799876	134101867	-3211	-0.334494	7.51473e-09
8	135056370	cg14640466			rs74503401	135054340	-2030	-0.308943	4.35436e-24
8	142401373	cg10118557			rs7465475	142418304	16931	-0.179435	3.42615e-14
8	142401534	cg17903548			rs7465330	142418127	16593	-0.485676	2.65336e-27
8	144367265	cg13283845			rs9644250	144387780	20515	-0.908258	1.3095e-49
8	144367265	cg13283845			rs13260260	144388854	21589	-0.734043	7.25892e-16
8	144367392	cg19657945			rs9644250	144387780	20388	-1.75715	5.98513e-48
8	144367392	cg19657945			rs13260260	144388854	21462	-1.45896	2.56131e-16
8	144372932	cg24107665	ZNF696	TSS1500	rs71518784	144365919	-7013	0.243758	1.87616e-10
8	144417263	cg24596472	TOP1MT	TSS1500	rs2467943	144420030	2767	0.59286	3.80877e-55
8	144417263	cg24596472	TOP1MT	TSS1500	rs2450746	144429605	12342	0.513244	2.36642e-27
8	144417263	cg24596472	TOP1MT	TSS1500	rs71520508	144445972	28709	-0.30971	3.1451e-09
8	144417848	cg13153661	TOP1MT	TSS1500	rs2980260	144423519	5671	0.297124	2.94513e-42
8	144417848	cg13153661	TOP1MT	TSS1500	rs2450746	144429605	11757	0.223885	2.38767e-16
8	144437507	cg22123784			rs2980260	144423519	-13988	1.04155	4.01636e-82
8	144437507	cg22123784			rs2450746	144429605	-7902	0.830863	3.66808e-29
8	144441955	cg01145119			rs2467943	144420030	-21925	0.2483	1.02154e-23
8	144441955	cg01145119			rs2450746	144429605	-12350	0.184909	9.54299e-10
8	145014989	cg03958308	PLEC1;PLEC1;PLEC1;PLEC1;PLEC1;PLEC1;PLEC1;PLEC1	Body;Body;Body;Body;TSS1500;Body;Body;Body	rs11785060	145046662	31673	-0.32565	1.47677e-19
8	145118628	cg17475774			rs59095288	145119168	540	0.131732	5.29433e-15
8	145118628	cg17475774			rs4977193	145171003	52375	0.130353	3.06594e-16
8	145118628	cg17475774			rs6558301	145171809	53181	0.132396	1.16574e-16
8	145748548	cg14739437	LRRC24;LRRC14	Body;3'UTR	rs4251691	145737816	-10732	0.348443	1.89276e-27
8	145748548	cg14739437	LRRC24;LRRC14	Body;3'UTR	rs4244611	145739924	-8624	0.310746	2.79396e-24
8	145748548	cg14739437	LRRC24;LRRC14	Body;3'UTR	rs10110962	145780323	31775	0.318262	2.0225e-23
8	145749887	cg05358723	LRRC24;LRRC14	Body;3'UTR	rs4251691	145737816	-12071	-0.490085	8.11719e-22
8	145749887	cg05358723	LRRC24;LRRC14	Body;3'UTR	rs4244611	145739924	-9963	-0.44417	1.28571e-20
8	145749887	cg05358723	LRRC24;LRRC14	Body;3'UTR	rs10110962	145780323	30436	-0.439342	4.51669e-18
8	145750363	cg19682134	LRRC14;LRRC24	3'UTR;5'UTR	rs4251691	145737816	-12547	-0.521209	2.31917e-17
8	145750363	cg19682134	LRRC14;LRRC24	3'UTR;5'UTR	rs4244611	145739924	-10439	-0.515531	1.06166e-18
8	145750363	cg19682134	LRRC14;LRRC24	3'UTR;5'UTR	rs10110962	145780323	29960	-0.476706	6.90458e-15
8	145751956	cg06341195	LRRC24;MGC70857	5'UTR;3'UTR	rs2721138	145750138	-1818	0.297399	1.75591e-36
8	145751956	cg06341195	LRRC24;MGC70857	5'UTR;3'UTR	rs2721180	145758331	6375	-0.211578	5.81399e-12
8	145752292	cg00688297	LRRC24;MGC70857	5'UTR;3'UTR	rs9071	145750506	-1786	0.218198	4.46263e-16
8	145752292	cg00688297	LRRC24;MGC70857	5'UTR;3'UTR	rs2721180	145758331	6039	-0.212748	8.55663e-11
8	145752587	cg05828690	LRRC24;MGC70857	TSS200;3'UTR	rs2721138	145750138	-2449	0.438036	3.13624e-16
8	145752587	cg05828690	LRRC24;MGC70857	TSS200;3'UTR	rs2721180	145758331	5744	-0.399368	1.30364e-09
8	145753896	cg05419198	MGC70857;LRRC24	Body;TSS1500	rs9071	145750506	-3390	0.140935	5.35437e-15
8	145753896	cg05419198	MGC70857;LRRC24	Body;TSS1500	rs2721180	145758331	4435	-0.125697	1.29829e-08
8	145754126	cg12502823	MGC70857	Body	rs113457747	145756465	2339	0.455181	9.45116e-19
8	145754126	cg12502823	MGC70857	Body	rs2721180	145758331	4205	0.414717	6.32193e-19
8	145759815	cg23359385	KIAA1688	Body	rs2620639	145766894	7079	0.178368	1.94329e-12
8	145759815	cg23359385	KIAA1688	Body	rs7014334	145799782	39967	0.224468	2.04247e-29
8	146015804	cg24599650	RPL8;RPL8	Body;Body	rs7017042	146078813	63009	0.485262	4.59892e-46
8	146228404	cg12457210	ZNF252;C8orf77	TSS200;Body	rs73716321	146233400	4996	-0.839535	1.76992e-09
9	503937	cg24643417	KANK1	TSS1500	rs58920137	513844	9907	0.419603	1.20062e-45
9	826657	cg14021170			rs111324245	821900	-4757	-0.305924	1.26589e-10
9	33240960	cg04103317	SUGT1P1;SPINK4	Body;Body	rs706119	33259777	18817	0.178987	1.14579e-20
9	35079141	cg04961911	FANCG	Body	rs1053318	35056961	-22180	0.185253	9.38065e-18
9	82286351	cg14179288	TLE4	Body	rs2791577	82236194	-50157	-3.18867	2.6161e-70
9	82286351	cg14179288	TLE4	Body	rs10746593	82287819	1468	1.55361	6.83863e-19
9	88649943	cg14574047	GOLM1;GOLM1	Body;Body	rs7873871	88590417	-59526	-0.201686	1.30725e-20
9	93799278	cg14435550			rs12346333	93790969	-8309	0.266156	1.46041e-11
9	93799798	cg14187724			rs10121342	93791410	-8388	-0.149666	2.76096e-11
9	94868003	cg13421753	SPTLC1;SPTLC1	Body;Body	rs12348496	94786847	-81156	-0.177117	1.52645e-28
9	94868003	cg13421753	SPTLC1;SPTLC1	Body;Body	rs73510411	94791371	-76632	-0.16222	2.46453e-26
9	95899302	cg13713821			rs34881469	95899227	-75	-0.279311	4.94177e-23
9	100000026	cg14625636	KIAA1529	TSS1500	rs7042820	100013493	13467	-0.482433	3.5314e-19
9	100000033	cg13713218	KIAA1529	TSS1500	rs7042820	100013493	13460	-0.617001	4.83532e-21
9	110764967	cg14157578			rs12342611	110761104	-3863	1.01763	3.39117e-23
9	112078580	cg14306058	EPB41L4B;EPB41L4B	Body;Body	rs56221862	112083983	5403	-0.758635	7.85167e-73
9	119748106	cg14564229	ASTN2;ASTN2;ASTN2	Body;Body;Body	rs2150198	119702496	-45610	-0.212725	1.18194e-15
9	123604514	cg21717724	PSMD5;LOC253039	Body;TSS1500	rs4837796	123610288	5774	1.04016	1.13654e-65
9	123605666	cg09419670	PSMD5;LOC253039	TSS1500;Body	rs4837796	123610288	4622	1.95611	1.50015e-104
9	130550240	cg00340349	CDK9	Body	rs7043000	130554311	4071	-0.642874	2.94679e-77
9	132177348	cg13571972			rs2417136	132178263	915	-0.222034	9.50235e-09
9	132228647	cg14143304			rs57536766	132240992	12345	-0.442506	5.10588e-10
9	133768931	cg13397898	QRFP	1stExon	rs187430537	133774270	5339	0.355411	1.29052e-08
9	133768966	cg03924115	QRFP	1stExon	rs6597647	133771887	2921	-0.253242	2.87522e-10
9	133769184	cg01000188	QRFP	1stExon	rs7457	133762826	-6358	0.0837595	1.62264e-09
9	136567064	cg05493344	SARDH;SARDH	Body;Body	rs4979633	136571886	4822	-0.210228	9.57139e-14
9	137270186	cg13941235	RXRA	Body	rs35079168	137280939	10753	-0.374136	9.25212e-26
9	139138057	cg14150774	QSOX2	TSS1500	rs10122824	139109861	-28196	-0.14443	1.96782e-11
9	140703588	cg14469972	EHMT1	Body	rs73578864	140708360	4772	0.257842	1.12812e-21
9	140703637	cg12872489	EHMT1	Body	rs73578864	140708360	4723	0.345361	4.06936e-25
10	497316	cg04926193	DIP2C	Body	rs7915562	465542	-31774	0.277159	1.48781e-18
10	497316	cg04926193	DIP2C	Body	rs12414361	470746	-26570	0.298442	9.49608e-22
10	603950	cg23027329	DIP2C	Body	rs7080530	595469	-8481	-0.59372	4.03191e-56
10	603950	cg23027329	DIP2C	Body	rs12573812	608011	4061	-0.622192	8.75409e-39
10	1251771	cg20205188	ADARB2	Body	rs17293692	1226783	-24988	-0.675256	9.70553e-11
10	1251771	cg20205188	ADARB2	Body	rs11597446	1271662	19891	-2.24895	1.79777e-53
10	3133556	cg24754223	PFKP	Body	rs2388595	3138009	4453	-0.466756	8.80468e-15
10	12750368	cg13224914	CAMK1D;CAMK1D	Body;Body	rs10906213	12758062	7694	-0.261621	1.88106e-11
10	16859367	cg14835575	RSU1;RSU1;RSU1;RSU1	1stExon;5'UTR;5'UTR;1stExon	rs7076955	16852781	-6586	0.190894	5.94024e-24
10	16859644	cg23933602	RSU1;RSU1	TSS200;TSS200	rs780632	16861400	1756	-1.02513	4.89961e-43
10	22717154	cg13379757			rs7895751	22712447	-4707	-1.92017	4.43736e-19
10	22725451	cg16913841			rs7914800	22746583	21132	-0.242883	6.49913e-13
10	22766320	cg15772157			rs4748816	22855237	88917	-0.119292	6.58607e-10
10	22766861	cg02947450			rs55867440	22855103	88242	-0.280704	2.41959e-14
10	22767076	cg05124243			rs10508646	22751254	-15822	-0.308807	1.98628e-12
10	27546458	cg25178900			rs10829219	27560120	13662	-0.614825	8.5921e-44
10	29480551	cg03764364			rs480705	29479059	-1492	0.20449	1.89301e-18
10	29480551	cg03764364			rs491949	29484121	3570	-0.243382	7.7386e-15
10	29545279	cg22840887			rs2105177	29542000	-3279	0.457739	7.77385e-24
10	31607153	cg24861272	ZEB1;ZEB1;ZEB1;LOC220930;ZEB1	TSS1500;TSS1500;TSS1500;Body;TSS1500	rs7896086	31812126	204973	-0.110803	3.97966e-09
10	34344580	cg19848924			rs1780423	34327401	-17179	-1.47574	1.27277e-31
10	44789589	cg22789769			rs501120	44753867	-35722	-0.240116	9.29328e-16
10	44789589	cg22789769			rs800315	44786833	-2756	-0.205538	1.01411e-08
10	44789589	cg22789769			rs809601	44789602	13	0.507322	2.08385e-80
10	45374841	cg06012872			rs3740086	45375296	455	-0.490691	1.7558e-67
10	45374906	cg20638675			rs3740086	45375296	390	-0.935932	1.6142e-69
10	45642600	cg00541500	LOC100133308	Body	rs2275846	45667255	24655	-0.0793353	4.33652e-10
10	64431533	cg27076160	ZNF365;ZNF365	3'UTR;3'UTR	rs2393909	64412544	-18989	-1.35255	1.29369e-16
10	64431533	cg27076160	ZNF365;ZNF365	3'UTR;3'UTR	rs4746516	64426056	-5477	-2.02194	6.8851e-42
10	75936982	cg11480019	ADK;ADK	Body;Body	rs10824090	75923446	-13536	1.78757	4.77317e-52
10	75936982	cg11480019	ADK;ADK	Body;Body	rs10824114	75970503	33521	1.71127	5.63627e-45
10	84983301	cg19021428			rs7918420	84980956	-2345	-0.184845	8.36981e-14
10	87898692	cg07934434	GRID1	Body	rs12258792	87927298	28606	0.14064	9.30728e-15
10	93171002	cg06520331	LOC100188947;HECTD2;HECTD2	Body;Body;Body	rs7911332	93154008	-16994	-0.231259	5.68105e-14
10	93171002	cg06520331	LOC100188947;HECTD2;HECTD2	Body;Body;Body	rs12258439	93275350	104348	-0.252199	1.27501e-18
10	94180046	cg18303477			rs2259049	94155499	-24547	0.200029	7.0788e-28
10	95197126	cg18082515	MYOF;MYOF	Body;Body	rs1880260	95228328	31202	-0.269127	2.26923e-20
10	106035168	cg23659134	GSTO2	Body	rs157077	106037894	2726	-0.580328	5.27066e-49
10	115059021	cg08917117			rs7078597	115021776	-37245	0.434709	4.60283e-91
10	118654150	cg00750430	KIAA1598;KIAA1598	Body;Body	rs10886017	118672531	18381	0.219412	7.36911e-12
10	126842580	cg04764907	CTBP2;CTBP2	5'UTR;5'UTR	rs1693655	126843661	1081	-0.332703	1.0173e-19
10	126844994	cg23992194	CTBP2;CTBP2	5'UTR;5'UTR	rs1693655	126843661	-1333	-0.535321	4.41443e-39
10	126845714	cg27488007	CTBP2;CTBP2	5'UTR;5'UTR	rs1693655	126843661	-2053	-0.515019	4.7229e-23
10	128947230	cg14939821	DOCK1;FAM196A	Body;Body	rs12250771	128895520	-51710	0.523493	9.70686e-33
10	128995134	cg04128746	FAM196A;DOCK1	TSS1500;Body	rs7089749	128806757	-188377	0.401949	5.84495e-21
10	128995192	cg24053748	FAM196A;DOCK1	TSS1500;Body	rs11017643	128806236	-188956	0.338446	4.14455e-19
10	133195086	cg03798045			rs7893895	133194410	-676	-0.162623	7.52168e-14
10	134263487	cg24055178			rs12269649	134255417	-8070	0.471684	1.20837e-11
10	134263487	cg24055178			rs11146378	134261810	-1677	0.430588	3.54556e-13
10	134701730	cg05313588			rs7907613	134705373	3643	0.225183	3.32964e-09
10	134724823	cg23693569			rs73393245	134696103	-28720	-2.18095	1.91633e-32
10	134724823	cg23693569			rs45493193	134706208	-18615	-2.02278	6.29643e-32
10	134876495	cg04194432			rs12256887	134883085	6590	0.949578	9.45705e-17
10	135381914	cg20169779	SYCE1	5'UTR	rs11598820	135395379	13465	0.439755	9.62353e-09
11	2187921	cg21191514	TH;TH;TH	Body;Body;Body	rs12419447	2187855	-66	0.605495	7.05637e-26
11	2188061	cg23951474	TH;TH;TH	Body;Body;Body	rs60042129	2214016	25955	-0.239305	1.99944e-10
11	2321842	cg23929682	C11orf21;TSPAN32;C11orf21	Body;TSS1500;Body	rs12224967	2321284	-558	0.281414	5.69374e-27
11	2410796	cg24752563	CD81	Body	rs113301887	2400599	-10197	-1.66362	7.03309e-42
11	2594840	cg13145504	KCNQ1;KCNQ1	Body;Body	rs12804487	2610466	15626	-0.185723	2.93389e-09
11	4113452	cg06912304	STIM1	3'UTR	rs6578440	4098623	-14829	0.375521	1.65493e-25
11	7709186	cg25833922			rs7118417	7709553	367	0.511874	3.49232e-41
11	12031099	cg01286655	DKK3;DKK3;DKK3	TSS1500;TSS200;TSS1500	rs78978401	12032366	1267	-0.12046	8.79165e-11
11	12380057	cg09673570	MICALCL	3'UTR	rs1948472	12379245	-812	-0.396969	6.87336e-50
11	13302098	cg13286116	ARNTL;ARNTL;ARNTL	5'UTR;5'UTR;5'UTR	rs12786955	13280635	-21463	-0.234031	4.97103e-13
11	13302098	cg13286116	ARNTL;ARNTL;ARNTL	5'UTR;5'UTR;5'UTR	rs4757136	13281327	-20771	-0.209909	2.47935e-11
11	33746426	cg09864245	CD59;CD59;CD59;CD59	5'UTR;5'UTR;5'UTR;5'UTR	rs831611	33719821	-26605	1.01535	1.25261e-50
11	44338707	cg02785814			rs3845266	44339887	1180	-0.537233	2.08107e-17
11	45879730	cg23097878	CRY2;CRY2	Body;Body	rs11038668	45838926	-40804	-0.310531	6.979e-11
11	45879730	cg23097878	CRY2;CRY2	Body;Body	rs11038703	45912410	32680	-0.47978	1.22415e-15
11	46121221	cg14394264	PHF21A;PHF21A	5'UTR;5'UTR	rs1542724	46117183	-4038	0.245104	5.56604e-12
11	46121221	cg14394264	PHF21A;PHF21A	5'UTR;5'UTR	rs7932691	46129043	7822	-0.160371	5.91026e-15
11	46121221	cg14394264	PHF21A;PHF21A	5'UTR;5'UTR	rs10838565	46131138	9917	-0.178774	1.72633e-15
11	46351906	cg12389611			rs11038852	46313891	-38015	0.365861	8.54514e-11
11	46351906	cg12389611			rs59980817	46348671	-3235	0.556726	3.27332e-19
11	47213116	cg10938684			rs3763963	46914917	-298199	-0.605053	1.59569e-31
11	47213116	cg10938684			rs4581406	46962451	-250665	0.514276	8.25787e-11
11	47736132	cg25800328	AGBL2	Body	rs7121264	47730148	-5984	0.68582	8.65649e-43
11	47736132	cg25800328	AGBL2	Body	rs2869542	47883074	146942	-1.03398	4.42936e-121
11	56467944	cg00045227	OR8U8;OR9G9;OR9G1	Body;1stExon;1stExon	rs4939077	56377009	-90935	-0.293482	2.04057e-21
11	56467944	cg00045227	OR8U8;OR9G9;OR9G1	Body;1stExon;1stExon	rs11228738	56477404	9460	-0.474426	3.39264e-27
11	57056613	cg05954192			rs10896599	57056893	280	0.347266	2.11955e-71
11	58941415	cg07745373	DTX4	Body	rs6591507	58942848	1433	0.245017	2.73352e-17
11	60789647	cg13520651			rs3019558	60784275	-5372	0.218791	1.66725e-30
11	60789647	cg13520651			rs72928519	60789681	34	-0.167722	2.60424e-09
11	61388864	cg17271269	RPLP0P2	Body	rs73481334	61391076	2212	-1.97592	1.3947e-15
11	64116165	cg12797157	CCDC88B	Body	rs1199047	64118183	2018	-1.10631	1.19882e-56
11	64116279	cg01998806	CCDC88B	Body	rs1199047	64118183	1904	-0.945712	1.30695e-57
11	64387923	cg19131476	NRXN2;NRXN2;NRXN2	Body;Body;Body	rs12224611	64383302	-4621	0.109648	1.86807e-12
11	64387923	cg19131476	NRXN2;NRXN2;NRXN2	Body;Body;Body	rs71526467	64469393	81470	0.136918	3.61397e-15
11	66102686	cg12062782	RIN1	Body	rs73489638	66127639	24953	0.879793	1.09422e-71
11	66300458	cg04006266	BBS1	3'UTR	rs1700189	66258916	-41542	-0.251566	4.408e-31
11	66317822	cg12208638	ACTN3	Body	rs1945302	66337498	19676	-3.09245	3.25928e-75
11	66362959	cg24851651	CCS	Body	rs3107024	66202215	-160744	-1.75508	2.99572e-49
11	67350195	cg23725454	GSTP1	TSS1500	rs1695	67352689	2494	-0.218472	1.20452e-09
11	67350326	cg25866895	GSTP1	TSS1500	rs1695	67352689	2363	-0.308346	4.98585e-21
11	67350326	cg25866895	GSTP1	TSS1500	rs4024255	67398881	48555	-0.310505	2.01549e-18
11	68856225	cg01385198	TPCN2	3'UTR	rs7102400	68818496	-37729	-0.188803	2.53226e-32
11	69237550	cg24478926			rs4980784	69231923	-5627	0.400542	6.77713e-22
11	73061896	cg02391615	ARHGEF17	Body	rs7105681	73059341	-2555	-0.132615	2.19707e-14
11	73061896	cg02391615	ARHGEF17	Body	rs947837	73080405	18509	-0.102356	3.26814e-10
11	73357183	cg26776957	PLEKHB1;PLEKHB1;PLEKHB1;PLEKHB1	TSS200;TSS200;TSS1500;TSS1500	rs680901	73346902	-10281	0.41117	4.52744e-17
11	73357183	cg26776957	PLEKHB1;PLEKHB1;PLEKHB1;PLEKHB1	TSS200;TSS200;TSS1500;TSS1500	rs1623476	73581224	224041	-0.878319	2.34306e-60
11	76327232	cg03807330			rs80171612	76327140	-92	0.473261	7.24977e-91
11	78616440	cg17996830	ODZ4	Body	rs634682	78618020	1580	-0.709515	1.17108e-21
11	86651225	cg11845292			rs10898563	86659213	7988	0.254419	5.11748e-18
11	89220647	cg01436723	NOX4;NOX4;NOX4;NOX4	Body;Body;Body;Body	rs2164521	89209985	-10662	-0.274907	1.22336e-11
11	105169034	cg07243138			rs11603652	105259920	90886	0.294283	3.32243e-37
11	105169034	cg07243138			rs7120172	105364198	195164	0.0963204	2.54319e-10
11	113262625	cg05590274	ANKK1	Body	rs10891549	113278447	15822	-0.341655	2.46546e-39
11	116723030	cg04087571	SIK3	Body	rs11216161	116721201	-1829	0.330633	1.64245e-30
11	116723030	cg04087571	SIK3	Body	rs1838757	116785083	62053	-0.247136	4.00901e-19
11	116969690	cg20608306	SIK3	TSS1500	rs11216257	116932561	-37129	-0.0948244	4.72951e-09
11	117069780	cg11861562	TAGLN;TAGLN	TSS1500;TSS1500	rs10790174	117024264	-45516	0.552023	4.71558e-45
11	117069780	cg11861562	TAGLN;TAGLN	TSS1500;TSS1500	rs8521	117067699	-2081	0.586575	1.63757e-53
11	117070046	cg16524733	TAGLN;TAGLN;TAGLN;TAGLN	5'UTR;1stExon;5'UTR;1stExon	rs10790174	117024264	-45782	0.547451	5.37537e-36
11	117070046	cg16524733	TAGLN;TAGLN;TAGLN;TAGLN	5'UTR;1stExon;5'UTR;1stExon	rs8521	117067699	-2347	0.566352	6.43941e-40
11	118100782	cg25155064	MPZL3	Body	rs869638	118100411	-371	-0.163362	9.56534e-13
11	124613956	cg26069044	NRGN;NRGN	Body;Body	rs12287365	124612710	-1246	-3.00677	1.99639e-56
11	132807102	cg12264934	OPCML;OPCML	Body;Body	rs7107796	132825501	18399	0.585661	1.76968e-10
12	10242785	cg18924562	CLEC1A	Body	rs11053574	10242814	29	-0.337055	4.09716e-34
12	10261522	cg20717053			rs55767325	10264063	2541	0.330464	4.92678e-20
12	10560602	cg10195814	KLRC4	Body	rs2734440	10602077	41475	-0.323523	8.24259e-30
12	10608067	cg20047055	KLRC1;KLRC1	TSS1500;TSS1500	rs11053802	10597207	-10860	-0.110944	1.63548e-12
12	10789214	cg13175739	STYK1	5'UTR	rs3782672	10789169	-45	0.502181	1.48159e-18
12	11080457	cg20188490	PRH2;PRH2;PRR4;PRH1	TSS1500;TSS1500;Body;5'UTR	rs12826445	10996316	-84141	-0.740992	1.75695e-21
12	11080457	cg20188490	PRH2;PRH2;PRR4;PRH1	TSS1500;TSS1500;Body;5'UTR	rs7307363	11134482	54025	-0.537077	2.49113e-17
12	11080457	cg20188490	PRH2;PRH2;PRR4;PRH1	TSS1500;TSS1500;Body;5'UTR	rs10845288	11164531	84074	-0.547217	6.34601e-19
12	11463379	cg14076161	PRB4	TSS200	rs67420003	11161675	-301704	-0.106149	1.33211e-08
12	11463379	cg14076161	PRB4	TSS200	rs34483979	11282611	-180768	-0.110088	9.46297e-11
12	11463379	cg14076161	PRB4	TSS200	rs34861336	11300493	-162886	-0.106196	7.39069e-11
12	11700321	cg18232235			rs4763703	11698589	-1732	-2.03535	1.59736e-50
12	11700343	cg19651115			rs4763703	11698589	-1754	-1.11132	7.38658e-36
12	11700489	cg06202470			rs4763703	11698589	-1900	-1.64692	6.92755e-58
12	34491090	cg08821431			rs9706019	34683388	192298	0.201268	7.56075e-12
12	34844955	cg21166143			rs12099660	34535179	-309776	-0.529513	4.27658e-25
12	38449116	cg15368222			rs2703698	38058883	-390233	-0.186065	3.18222e-12
12	39539408	cg09788416			rs7300022	39567891	28483	0.767128	3.53671e-26
12	47219626	cg15584813	SLC38A4;SLC38A4	5'UTR;5'UTR	rs4768697	46748965	-470661	0.535424	6.02585e-24
12	47219626	cg15584813	SLC38A4;SLC38A4	5'UTR;5'UTR	rs12832777	46831129	-388497	-0.316374	1.6796e-14
12	47219737	cg11146691	SLC38A4;SLC38A4;SLC38A4;SLC38A4	1stExon;5'UTR;1stExon;5'UTR	rs4768697	46748965	-470772	1.12344	1.45343e-25
12	47219737	cg11146691	SLC38A4;SLC38A4;SLC38A4;SLC38A4	1stExon;5'UTR;1stExon;5'UTR	rs12832777	46831129	-388608	-0.676854	5.75947e-16
12	47219793	cg17501823	SLC38A4;SLC38A4	TSS200;TSS200	rs4768697	46748965	-470828	1.21493	2.97998e-26
12	47219793	cg17501823	SLC38A4;SLC38A4	TSS200;TSS200	rs12832777	46831129	-388664	-0.677835	4.24076e-14
12	47219797	cg21428710	SLC38A4;SLC38A4	TSS200;TSS200	rs4768697	46748965	-470832	0.665729	1.83238e-22
12	47219797	cg21428710	SLC38A4;SLC38A4	TSS200;TSS200	rs11183488	46841836	-377961	-0.377991	4.27047e-13
12	47219821	cg22049899	SLC38A4;SLC38A4	TSS200;TSS200	rs4768697	46748965	-470856	0.80399	5.49024e-22
12	47219821	cg22049899	SLC38A4;SLC38A4	TSS200;TSS200	rs12832777	46831129	-388692	-0.457446	1.57917e-12
12	47219841	cg07601320	SLC38A4;SLC38A4	TSS200;TSS200	rs4768697	46748965	-470876	0.775411	1.51874e-24
12	47219841	cg07601320	SLC38A4;SLC38A4	TSS200;TSS200	rs12832777	46831129	-388712	-0.4676	1.90964e-15
12	52208872	cg00549601			rs1905243	52101649	-107223	-0.200212	5.31667e-13
12	52208872	cg00549601			rs4762019	52220968	12096	0.31451	8.44569e-20
12	52208899	cg20077028			rs1905243	52101649	-107250	-0.260047	9.364e-15
12	52208899	cg20077028			rs73299793	52213814	4915	-0.292222	7.99778e-20
12	52430400	cg03240059			rs2603761	52444777	14377	0.150383	2.18757e-09
12	52482292	cg06715628			rs11503936	52487792	5500	-1.2177	2.30236e-25
12	53230033	cg16919680			rs10876355	53229902	-131	0.248481	2.33096e-23
12	53230033	cg16919680			rs10876363	53240348	10315	-0.234088	4.22995e-21
12	53358946	cg14581129			rs2363633	53354788	-4158	-0.310901	1.01916e-23
12	53359155	cg05393297			rs2363633	53354788	-4367	-0.838191	7.68458e-38
12	53359317	cg25025879			rs2363633	53354788	-4529	-0.332034	2.59932e-22
12	53359506	cg16329197			rs2363633	53354788	-4718	-0.590626	2.91755e-29
12	53492662	cg23841186	IGFBP6	Body	rs2277329	53468419	-24243	-0.15066	9.241e-11
12	53592259	cg20135711	ITGB7	Body	rs2272299	53586822	-5437	-0.686559	2.16006e-22
12	54954941	cg16643603	PDE1B;PDE1B	TSS200;Body	rs1795814	54956744	1803	-0.242655	6.64592e-14
12	55379228	cg07880109	KIAA0748	TSS1500	rs34239716	55358220	-21008	0.221743	3.92969e-17
12	55379228	cg07880109	KIAA0748	TSS1500	rs2371098	55383055	3827	-0.373008	2.74271e-54
12	56623942	cg12745325	SLC39A5;SLC39A5	5'UTR;TSS1500	rs11171819	56763444	139502	0.179814	7.28129e-13
12	57026411	cg12199011	BAZ2A	Body	rs12314491	57007933	-18478	-0.305993	3.09918e-42
12	57026411	cg12199011	BAZ2A	Body	rs7958539	57019101	-7310	-0.310408	5.11376e-43
12	57026411	cg12199011	BAZ2A	Body	rs2958154	57065713	39302	0.156076	3.96222e-10
12	60673288	cg11742268			rs9634281	60657089	-16199	-0.312542	4.33891e-25
12	65904983	cg23788418			rs11175791	65905380	397	-0.302929	3.56272e-17
12	68978235	cg22540040			rs7138210	68978146	-89	0.750542	1.70958e-133
12	72148251	cg05932702	RAB21	TSS1500	rs2956462	72188497	40246	-0.27968	2.85209e-15
12	72148281	cg10168894	RAB21	TSS1500	rs2956462	72188497	40216	-0.244109	1.30536e-13
12	76414534	cg13380890			rs7979685	76404890	-9644	1.26354	2.53566e-16
12	81099740	cg01581686			rs1163287	81087377	-12363	-0.241169	1.45094e-13
12	94070836	cg13102120	CRADD	TSS1500	rs7309156	94069297	-1539	-0.438945	2.04881e-12
12	110450643	cg12870014	ANKRD13A	Body	rs12823540	110308549	-142094	-0.904823	1.66652e-28
12	110450643	cg12870014	ANKRD13A	Body	rs11069139	110413252	-37391	-0.95413	5.70348e-15
12	110486919	cg10240950	C12orf76	Body	rs11068851	110341317	-145602	-2.3064	1.972e-65
12	110486919	cg10240950	C12orf76	Body	rs10849678	110487073	154	-2.00989	5.96987e-21
12	117354824	cg17765387	FBXW8;FBXW8	Body;Body	rs6490102	117434212	79388	-0.200598	3.94816e-15
12	123491781	cg25563625	PITPNM2	Body	rs12318362	123514403	22622	-0.795455	2.3588e-102
12	123595024	cg19120225	PITPNM2	TSS200	rs73230051	123561638	-33386	-0.345615	2.15426e-26
12	123757860	cg09084244	CDK2AP1	TSS1500	rs1879380	123739111	-18749	2.0763	1.82332e-20
12	123757860	cg09084244	CDK2AP1	TSS1500	rs4930718	123913433	155573	1.34502	2.08658e-10
12	124744261	cg19781462			rs4765494	124739768	-4493	0.479978	1.12318e-24
12	124744261	cg19781462			rs4765495	124739888	-4373	0.475369	3.02368e-24
12	125223679	cg03117611			rs1627321	125223223	-456	0.0982893	1.27894e-11
12	130932128	cg02126688	RIMBP2	Body	rs7135823	131115861	183733	0.126611	4.82707e-21
12	130932128	cg02126688	RIMBP2	Body	rs10082758	131116036	183908	0.122495	9.09106e-21
12	130936355	cg23373401	RIMBP2	Body	rs7135823	131115861	179506	0.180064	1.09957e-23
12	130936355	cg23373401	RIMBP2	Body	rs10082758	131116036	179681	0.177595	1.26318e-24
12	130940065	cg07703756	RIMBP2	Body	rs7135823	131115861	175796	0.230724	2.82216e-26
12	130940065	cg07703756	RIMBP2	Body	rs10082758	131116036	175971	0.229523	1.60735e-27
12	130961424	cg12115748	RIMBP2	Body	rs7135823	131115861	154437	0.227894	2.98372e-15
12	130961424	cg12115748	RIMBP2	Body	rs10082758	131116036	154612	0.245181	1.3234e-18
12	130961453	cg13802583	RIMBP2	Body	rs7135823	131115861	154408	0.38695	1.98901e-22
12	130961453	cg13802583	RIMBP2	Body	rs10082758	131116036	154583	0.391419	3.01601e-24
12	130998679	cg01302562	RIMBP2	5'UTR	rs7135823	131115861	117182	0.514654	1.97904e-35
12	130998679	cg01302562	RIMBP2	5'UTR	rs10082758	131116036	117357	0.499275	1.11852e-34
12	131057342	cg11893127			rs7135823	131115861	58519	-0.400591	1.80322e-30
12	131057342	cg11893127			rs10082758	131116036	58694	-0.410554	2.08961e-35
12	131118426	cg06777732			rs7135823	131115861	-2565	0.964786	1.16469e-35
12	131118426	cg06777732			rs10082758	131116036	-2390	0.961475	6.19515e-38
12	131118432	cg08164151			rs7135823	131115861	-2571	0.884977	5.22156e-34
12	131118432	cg08164151			rs10082758	131116036	-2396	0.859135	6.18632e-34
12	131118561	cg06712767			rs7135823	131115861	-2700	0.773252	2.52711e-32
12	131118561	cg06712767			rs10082758	131116036	-2525	0.73102	2.08794e-30
12	131118654	cg14140673			rs7135823	131115861	-2793	0.402217	2.75498e-29
12	131118654	cg14140673			rs10082758	131116036	-2618	0.395722	5.78391e-30
12	131124403	cg04115878			rs7135823	131115861	-8542	0.325958	3.20072e-35
12	131124403	cg04115878			rs10082758	131116036	-8367	0.299027	4.20884e-30
12	131142648	cg25198599			rs7135823	131115861	-26787	0.364695	8.10572e-23
12	131142648	cg25198599			rs10082758	131116036	-26612	0.378081	3.36243e-26
12	131142708	cg03885975			rs7135823	131115861	-26847	0.167655	3.18022e-17
12	131142708	cg03885975			rs10082758	131116036	-26672	0.168756	2.27968e-18
12	131171031	cg05181941			rs7135823	131115861	-55170	0.231029	1.27045e-09
12	131171031	cg05181941			rs10082758	131116036	-54995	0.229277	6.56429e-10
12	131519906	cg13586425	GPR133	Body	rs34853396	131519265	-641	-0.529865	4.82087e-38
12	131519998	cg25772418	GPR133	Body	rs34853396	131519265	-733	-0.641139	5.83919e-51
12	132278430	cg09814354	SFRS8	Body	rs10902444	132235859	-42571	-0.422289	3.23997e-16
12	132278430	cg09814354	SFRS8	Body	rs755437	132260302	-18128	-0.508597	1.07728e-65
12	132278430	cg09814354	SFRS8	Body	rs10902449	132278455	25	-0.377553	5.42767e-37
12	132381902	cg15260428	ULK1	Body	rs74875721	132396268	14366	0.858582	4.37428e-27
12	132381902	cg15260428	ULK1	Body	rs4964879	132400309	18407	0.31752	1.90443e-15
12	132537251	cg06813297	EP400	Body	rs61944613	132522889	-14362	0.714622	2.04741e-10
12	132687659	cg24630778	GALNT9;GALNT9	Body;Body	rs11834862	132701055	13396	-0.375655	3.81215e-14
12	132832250	cg23914694	GALNT9	Body	rs73166857	132698533	-133717	-0.465856	8.87593e-21
12	132919331	cg14563949			rs28370418	132919976	645	0.100804	1.58466e-16
12	132920884	cg23152742			rs28671076	132918997	-1887	0.193829	4.96693e-18
13	19692744	cg01872988	DKFZp686A1627	TSS1500	rs7989876	19726410	33666	-1.9136	1.59974e-47
13	24788196	cg07271471	SPATA13;SPATA13	5'UTR;5'UTR	rs1475199	24783674	-4522	-0.485196	2.73932e-11
13	49145436	cg05840412			rs174858	48992810	-152626	0.118259	1.09512e-12
13	53174319	cg00495681			rs199635141	52793096	-381223	0.536162	1.42984e-20
13	77461335	cg25968569	KCTD12	TSS1500	rs601562	77464631	3296	0.226492	2.15507e-09
13	83795968	cg23400607			rs925534	83795999	31	0.381949	7.64921e-15
13	83795968	cg23400607			rs35839515	83796147	179	0.359478	6.81069e-15
13	114164207	cg04162223	TMCO3	Body	rs2259812	114137798	-26409	-0.536883	2.35474e-69
13	114164207	cg04162223	TMCO3	Body	rs2260732	114187801	23594	-0.575504	1.22104e-87
13	114164207	cg04162223	TMCO3	Body	rs3751452	114256448	92241	0.418199	1.67415e-23
13	114192810	cg23320987	TMCO3	Body	rs2261003	114181496	-11314	-0.245344	3.51088e-22
13	114192810	cg23320987	TMCO3	Body	rs73575643	114202217	9407	-0.186905	4.63937e-11
13	114192810	cg23320987	TMCO3	Body	rs3751452	114256448	63638	0.277112	6.18419e-19
13	114770148	cg21422164	RASA3	Body	rs77383972	114756524	-13624	-0.793378	1.51171e-76
13	114770148	cg21422164	RASA3	Body	rs9525349	114808075	37927	0.244299	6.09378e-13
13	114795097	cg03958744	RASA3	Body	rs11552972	114748139	-46958	0.619138	2.17657e-95
13	114795097	cg03958744	RASA3	Body	rs9525349	114808075	12978	-0.179077	3.73147e-11
13	114804483	cg21747549	RASA3	Body	rs76416736	114764620	-39863	-0.517494	4.9686e-15
13	114900021	cg06611532			rs9562129	114917152	17131	-0.86101	2.00064e-48
13	114900021	cg06611532			rs367312	114930195	30174	-0.456303	8.3506e-21
14	24380250	cg12969729			rs74036714	24354529	-25721	-1.15547	3.01485e-26
14	24422368	cg01878807	DHRS4;C14orf167;C14orf167;C14orf167;C14orf167	TSS1500;Body;Body;Body;Body	rs3742491	24429249	6881	-0.452623	4.94381e-18
14	24423864	cg17919599	C14orf167;C14orf167;DHRS4;C14orf167;C14orf167	TSS1500;TSS1500;Body;TSS1500;Body	rs3742491	24429249	5385	-0.229885	1.57355e-13
14	24563095	cg23112188	PCK2;PCK2	TSS1500;TSS1500	rs6573572	24599230	36135	0.179887	3.62099e-09
14	24898818	cg19584674	KHNYN;CBLN3	TSS1500;TSS200	rs5025771	24898780	-38	-0.401139	1.49828e-60
14	32926900	cg09998151	AKAP6	Body	rs1957015	32909169	-17731	2.27508	5.34812e-46
14	32926900	cg09998151	AKAP6	Body	rs12886735	32932450	5550	-2.0729	1.65806e-15
14	55594613	cg04306507	LGALS3	TSS1500	rs10137409	55611441	16828	0.288288	8.79015e-27
14	55594613	cg04306507	LGALS3	TSS1500	rs73273649	55675441	80828	-0.383273	3.59762e-23
14	56584485	cg06744740	PELI2	TSS1500	rs241562	56551314	-33171	-0.217168	1.04792e-16
14	60632532	cg23283614	DHRS7	TSS1500	rs219372	60475838	-156694	-0.32976	2.47585e-14
14	61748354	cg15891218	TMEM30B;TMEM30B	1stExon;5'UTR	rs12434034	61730634	-17720	0.345908	1.91709e-09
14	62088363	cg01748970			rs72714524	62105969	17606	-0.338088	8.06821e-12
14	64228624	cg01166350			rs78521621	64078171	-150453	0.172774	5.52119e-10
14	65240980	cg05940425	SPTB;SPTB	Body;Body	rs8012640	65255236	14256	-2.42743	3.36853e-32
14	65240980	cg05940425	SPTB;SPTB	Body;Body	rs7143661	65378981	138001	-1.87045	1.15873e-28
14	65542826	cg26396452	MAX;MAX;MAX;MAX	3'UTR;Body;3'UTR;3'UTR	rs35176994	65596004	53178	0.20558	1.48714e-09
14	68749962	cg18825221	RAD51L1;RAD51L1;RAD51L1	Body;Body;Body	rs3784108	68789683	39721	0.546973	4.33018e-27
14	68749962	cg18825221	RAD51L1;RAD51L1;RAD51L1	Body;Body;Body	rs28460083	68794522	44560	-0.311337	2.1455e-09
14	74056265	cg17342499			rs60238482	74055060	-1205	-0.248574	5.46814e-23
14	78023429	cg18872420	SPTLC2	Body	rs8014527	78019106	-4323	-0.37067	2.74999e-10
14	78023429	cg18872420	SPTLC2	Body	rs11621440	78023015	-414	1.41127	1.08239e-103
14	89804447	cg18657988	FOXN3;FOXN3	Body;Body	rs3783853	89803269	-1178	0.2547	1.13555e-19
14	93156816	cg20072528			rs12890513	93140453	-16363	-0.206552	3.28932e-15
14	100441223	cg11857805			rs1209162	100481808	40585	-2.45975	1.18415e-33
14	100906689	cg05313263	WDR25;WDR25	Body;Body	rs10135979	100999848	93159	0.15477	5.72376e-14
14	101512592	cg02882979	MIR487B;MIR539	TSS200;TSS1500	rs7161441	101513245	653	-1.00112	8.96602e-60
14	101512592	cg02882979	MIR487B;MIR539	TSS200;TSS1500	rs4143957	101520410	7818	0.617318	1.98828e-09
14	101512653	cg18863119	MIR487B;MIR539	TSS200;TSS1500	rs7161441	101513245	592	-0.675231	2.48612e-50
14	103399429	cg10087771	CDC42BPB	3'UTR	rs12886225	103414179	14750	-0.192023	4.41285e-09
14	103399429	cg10087771	CDC42BPB	3'UTR	rs10144590	103514387	114958	0.178401	1.43006e-19
14	103673450	cg26579556			rs944006	103630679	-42771	0.461113	2.02326e-13
14	103673450	cg26579556			rs2771399	103656062	-17388	0.510495	5.4288e-15
14	104842040	cg10969997			rs4900624	104802666	-39374	0.241335	3.46925e-12
14	105339549	cg04829830	KIAA0284;KIAA0284	5'UTR;Body	rs61995986	105330871	-8678	-0.298493	1.2914e-17
14	105339549	cg04829830	KIAA0284;KIAA0284	5'UTR;Body	rs8008126	105331457	-8092	0.217671	5.20678e-14
14	105452712	cg15895213	C14orf79;C14orf79	1stExon;5'UTR	rs2033932	105447075	-5637	-0.254843	1.82509e-18
14	105452712	cg15895213	C14orf79;C14orf79	1stExon;5'UTR	rs12885406	105450109	-2603	-0.216144	5.77211e-13
14	105452712	cg15895213	C14orf79;C14orf79	1stExon;5'UTR	rs2582574	105454529	1817	-0.368507	1.92558e-44
14	105499706	cg14270590			rs35572164	105472914	-26792	0.72987	4.09663e-17
14	105499706	cg14270590			rs6576067	105473903	-25803	0.990594	3.06027e-45
14	105499998	cg11481687			rs11846421	105466665	-33333	0.612826	6.83101e-13
14	105499998	cg11481687			rs6576067	105473903	-26095	1.06521	9.06552e-61
14	105830509	cg10967532	PACS2;PACS2	Body;Body	rs143301387	105828611	-1898	0.376547	5.39612e-10
14	105830631	cg18397450	PACS2;PACS2	Body;Body	rs143301387	105828611	-2020	0.885425	2.043e-09
14	106015625	cg11837275			rs7160747	105983740	-31885	-0.188051	1.39379e-09
15	28200653	cg03449867	OCA2	Body	rs1448488	28216857	16204	-1.26687	5.76579e-33
15	28200668	cg20906524	OCA2	Body	rs1448488	28216857	16189	-0.209667	1.46761e-11
15	34610829	cg12476968	SLC12A6;SLC12A6;SLC12A6;SLC12A6;SLC12A6;SLC12A6	Body;Body;Body;1stExon;Body;Body	rs347842	34589807	-21022	0.231139	1.21199e-09
15	40443853	cg06926377			rs1565863	40438120	-5733	-1.06455	2.13039e-50
15	40443853	cg06926377			rs12916805	40469872	26019	-0.809482	8.82036e-21
15	40806473	cg14004983			rs9284288	40813273	6800	0.510821	3.65346e-65
15	41135793	cg09898695	SPINT1;SPINT1;SPINT1	TSS1500;TSS1500;TSS1500	rs690572	41135406	-387	-0.159251	7.37286e-10
15	41135869	cg27046604	SPINT1;SPINT1;SPINT1	TSS1500;TSS1500;TSS1500	rs690572	41135406	-463	-0.172968	1.8432e-13
15	43621948	cg02155558	ADAL;LCMT2;ADAL	TSS1500;1stExon;TSS1500	rs956391	43617493	-4455	0.561394	1.74973e-36
15	43621948	cg02155558	ADAL;LCMT2;ADAL	TSS1500;1stExon;TSS1500	rs111848061	43916830	294882	-0.442277	7.27728e-10
15	43626905	cg15269541	ADAL;ADAL	5'UTR;5'UTR	rs491648	43588439	-38466	-0.15404	8.5821e-10
15	45319037	cg21523688	SORD	Body	rs57967845	45172956	-146081	0.389482	8.85871e-12
15	45476975	cg25801113	SHF	Body	rs753414	45474371	-2604	-0.383885	7.24547e-50
15	53086630	cg12932613			rs28475375	53088801	2171	0.413517	2.15859e-10
15	55074274	cg14079705			rs7172875	55073968	-306	-0.24032	7.93597e-22
15	57655799	cg16958467			rs28580255	57653543	-2256	0.909651	5.72968e-27
15	57655799	cg16958467			rs1706345	57670309	14510	0.696204	6.12251e-20
15	57664490	cg10070864			rs1567616	57661915	-2575	0.929331	8.62771e-25
15	57664490	cg10070864			rs1664476	57667027	2537	0.642266	1.65634e-18
15	60772094	cg21667061	NARG2;NARG2	TSS1500;TSS1500	rs3743267	60771289	-805	0.597157	1.1736e-66
15	65024147	cg03791955			rs7402964	65022906	-1241	-0.375001	8.45643e-19
15	65198005	cg00152322			rs832881	65149682	-48323	0.215442	9.15318e-13
15	65198005	cg00152322			rs871447	65170437	-27568	0.511711	4.04774e-37
15	66947171	cg24382249			rs2439378	66946826	-345	-0.298299	1.82634e-13
15	66947171	cg24382249			rs62005560	66947334	163	0.728582	4.56923e-46
15	66947564	cg25481157			rs62005560	66947334	-230	0.716203	1.4604e-39
15	66947564	cg25481157			rs8042883	66970271	22707	-0.343798	5.02795e-16
15	66947568	cg26099834			rs62005560	66947334	-234	1.51644	2.29746e-50
15	66947568	cg26099834			rs8042883	66970271	22703	-0.624514	4.86578e-14
15	68499180	cg09914542	CALML4;CALML4	TSS1500;TSS1500	rs8028812	68514740	15560	-0.206871	1.03323e-32
15	74218468	cg02812767	LOXL1	TSS1500	rs12441130	74234902	16434	0.24831	2.36813e-26
15	77904385	cg12131826			rs11072657	77904415	30	-0.162713	2.09173e-27
15	77933785	cg24737374			rs8023571	77915103	-18682	0.171552	3.98517e-13
15	77933785	cg24737374			rs7177008	77965200	31415	0.125476	3.4034e-09
15	78286521	cg20329220	LOC91450	Body	rs16969408	78312542	26021	-0.0862033	2.09896e-09
15	79447300	cg17916960			rs34222382	79440748	-6552	-0.834471	1.29339e-76
15	79447300	cg17916960			rs34286854	79454374	7074	-0.463578	1.44852e-19
15	80444408	cg27663476	FAH	TSS1500	rs11856039	80444782	374	0.281484	1.04862e-11
15	88119834	cg04579183	NCRNA00052	TSS1500	rs10459693	88151833	31999	-2.13737	8.03929e-33
15	89155000	cg07147709	MIR7-2	TSS200	rs34789229	89163527	8527	0.242455	5.67848e-12
15	89169262	cg00506935	AEN	5'UTR	rs56115715	89179555	10293	-0.231888	8.7358e-15
15	89595811	cg09884419			rs12443268	89587181	-8630	-0.194012	1.16845e-13
15	89595811	cg09884419			rs138564649	89591259	-4552	-0.195389	8.86487e-14
15	92934441	cg19547844			rs3759919	92935272	831	-0.352724	2.38647e-47
15	99557464	cg26942432			rs12904371	99574495	17031	-0.700021	4.79812e-34
16	743998	cg27436995	FBXL16	3'UTR	rs7200757	754565	10567	-1.08115	2.68308e-12
16	854325	cg00684790	PRR25	TSS1500	rs74001024	833185	-21140	0.230868	3.63878e-10
16	922132	cg07519426	LMF1	Body	rs4984946	902322	-19810	0.454727	8.39044e-09
16	940230	cg04431965	LMF1	Body	rs4984705	943107	2877	-0.253899	1.20409e-38
16	1053741	cg09016324			rs527083	1051520	-2221	-0.11778	1.82435e-17
16	1078689	cg09274344			rs394176	1078763	74	0.31297	1.36854e-25
16	1078722	cg09791621			rs394176	1078763	41	0.520823	7.2139e-24
16	1414480	cg27297104	UNKL	3'UTR	rs3826051	1414498	18	-0.696654	8.88742e-61
16	2054944	cg07011318	ZNF598	Body	rs9921461	2056851	1907	-0.215848	1.04315e-34
16	3776135	cg16594957	CREBBP;CREBBP	3'UTR;3'UTR	rs2283481	3913378	137243	-0.31452	2.73674e-20
16	4467558	cg00658411	CORO7	TSS1500	rs11643803	4490400	22842	0.371144	1.31975e-33
16	6915990	cg03623568	A2BP1;A2BP1;A2BP1	5'UTR;5'UTR;5'UTR	rs11077095	6916451	461	1.63702	1.8953e-54
16	9229746	cg03784048			rs954034	9224319	-5427	0.664361	9.34282e-13
16	19777512	cg07736657	IQCK	Body	rs7498856	19886563	109051	-0.487068	2.81034e-20
16	51558544	cg06432309			rs11076006	51540536	-18008	-1.25829	3.38621e-78
16	66600478	cg05477582	CMTM1;CMTM1;CMTM1;CMTM1;CMTM1;CMTM1;CMTM1;CMTM1	1stExon;1stExon;1stExon;1stExon;1stExon;1stExon;1stExon;1stExon	rs9927697	66580949	-19529	-2.15626	3.50829e-37
16	66600478	cg05477582	CMTM1;CMTM1;CMTM1;CMTM1;CMTM1;CMTM1;CMTM1;CMTM1	1stExon;1stExon;1stExon;1stExon;1stExon;1stExon;1stExon;1stExon	rs11865834	66723732	123254	2.23766	7.33537e-25
16	66909285	cg06762442			rs8062110	66938524	29239	0.263513	7.18307e-18
16	67361708	cg10215414	KCTD19;LRRC36	TSS1500;Body	rs8059226	67419025	57317	0.200038	1.00687e-22
16	67361708	cg10215414	KCTD19;LRRC36	TSS1500;Body	rs59376497	67681170	319462	0.128888	3.08781e-11
16	67466260	cg01443318	HSD11B2	Body	rs57103278	67170726	-295534	-0.108878	1.22385e-11
16	67466260	cg01443318	HSD11B2	Body	rs7196853	67560613	94353	-0.121852	1.22926e-14
16	67686832	cg09482050	RLTPR	Body	rs16957489	67651879	-34953	-0.300834	2.67574e-16
16	67686832	cg09482050	RLTPR	Body	rs2008173	67856240	169408	-0.242397	6.16381e-11
16	67686943	cg00510320	RLTPR	Body	rs16957489	67651879	-35064	-0.318492	6.1933e-18
16	67686943	cg00510320	RLTPR	Body	rs2008173	67856240	169297	-0.281028	3.67832e-14
16	67687119	cg00452882	RLTPR	Body	rs16957489	67651879	-35240	-0.39544	4.60963e-16
16	67687119	cg00452882	RLTPR	Body	rs2008173	67856240	169121	-0.33908	4.28205e-12
16	67687392	cg02961798	RLTPR	Body	rs16957489	67651879	-35513	-0.362885	1.72511e-14
16	67687392	cg02961798	RLTPR	Body	rs2008173	67856240	168848	-0.352221	4.72757e-14
16	67687754	cg09316954	RLTPR	Body	rs4474673	67758778	71024	-0.390295	9.66776e-13
16	67687754	cg09316954	RLTPR	Body	rs56845922	67770828	83074	-0.380761	1.90262e-12
16	70453185	cg09426937	ST3GAL2	5'UTR	rs79724048	70444444	-8741	0.419541	1.97346e-71
16	81481448	cg08946161	CMIP	Body	rs9927153	81470018	-11430	-0.30659	6.11834e-13
16	81481448	cg08946161	CMIP	Body	rs9940384	81492311	10863	0.365733	2.92661e-23
16	81481448	cg08946161	CMIP	Body	rs77819820	81511398	29950	-0.31804	1.0981e-13
16	82071433	cg07307142	HSD17B2	Body	rs7200628	82200747	129314	0.518446	5.50712e-43
16	82071433	cg07307142	HSD17B2	Body	rs2967367	82205377	133944	0.367063	4.37705e-18
16	82129088	cg09439754	HSD17B2	Body	rs7200628	82200747	71659	0.423394	2.26874e-29
16	82129088	cg09439754	HSD17B2	Body	rs2967367	82205377	76289	0.279952	1.41729e-11
16	85864047	cg09351263			rs11117409	85882224	18177	1.02593	2.92905e-15
16	86370962	cg00443946	LOC732275	Body	rs12446841	86383700	12738	-0.35038	6.58369e-10
16	87523084	cg00941419	ZCCHC14	Body	rs9921147	87475422	-47662	0.141035	9.78865e-18
16	87991343	cg26809488	BANP;BANP	5'UTR;5'UTR	rs4843746	87989146	-2197	0.558769	1.0333e-19
16	87991343	cg26809488	BANP;BANP	5'UTR;5'UTR	rs6540122	87991361	18	-0.891248	2.06112e-93
16	88051832	cg03902159	BANP;BANP	Body;Body	rs7499692	88051810	-22	0.276678	2.49674e-31
16	88051832	cg03902159	BANP;BANP	Body;Body	rs113007783	88071853	20021	-0.294085	4.61618e-20
16	88910141	cg16582469	GALNS	Body	rs112011852	88886342	-23799	0.357005	1.06712e-09
16	88910141	cg16582469	GALNS	Body	rs12445187	88910197	56	-0.754972	1.24673e-83
16	89971882	cg04013166	TCF25	Body	rs115361215	89974678	2796	0.199374	2.52617e-36
16	89982419	cg01768446			rs3212349	89983537	1118	-0.254793	7.9846e-10
17	1106553	cg01912040			rs4473259	1100469	-6084	0.196785	2.64396e-12
17	1588541	cg23753182	PRPF8	TSS1500	rs8068601	1574532	-14009	-0.500636	1.66518e-52
17	2275030	cg04477101	SGSM2;SGSM2	Body;Body	rs2447103	2262997	-12033	-0.130241	1.25801e-13
17	3506137	cg26537098	TRPV1	5'UTR	rs222788	3529230	23093	-0.269883	1.82644e-13
17	3506137	cg26537098	TRPV1	5'UTR	rs12325801	3561750	55613	-0.265437	3.05235e-14
17	3506137	cg26537098	TRPV1	5'UTR	rs150848	3577559	71422	-0.192624	4.38447e-09
17	3591377	cg06468454	P2RX5;P2RX5	Body;Body	rs12947826	3617778	26401	-0.315783	1.05209e-12
17	4074385	cg14900154	ANKFY1	Body	rs938626	3904542	-169843	0.213312	1.10377e-12
17	4074385	cg14900154	ANKFY1	Body	rs77715061	4039800	-34585	0.336232	8.88537e-22
17	4074385	cg14900154	ANKFY1	Body	rs62064396	4161870	87485	-0.223029	9.27416e-15
17	4480083	cg11482879			rs62066418	4481591	1508	-0.349218	2.13889e-28
17	4487099	cg24135491	SMTNL2;SMTNL2	TSS200;TSS1500	rs11078521	4493503	6404	0.394909	2.64373e-11
17	6659070	cg09251764	XAF1;XAF1	TSS200;TSS200	rs3785793	6659324	254	0.16883	9.84758e-15
17	6950669	cg23148631			rs3809823	7234299	283630	-0.320596	3.07847e-33
17	9546550	cg20459037	WDR16;WDR16	3'UTR;3'UTR	rs4791858	9584146	37596	1.39324	3.99854e-13
17	17206295	cg04495270	NT5M	TSS1500	rs6502575	17206519	224	0.570955	5.16993e-60
17	17206295	cg04495270	NT5M	TSS1500	rs7217503	17218925	12630	0.40496	2.44102e-22
17	29625626	cg24425628	OMG;NF1;NF1	TSS1500;Body;Body	rs2854313	29673219	47593	0.617276	1.02603e-33
17	33672713	cg26039662			rs3902986	33672296	-417	0.478347	4.78582e-55
17	34309129	cg22254135	CCL16	TSS1500	rs1719191	34298226	-10903	0.235345	1.70898e-09
17	35161825	cg11331837			rs295860	35156778	-5047	-2.35486	1.47499e-12
17	39216457	cg10194295	LOC730755	TSS200	rs150624631	39282724	66267	-0.463593	5.62693e-30
17	40253614	cg08577293	DHX58	3'UTR	rs3785900	40307168	53554	0.279871	5.48909e-10
17	40259547	cg20291162	DHX58	Body	rs74577647	40308231	48684	0.524226	5.53162e-19
17	40259724	cg02228675	DHX58	Body	rs74577647	40308231	48507	1.22712	2.36546e-18
17	40259828	cg00647820	DHX58	Body	rs74577647	40308231	48403	0.741797	2.85843e-18
17	40260053	cg02450064	DHX58	Body	rs74577647	40308231	48178	0.607915	4.89949e-22
17	40561514	cg11144103	PTRF	Body	rs2306580	40491680	-69834	1.15825	4.50024e-10
17	40561514	cg11144103	PTRF	Body	rs4796582	40555114	-6400	1.2513	2.30645e-13
17	41723125	cg05156120	MEOX1;MEOX1;MEOX1	Body;Body;Body	rs6503462	41721452	-1673	-0.591542	2.31293e-52
17	41723125	cg05156120	MEOX1;MEOX1;MEOX1	Body;Body;Body	rs7218382	41733115	9990	-0.508638	5.3523e-36
17	41723227	cg11262216	MEOX1;MEOX1;MEOX1	Body;Body;Body	rs11079749	41725033	1806	-0.345674	4.55258e-40
17	41723227	cg11262216	MEOX1;MEOX1;MEOX1	Body;Body;Body	rs7218382	41733115	9888	-0.308444	8.42604e-30
17	43578911	cg02622647			rs565305159	43579901	990	1.5789	1.30653e-23
17	46090231	cg13416381			rs4794401	46118534	28303	0.390235	4.59592e-17
17	46090231	cg13416381			rs1317850	46121839	31608	0.410285	4.7037e-16
17	46967084	cg19425807			rs62078383	47042908	75824	-0.2085	1.7083e-11
17	48585216	cg11440486	MYCBPAP	TSS1500	rs8076712	48515943	-69273	-0.527186	1.93593e-13
17	48585270	cg00901687	MYCBPAP	TSS1500	rs8076712	48515943	-69327	-0.807635	2.25235e-15
17	53654271	cg26557617			rs17757792	53654632	361	0.298381	1.24406e-08
17	53684393	cg16145187			rs1532892	53732136	47743	2.16791	4.50744e-10
17	57448097	cg16535752	YPEL2	Body	rs728478	57466504	18407	0.461592	7.8803e-46
17	59222476	cg15723222	BCAS3;BCAS3	Body;Body	rs7210912	59113383	-109093	0.355047	1.20336e-51
17	61819248	cg26338869	STRADA;STRADA;STRADA;STRADA;STRADA;STRADA;STRADA;STRADA;STRADA;STRADA;STRADA;STRADA	5'UTR;5'UTR;1stExon;5'UTR;1stExon;1stExon;5'UTR;5'UTR;1stExon;5'UTR;1stExon;1stExon	rs2665797	61922485	103237	1.52428	1.05591e-29
17	61959527	cg11494091	GH2;GH2;GH2;GH2	TSS1500;TSS1500;TSS1500;TSS1500	rs12450683	61984299	24772	-1.18894	2.33679e-79
17	65387096	cg01507342	PITPNC1;PITPNC1	Body;Body	rs62084076	65383102	-3994	-0.813571	9.57964e-60
17	66303328	cg15308737	ARSG	5'UTR	rs34497818	66301563	-1765	0.176306	5.49277e-09
17	66308577	cg13093111	ARSG	Body	rs758152	66311332	2755	-0.222632	3.91616e-10
17	67323922	cg10187674	ABCA5	TSS1500	rs8076096	67336896	12974	0.54898	2.07197e-10
17	67323953	cg06409153	ABCA5	TSS1500	rs8076096	67336896	12943	0.516692	3.16622e-09
17	74097330	cg00797779	EXOC7;EXOC7;EXOC7;EXOC7;EXOC7;EXOC7	Body;Body;Body;Body;Body;Body	rs2598450	74081618	-15712	2.13198	1.01171e-35
17	74438067	cg17201438	UBE2O	Body	rs12940823	74460530	22463	0.462064	1.16551e-17
17	74557104	cg05727573	SNORD1A;SNORD1B	TSS1500;TSS200	rs3744051	74558010	906	-0.10577	1.91154e-10
17	74557104	cg05727573	SNORD1A;SNORD1B	TSS1500;TSS200	rs7212413	74596382	39278	0.097948	8.985e-09
17	74557104	cg05727573	SNORD1A;SNORD1B	TSS1500;TSS200	rs9904870	74598144	41040	0.110896	9.59053e-11
17	74735058	cg01132443	MFSD11	Body	rs7212157	74753766	18708	-0.177765	7.15451e-14
17	75474070	cg06791979	SEPT9;SEPT9;SEPT9;SEPT9;SEPT9;SEPT9;SEPT9	Body;5'UTR;Body;Body;Body;Body;Body	rs312814	75467208	-6862	0.147422	1.78172e-11
17	77680078	cg01537847			rs4627392	77698001	17923	-0.272328	1.85544e-24
17	78822530	cg17481637	RPTOR;RPTOR	Body;Body	rs2589154	78822546	16	-0.537458	3.0467e-48
17	78913111	cg24315876	RPTOR;RPTOR	Body;Body	rs11657677	78888580	-24531	0.240475	7.84084e-16
17	78925278	cg18425700	RPTOR;RPTOR	Body;Body	rs3751940	78923178	-2100	-0.272992	4.63104e-23
17	79131893	cg01215717	AATK	Body	rs2659034	79139473	7580	-0.504477	1.05615e-27
17	79140481	cg00555905	AATK;LOC388428	TSS1500;Body	rs2659034	79139473	-1008	0.54388	2.49716e-28
17	79140486	cg09142578	AATK;LOC388428	TSS1500;Body	rs2659034	79139473	-1013	0.567292	4.01284e-28
17	79283390	cg17393016	C17orf55	TSS1500	rs9900294	79283507	117	-0.839015	8.35558e-73
17	80355956	cg09944012	C17orf101;C17orf101	Body;Body	rs113286925	80347766	-8190	-0.8336	8.1366e-55
18	21656374	cg25952192	TTC39C;TTC39C	Body;Body	rs8087472	21668210	11836	-0.0864217	3.72546e-13
18	29263741	cg19203115	B4GALT6	Body	rs6506932	29159950	-103791	-0.378789	2.9994e-22
18	55887865	cg18971282	NEDD4L;NEDD4L;NEDD4L;NEDD4L;NEDD4L;NEDD4L;NEDD4L;NEDD4L;NEDD4L	5'UTR;Body;TSS1500;5'UTR;5'UTR;Body;Body;Body;5'UTR	rs292444	55865613	-22252	1.58513	1.04196e-18
18	55887865	cg18971282	NEDD4L;NEDD4L;NEDD4L;NEDD4L;NEDD4L;NEDD4L;NEDD4L;NEDD4L;NEDD4L	5'UTR;Body;TSS1500;5'UTR;5'UTR;Body;Body;Body;5'UTR	rs6566955	55922789	34924	-1.10483	4.2232e-10
18	67624393	cg12929678	CD226	TSS200	rs56207855	67598410	-25983	-0.184745	1.64125e-09
18	72916012	cg21786191	ZADH2	Body	rs72967801	72915964	-48	-0.754731	8.0881e-47
18	72916311	cg21330207	ZADH2	Body	rs72967801	72915964	-347	-0.648365	4.47348e-14
18	72916393	cg11568697	ZADH2	Body	rs1702831	72897368	-19025	0.604514	4.99969e-13
18	72916776	cg02750262	ZADH2	Body	rs1702831	72897368	-19408	0.497715	3.77873e-13
18	72917101	cg18449964	ZADH2	Body	rs1702831	72897368	-19733	0.584311	5.16875e-13
18	72917163	cg03972071	ZADH2	Body	rs1702831	72897368	-19795	0.81685	2.3857e-14
18	77499754	cg14940698	CTDP1;CTDP1	Body;Body	rs3859321	77501180	1426	0.343065	1.01779e-14
19	1967198	cg17884674	CSNK1G2	5'UTR	rs7258750	1971811	4613	-0.217922	7.89866e-25
19	2424006	cg16170346	TMPRSS9	Body	rs116448823	2394056	-29950	0.305138	2.67247e-16
19	5892460	cg06687732			rs11085152	5890069	-2391	-0.284606	2.01384e-15
19	5892726	cg15150836			rs2067089	5942090	49364	0.315953	2.78306e-10
19	12605925	cg19719312	ZNF709	5'UTR	rs78645192	12615214	9289	-0.427273	2.48178e-17
19	12800019	cg17306706	FBXW9	3'UTR	rs13346980	12773133	-26886	0.430193	1.99857e-34
19	12800019	cg17306706	FBXW9	3'UTR	rs111920263	13093227	293208	0.254336	8.46183e-09
19	12829696	cg13553703	TNPO2;TNPO2;TNPO2	Body;Body;Body	rs722572	12811045	-18651	-1.95351	7.6247e-40
19	12829696	cg13553703	TNPO2;TNPO2;TNPO2	Body;Body;Body	rs8107810	12898811	69115	-1.16652	1.58638e-10
19	12876846	cg06417478	HOOK2;HOOK2	Body;Body	rs897804	12876964	118	4.07271	4.97821e-139
19	12876947	cg04657146	HOOK2;HOOK2	Body;Body	rs897804	12876964	17	2.73242	7.70091e-140
19	12877000	cg11738485	HOOK2;HOOK2	Body;Body	rs897804	12876964	-36	5.75041	7.07499e-109
19	12877188	cg23899408	HOOK2;HOOK2	Body;Body	rs897804	12876964	-224	2.50286	5.58395e-126
19	14693742	cg17934790	CLEC17A	TSS200	rs10406838	14694646	904	-0.127554	2.95158e-12
19	16045119	cg24655310	CYP4F11;CYP4F11	1stExon;Body	rs12973442	16069990	24871	-0.244308	2.06905e-16
19	18698825	cg15428479	C19orf60;C19orf60	TSS1500;TSS1500	rs2283617	18706504	7679	0.14519	3.1229e-12
19	18698825	cg15428479	C19orf60;C19orf60	TSS1500;TSS1500	rs7247346	18707878	9053	-0.372614	4.78864e-19
19	18699118	cg00667525	C19orf60;C19orf60	TSS1500;TSS1500	rs7247346	18707878	8760	-0.58127	1.08102e-30
19	18699118	cg00667525	C19orf60;C19orf60	TSS1500;TSS1500	rs2238650	18716206	17088	-0.291371	4.72797e-16
19	18699219	cg25234359	C19orf60;C19orf60	TSS1500;TSS1500	rs2283617	18706504	7285	0.220935	8.08348e-15
19	18699219	cg25234359	C19orf60;C19orf60	TSS1500;TSS1500	rs7247346	18707878	8659	-0.586263	7.07884e-25
19	19975451	cg23406436	ZNF253	TSS1500	rs1725906	20264105	288654	0.196687	1.84082e-10
19	20576478	cg19204924	ZNF826	3'UTR	rs1654260	20329111	-247367	0.400945	3.96093e-17
19	20576478	cg19204924	ZNF826	3'UTR	rs7256958	20401246	-175232	0.355716	2.37851e-12
19	33554763	cg03563238	RHPN2	Body	rs12972060	33537096	-17667	-0.134299	2.44171e-11
19	34972145	cg10771931	WTIP	TSS1500	rs8191356	34855095	-117050	1.81753	5.394e-41
19	34972145	cg10771931	WTIP	TSS1500	rs531394812	34934967	-37178	1.79076	8.40381e-13
19	35395973	cg26983177			rs10418163	35426122	30149	-0.270899	1.62985e-11
19	40440963	cg19103704	FCGBP	TSS1500	rs8109718	40447840	6877	-0.102927	3.64505e-12
19	42946985	cg22276896	CXCL17;CXCL17	1stExon;5'UTR	rs10410147	43105373	158388	-0.302214	2.70401e-13
19	42946985	cg22276896	CXCL17;CXCL17	1stExon;5'UTR	rs10402401	43139284	192299	-0.374065	1.78205e-28
19	48565104	cg14780446	PLA2G4C;PLA2G4C;PLA2G4C	Body;Body;Body	rs3730912	48652835	87731	0.586492	9.72807e-15
19	48565189	cg23522194	PLA2G4C;PLA2G4C;PLA2G4C	Body;Body;Body	rs3730912	48652835	87646	0.661831	1.61041e-11
19	48614177	cg27270541	PLA2G4C;PLA2G4C;PLA2G4C	TSS200;TSS200;TSS200	rs251696	48613544	-633	0.554192	1.49494e-35
19	49379127	cg03707168	PPP1R15A	Body	rs35023389	49377873	-1254	-0.422554	1.27397e-11
19	50005045	cg03737367	MIR150	TSS1500	rs2335534	50014977	9932	0.173711	2.19377e-21
19	51628115	cg05670991	SIGLEC9	TSS200	rs3959246	51685067	56952	0.13048	4.18329e-15
19	52409580	cg08052120	ZNF649	TSS1500	rs575948113	52409393	-187	-0.789176	7.7612e-86
19	52409580	cg08052120	ZNF649	TSS1500	rs8110109	52420326	10746	-0.790738	1.04418e-91
19	52409580	cg08052120	ZNF649	TSS1500	rs7254032	52435386	25806	-0.538393	3.54602e-33
19	53193302	cg06596975	ZNF83	Body	rs556356458	53067278	-126024	0.31298	8.40813e-13
19	53237871	cg02404575	ZNF611;ZNF611;ZNF611	5'UTR;5'UTR;5'UTR	rs556356458	53067278	-170593	0.37724	5.95994e-13
19	59071414	cg04170623	UBE2M;LOC100131691	TSS1500;Body	rs61012884	59085161	13747	0.479987	6.82384e-58
19	59074994	cg11446693	MZF1;MZF1;LOC100131691	Body;Body;Body	rs7248800	59079257	4263	0.21815	7.51278e-22
19	59075349	cg02765403	MZF1;MZF1;LOC100131691	Body;Body;Body	rs7248800	59079257	3908	0.0626103	8.44275e-09
20	16555475	cg26272575	KIF16B	TSS1500	rs6044128	16548529	-6946	0.370316	2.71418e-15
20	25174319	cg20840926			rs3646	25038839	-135480	-0.189747	4.49608e-12
20	25174319	cg20840926			rs4311121	25092722	-81597	0.208055	1.59766e-13
20	25674725	cg02065051	ZNF337	5'UTR	rs1883528	25580959	-93766	-0.123824	6.86233e-21
20	30433512	cg07809909	FOXS1	TSS200	rs6119650	30258480	-175032	0.115534	6.64116e-15
20	31595346	cg10968815	BPIL1	TSS200	rs17123977	31589292	-6054	-0.198776	9.25012e-20
20	31595346	cg10968815	BPIL1	TSS200	rs1133358	31590686	-4660	-0.269801	7.12631e-44
20	31805182	cg15131258	C20orf71;C20orf71;C20orf71;C20orf71	5'UTR;1stExon;5'UTR;1stExon	rs565444520	31828496	23314	-1.3344	7.29797e-18
20	31822877	cg20893898	PLUNC;PLUNC	TSS1500;TSS1500	rs3818222	31812923	-9954	-0.107815	2.22811e-10
20	36013546	cg12807924	SRC;SRC	Body;Body	rs11905180	35999483	-14063	0.198888	2.43604e-45
20	42836747	cg13681142	C20orf111	5'UTR	rs1971447	42826555	-10192	-0.148822	2.22152e-17
20	60500578	cg00704664	CDH4	Body	rs4925318	60509879	9301	-1.54234	6.42596e-27
20	60915009	cg14007090	LAMA5	Body	rs149951275	60896820	-18189	0.200135	3.05283e-13
20	60915009	cg14007090	LAMA5	Body	rs8124907	60913127	-1882	-0.302111	2.70213e-34
20	62178498	cg24818238	SRMS	1stExon	rs310646	62170027	-8471	0.24816	3.63972e-30
21	41032864	cg12549411	B3GALT5;B3GALT5;B3GALT5;B3GALT5;B3GALT5	Body;Body;Body;Body;Body	rs3746887	41032740	-124	0.564662	3.92386e-40
21	41516267	cg02867402	DSCAM	Body	rs8130025	41527029	10762	-0.296328	1.52204e-23
21	41516320	cg21118414	DSCAM	Body	rs9981252	41472685	-43635	-0.576971	1.82408e-16
21	45573410	cg06486129			rs9680179	45567351	-6059	-0.160534	1.57505e-20
21	45573410	cg06486129			rs11089116	45583567	10157	-0.13163	1.74469e-14
21	45810508	cg21120661	TRPM2	Body	rs2838553	45778294	-32214	0.240509	2.99378e-19
21	45812666	cg21643128	TRPM2	Body	rs13313851	45777750	-34916	0.238668	1.14074e-19
21	46021988	cg18667511	KRTAP10-7;C21orf29	3'UTR;Body	rs71317703	46022810	822	-0.298584	1.42973e-60
21	47318899	cg12162886	PCBP3;PCBP3	Body;Body	rs7278253	47323009	4110	-0.214735	3.90478e-20
22	25027515	cg08891605	LOC644165	TSS1500	rs7284489	24998201	-29314	0.218747	2.95555e-11
22	37641506	cg02152108	RAC2	TSS1500	rs6000625	37642605	1099	0.485971	3.59265e-27
22	42078707	cg11677105	NHP2L1;NHP2L1	Body;TSS200	rs126092	42178441	99734	0.383084	5.07274e-24
22	42078707	cg11677105	NHP2L1;NHP2L1	Body;TSS200	rs139553	42187199	108492	0.455445	2.4883e-33
22	42347272	cg24119722	LOC339674	TSS1500	rs4822072	42360833	13561	-0.188821	3.7566e-22
22	42675999	cg13165212			rs2743465	42547739	-128260	0.174401	4.15185e-16
22	42896985	cg16141740	SERHL	Body	rs881542	42896000	-985	0.508132	4.6609e-22
22	42896985	cg16141740	SERHL	Body	rs5758764	42897141	156	-0.571604	5.59688e-34
22	42896985	cg16141740	SERHL	Body	rs1046424	42904388	7403	0.364602	1.40807e-11
22	42950295	cg05436043	SERHL2	Body	rs881542	42896000	-54295	0.246222	2.73283e-15
22	42950295	cg05436043	SERHL2	Body	rs5758764	42897141	-53154	-0.29968	8.20672e-27
22	45737514	cg13318129	FAM118A;FAM118A	3'UTR;3'UTR	rs2272804	45809624	72110	-0.387375	7.42693e-19
22	46646882	cg09491104	C22orf40	TSS1500	rs4253765	46622888	-23994	-0.42247	1.48022e-30
22	46646882	cg09491104	C22orf40	TSS1500	rs9627363	46666161	19279	-0.405555	7.116e-29
22	46761622	cg00229809	CELSR1	Body	rs11912939	46763094	1472	0.196426	1.79258e-16
22	46761622	cg00229809	CELSR1	Body	rs9615980	46791143	29521	0.159794	5.92536e-10
22	46762841	cg00784671	CELSR1	Body	rs11703173	46660367	-102474	0.704143	7.83988e-17
22	46762841	cg00784671	CELSR1	Body	rs9615351	46760481	-2360	-0.78832	8.5348e-37
22	46762943	cg18190219	CELSR1	Body	rs11703173	46660367	-102576	0.522826	4.78699e-18
22	46762943	cg18190219	CELSR1	Body	rs9615351	46760481	-2462	-0.59024	4.64096e-40
22	46763229	cg09461388	CELSR1	Body	rs11703173	46660367	-102862	0.321562	4.15104e-13
22	46763229	cg09461388	CELSR1	Body	rs9615351	46760481	-2748	-0.42678	4.42797e-40
22	47135171	cg17099656	CERK	TSS1500	rs12628356	47126715	-8456	0.863048	1.54594e-20
