# Supplementary material for: Incorporating local ancestry improves identification of ancestry-associated methylation signatures and meQTLs in African Americans
Source: Commun Biol. 2022 Apr 29;5:401. doi: 10.1038/s42003-022-03353-5 (PMC9054854; doi:10.1038/s42003-022-03353-5)
Supplement: Supplementary file 9 — Supplementary Data 7. [file 42003_2022_3353_MOESM9_ESM.xlsx]

## Sheet: Supplementary Data 7
Supplementary Data 7. Methylation quantitative trait loci (meQTL) identified from the ancestry model for local ancestry associated DNA methylation in the Veterans Aging Cohort Study (VACS) discovery group (N=478), and replications in the VACS replication group (N=422) and Women’s Interagency HIV Study (WIHS) replication cohort (N=131)
Chromosome	Probe_position	Probe	Nearest_gene	UCSC_RefGene	SNP	SNP_position	Distance_from_SNP_to_probe	VACS Primary Cohort		VACS Replication Cohort			WIHS Replication Cohort
								Pvalue_meQTL	Uniquely_identified_by_anestry_model?	Probe_replicated?	Pvalue_meQTL	meQTL_replicated?	Probe_replicated?	Pvalue_meQTL	meQTL_replicated?
1	849540	cg18865112			rs4475691	846808	-2732	4.44833e-23	No	Yes	4.41013e-10	Yes	No
1	901449	cg25742326	PLEKHN1;PLEKHN1	TSS1500;TSS1500	rs4970375	886006	-15443	1.04848e-09	No	Yes	3.06691e-09	Yes	No
1	1015392	cg22044028			rs3766191	1017587	2195	1.65962e-13	No	Yes	5.79229e-16	Yes	No
1	1015447	cg15576492			rs3766191	1017587	2140	4.91097e-13	No	Yes	5.81105e-15	Yes	No
1	1043888	cg00546078	C1orf159	5'UTR	rs36027499	1015126	-28762	1.66379e-10	No	Yes	3.03091e-11	Yes	No
1	1571801	cg27541892	CDK11B;CDK11B;CDK11B;CDK11B;CDK11B;CDK11B	Body;Body;Body;Body;Body;Body	rs36072213	1812504	240703	4.10273e-13	No	Yes	1.95706e-07	Yes	Yes	0.00206684	No
1	1644835	cg23611477	CDK11A;CDK11B;CDK11B;CDK11B;CDK11B;CDK11A;CDK11B;CDK11B	Body;Body;Body;Body;Body;Body;Body;5'UTR	rs4074196	1611995	-32840	9.81314e-16	No	Yes	0.0148813	No	No
1	1666808	cg12213037	SLC35E2	Body	rs494264	1681265	14457	5.15965e-19	No	Yes	4.17826e-23	Yes	No
1	1823379	cg23982607	GNB1	TSS1500	rs2295362	1855319	31940	8.51038e-09	No	Yes	0.0121618	No	Yes	0.0243633	No
1	2162506	cg08640824	SKI	Body	rs7536233	2162473	-33	2.3863e-11	No	No			No
1	3096360	cg22674798	PRDM16;PRDM16	Body;Body	rs1736522	3080940	-15420	4.77844e-23	No	Yes	2.56941e-13	Yes	No
1	3230609	cg17435683	PRDM16;PRDM16	Body;Body	rs2500279	3225794	-4815	2.02405e-19	No	Yes	2.02127e-13	Yes	No
1	3230609	cg17435683	PRDM16;PRDM16	Body;Body	rs1889122	3250154	19545	1.1179e-09	No	Yes	2.3409e-06	Yes	No
1	3394013	cg01269514	ARHGEF16	Body	rs2493258	3363926	-30087	6.23017e-16	No	No			No
1	3394013	cg01269514	ARHGEF16	Body	rs2493256	3373967	-20046	5.3301e-14	No	No			No
1	3394013	cg01269514	ARHGEF16	Body	rs10909947	3382180	-11833	5.11004e-12	No	No			No
1	4059661	cg10510935			rs12063929	4067536	7875	1.34343e-08	No	Yes	3.63989e-06	Yes	Yes	0.00319179	No
1	4711419	cg26840333			rs7542437	4706006	-5413	2.26551e-09	No	No			No
1	9686523	cg17467525			rs55687246	9587609	-98914	2.97188e-12	No	No			No
1	10058068	cg15090005	RBP7	Body	rs7532547	10059936	1868	4.01513e-10	No	No			No
1	11042825	cg15387278	C1orf127	TSS1500	rs111305386	11043099	274	2.87437e-09	No	Yes	1.84775e-15	Yes	No
1	21033761	cg03432774	KIF17;KIF17	Body;Body	rs12039627	21037373	3612	4.79555e-12	No	Yes	1.04482e-07	Yes	No
1	22746853	cg10579012			rs4589081	22742075	-4778	3.33738e-13	No	No			No
1	22871712	cg20459138			rs6688696	22804228	-67484	8.70552e-11	No	Yes	1.78938e-12	Yes	No
1	25234806	cg22509179	RUNX3;RUNX3	Body;Body	rs4072969	25189491	-45315	1.86124e-11	No	Yes	0.000238906	No	Yes	0.000575602	No
1	25234806	cg22509179	RUNX3;RUNX3	Body;Body	rs13340780	25205252	-29554	4.64204e-12	No	Yes	0.396443	No	Yes	0.0172724	No
1	25234806	cg22509179	RUNX3;RUNX3	Body;Body	rs7518125	25249252	14446	7.94325e-12	No	Yes	1.48596e-07	Yes	Yes	4.40412e-06	Yes
1	25598939	cg27572855	RHD;RHD	TSS200;TSS200	rs679879	25720204	121265	5.61766e-09	No	No			No
1	26487928	cg11418559	GRRP1	Body	rs10794523	26493171	5243	2.97859e-09	No	No			No
1	27954026	cg22402398	FGR;FGR;FGR	TSS1500;5'UTR;TSS1500	rs111269208	27887853	-66173	1.68322e-15	No	Yes	9.36876e-12	Yes	No
1	27964774	cg22237495			rs6703256	27966205	1431	4.78261e-11	No	Yes	2.31839e-25	Yes	No
1	32135498	cg13919466	COL16A1	Body	rs1474182	32136398	900	5.40404e-24	No	Yes	2.23931e-16	Yes	No
1	32738251	cg14781242	LCK;LCK	5'UTR;TSS1500	rs111064404	32738563	312	6.26992e-78	No	Yes	6.79301e-74	Yes	Yes	4.15985e-32	Yes
1	35676489	cg12633102			rs7542765	35674042	-2447	1.10327e-18	No	Yes	1.31614e-17	Yes	Yes	0.000635132	No
1	38461896	cg04673462			rs376557624	38395411	-66485	1.25972e-08	No	Yes	0.015189	No	No
1	40392088	cg14963928			rs6657848	40373232	-18856	3.05091e-11	No	No			No
1	43613173	cg07138491	FAM183A	TSS1500	rs620221	43593005	-20168	3.19412e-11	No	No			No
1	43613173	cg07138491	FAM183A	TSS1500	rs2453412	43675467	62294	1.0357e-08	No	No			No
1	44378782	cg22617819	ST3GAL3;ST3GAL3;ST3GAL3;ST3GAL3;ST3GAL3;ST3GAL3;ST3GAL3;ST3GAL3;ST3GAL3;ST3GAL3	Body;Body;Body;Body;Body;Body;Body;Body;Body;Body	rs37460	44288364	-90418	2.00242e-20	No	Yes	6.20835e-16	Yes	No
1	44378782	cg22617819	ST3GAL3;ST3GAL3;ST3GAL3;ST3GAL3;ST3GAL3;ST3GAL3;ST3GAL3;ST3GAL3;ST3GAL3;ST3GAL3	Body;Body;Body;Body;Body;Body;Body;Body;Body;Body	rs1061781	44451234	72452	7.63905e-13	No	Yes	8.65602e-12	Yes	No
1	44399776	cg13246856	ARTN;ARTN;ARTN;ARTN	5'UTR;5'UTR;5'UTR;TSS1500	rs6692652	44249770	-150006	1.15803e-08	No	Yes	0.000186893	No	No
1	44399776	cg13246856	ARTN;ARTN;ARTN;ARTN	5'UTR;5'UTR;5'UTR;TSS1500	rs3791068	44287116	-112660	1.84396e-14	No	Yes	1.82129e-08	Yes	No
1	44402353	cg23954153	ARTN;ARTN;ARTN;ARTN;ARTN	Body;Body;Body;Body;Body	rs1875653	44253298	-149055	3.62966e-12	No	Yes	0.00644311	No	No
1	44402422	cg13606994	ARTN;ARTN;ARTN;ARTN;ARTN	Body;Body;Body;Body;Body	rs1875653	44253298	-149124	1.59811e-15	No	No			No
1	44402522	cg12908607	ARTN;ARTN;ARTN;ARTN;ARTN	3'UTR;3'UTR;3'UTR;3'UTR;3'UTR	rs4031031	44393533	-8989	5.5064e-13	No	Yes	4.45224e-05	Yes	No
1	44405267	cg04131194			rs517849	44081873	-323394	3.08086e-09	No	Yes	1.94672e-10	Yes	Yes	0.0048506	No
1	44405267	cg04131194			rs669446	44129779	-275488	1.7078e-09	No	Yes	3.52988e-11	Yes	Yes	0.000509733	No
1	44405267	cg04131194			rs3791068	44287116	-118151	1.45296e-09	No	Yes	2.07477e-09	Yes	Yes	0.000933981	No
1	44405267	cg04131194			rs1766967	44475586	70319	9.41227e-09	No	Yes	1.37538e-07	Yes	Yes	0.0186088	No
1	44821474	cg21534299	ERI3	TSS1500	rs11210979	44766935	-54539	4.73564e-16	No	Yes	7.13247e-14	Yes	No
1	44821474	cg21534299	ERI3	TSS1500	rs11810872	44793667	-27807	5.55427e-16	No	Yes	4.20239e-08	Yes	No
1	44821474	cg21534299	ERI3	TSS1500	rs4660275	44844958	23484	5.91091e-10	No	Yes	0.000253059	No	No
1	46958049	cg00833614			rs12759113	46973581	15532	4.38355e-20	No	Yes	8.19667e-06	Yes	No
1	53016396	cg04682580	ZCCHC11;ZCCHC11;ZCCHC11	5'UTR;5'UTR;5'UTR	rs12737517	53051993	35597	8.46578e-09	No	Yes	9.23815e-19	Yes	No
1	53392650	cg27535305	SCP2;SCP2	TSS1500;TSS1500	rs567341	53285470	-107180	1.86606e-09	No	No			No
1	53392774	cg08859206	SCP2;SCP2	TSS200;TSS200	rs506527	53350683	-42091	7.82577e-13	No	Yes	1.33305e-09	Yes	No
1	53392781	cg25767906	SCP2;SCP2	TSS200;TSS200	rs567341	53285470	-107311	6.98943e-17	No	No			No
1	54163070	cg01059116	GLIS1	5'UTR	rs1780395	54165699	2629	1.30876e-25	No	Yes	3.64195e-16	Yes	No
1	54562543	cg16646600	C1orf83	3'UTR	rs72664149	54585574	23031	1.17215e-08	No	No			No
1	57037591	cg13320211	PPAP2B;PPAP2B	Body;Body	rs6663578	57068107	30516	3.13691e-14	No	Yes	4.68997e-08	Yes	No
1	62751954	cg24537942	KANK4	5'UTR	rs2765260	62754792	2838	1.48859e-20	No	Yes	1.643e-20	Yes	No
1	62751954	cg24537942	KANK4	5'UTR	rs12760226	62773426	21472	2.68528e-09	No	Yes	0.00103387	No	No
1	63372303	cg12741441			rs11208036	63278018	-94285	1.1969e-10	No	No			No
1	64971752	cg20876010	CACHD1	Body	rs305559	64958814	-12938	4.35763e-12	No	No			No
1	65428216	cg12075498	JAK1	5'UTR	rs11208535	65346645	-81571	1.36852e-11	No	Yes	0.00411938	No	Yes	0.00450678	No
1	67521487	cg25208677	SLC35D1	TSS1500	rs58621044	67664840	143353	7.17794e-09	No	Yes	0.0232962	No	No
1	94057789	cg08237401	BCAR3	Body	rs11577352	94053076	-4713	1.03558e-09	No	Yes	4.12875e-11	Yes	No
1	110752307	cg21217540			rs2361042	110704521	-47786	5.57896e-09	No	Yes	9.11603e-07	Yes	No
1	113425263	cg10541466			rs7550843	113452233	26970	4.08511e-15	No	Yes	3.59989e-10	Yes	No
1	114423726	cg03325407	BCL2L15	3'UTR	rs1217392	114433970	10244	1.04677e-13	No	Yes	1.88724e-11	Yes	Yes	0.00022848	Yes
1	114423726	cg03325407	BCL2L15	3'UTR	rs11102701	114449829	26103	1.52117e-09	No	Yes	8.90233e-06	Yes	Yes	0.00981348	No
1	152758632	cg14792160	LCE1E	TSS200	rs877656	152778817	20185	5.16544e-11	No	Yes	4.24851e-11	Yes	No
1	153514264	cg08127462	S100A5	TSS200	rs17695220	153482943	-31321	1.5613e-09	No	Yes	1.46782e-06	Yes	No
1	153514264	cg08127462	S100A5	TSS200	rs2480696	153506765	-7499	2.10818e-38	No	Yes	5.14335e-23	Yes	No
1	153533922	cg23656322	S100A2	Body	rs1047325	153534027	105	2.63966e-55	No	Yes	5.68417e-42	Yes	No
1	153589528	cg15104031	S100A14	TSS1500	rs28518786	153608116	18588	9.73277e-09	Yes	Yes	1.66252e-05	Yes	No
1	153589781	cg16348003	S100A14	TSS1500	rs9662664	153656352	66571	5.42473e-10	No	No			No
1	153590243	cg08477332	S100A14	TSS1500	rs10797090	153624791	34548	8.23898e-24	No	Yes	3.5625e-13	Yes	No
1	154437693	cg21262032	IL6R;IL6R	Body;3'UTR	rs10159236	154431405	-6288	2.04208e-14	No	No			No
1	154437693	cg21262032	IL6R;IL6R	Body;3'UTR	rs7546555	154433911	-3782	1.09074e-37	No	No			No
1	155663085	cg16173234	DAP3;DAP3	5'UTR;5'UTR	rs171167	155681595	18510	7.08787e-22	No	Yes	2.66357e-41	Yes	No
1	155663085	cg16173234	DAP3;DAP3	5'UTR;5'UTR	rs7517204	155843935	180850	2.27141e-10	No	Yes	1.81912e-13	Yes	No
1	156198365	cg25465065	PMF1	Body	rs6659312	156131996	-66369	1.74887e-10	No	Yes	0.00282754	No	No
1	156198365	cg25465065	PMF1	Body	rs2251636	156202809	4444	1.46893e-16	No	Yes	4.36914e-11	Yes	No
1	156548584	cg03712798	TTC24	TSS1500	rs1609666	156502991	-45593	1.3613e-11	No	No			No
1	156548584	cg03712798	TTC24	TSS1500	rs744224	156518379	-30205	2.03892e-12	No	No			No
1	156548584	cg03712798	TTC24	TSS1500	rs11264500	156543482	-5102	1.99716e-17	No	No			No
1	156548584	cg03712798	TTC24	TSS1500	rs61104051	156574379	25795	1.14065e-09	No	No			No
1	159439981	cg11975397			rs2251746	159272060	-167921	3.33481e-17	No	Yes	6.54925e-24	Yes	Yes	1.36825e-08	Yes
1	159892206	cg15641364	TAGLN2	5'UTR	rs10752633	159896294	4088	7.80896e-10	Yes	Yes	1.62991e-08	Yes	No
1	168147599	cg19240021	TIPRL;TIPRL	TSS1500;TSS1500	rs6668186	168109501	-38098	1.06915e-11	No	Yes	2.71459e-13	Yes	No
1	173930183	cg27509823	RC3H1	Body	rs941987	173840799	-89384	2.88793e-09	No	Yes	0.000107786	No	No
1	173930183	cg27509823	RC3H1	Body	rs72711500	174201914	271731	2.49569e-15	No	Yes	1.96041e-07	Yes	No
1	173977793	cg00981945			rs80355151	173892676	-85117	2.50863e-13	No	Yes	1.71174e-08	Yes	Yes	0.00307505	No
1	173977793	cg00981945			rs72711500	174201914	224121	1.50838e-16	No	Yes	7.41597e-11	Yes	Yes	4.614e-05	Yes
1	182270482	cg07919760			rs2985443	182263320	-7162	7.70183e-45	No	Yes	1.39733e-35	Yes	No
1	182584193	cg24052698			rs12132529	182580329	-3864	6.72041e-24	No	Yes	2.31031e-25	Yes	No
1	200383125	cg22450933			rs6427827	200398387	15262	6.51992e-24	No	Yes	2.45911e-08	Yes	No
1	201082982	cg17810781	CACNA1S	TSS1500	rs4915214	201076290	-6692	2.80742e-17	No	Yes	2.0746e-17	Yes	Yes	4.92325e-06	Yes
1	201082982	cg17810781	CACNA1S	TSS1500	rs16847745	201085160	2178	2.70728e-10	No	Yes	7.63051e-12	Yes	Yes	7.99189e-06	Yes
1	202172778	cg04811114	LGR6;LGR6	TSS200;Body	rs11580571	202171405	-1373	8.26215e-23	No	Yes	1.52732e-25	Yes	No
1	202172848	cg26347746	LGR6;LGR6	TSS200;Body	rs11580571	202171405	-1443	5.20608e-24	No	Yes	9.14157e-22	Yes	No
1	202172867	cg05044291	LGR6;LGR6	TSS200;Body	rs11580571	202171405	-1462	9.88571e-27	No	Yes	5.57069e-22	Yes	No
1	203320396	cg16289210	FMOD	TSS200	rs10494841	203328740	8344	3.19724e-09	No	Yes	9.18007e-09	Yes	No
1	203320506	cg22705746	FMOD	TSS1500	rs10753940	203328554	8048	1.00873e-08	No	Yes	2.5997e-08	Yes	No
1	204465584	cg20240347			rs4252707	204508147	42563	1.65488e-19	No	Yes	3.32515e-13	Yes	No
1	204465584	cg20240347			rs11240762	204566999	101415	7.71373e-14	No	Yes	2.42784e-11	Yes	No
1	204556835	cg13232075			rs16854023	204551830	-5005	3.91125e-23	No	Yes	2.333e-32	Yes	Yes	1.7037e-08	Yes
1	204556835	cg13232075			rs55678522	204573481	16646	4.49455e-20	No	Yes	2.12414e-23	Yes	Yes	1.20274e-07	Yes
1	205537833	cg03061435	MFSD4	TSS1500	rs6678545	205556027	18194	3.93417e-11	Yes	No			No
1	205537833	cg03061435	MFSD4	TSS1500	rs12728206	205566236	28403	3.70184e-11	No	No			No
1	205819406	cg11965913	PM20D1	TSS200	rs823084	205798313	-21093	2.22277e-14	No	Yes	5.26615e-06	Yes	No
1	207277450	cg26514552	C4BPA	TSS200	rs11799737	207270758	-6692	3.06094e-09	No	Yes	1.92999e-05	Yes	No
1	208132388	cg13298199			rs2473653	208101656	-30732	1.04737e-08	No	No			No
1	224564870	cg15595502			rs2405066	224535106	-29764	2.1835e-39	No	Yes	3.05308e-30	Yes	No
1	228075423	cg13092405			rs8192629	228113046	37623	1.65552e-09	No	No			Yes	0.000572132	No
1	228075683	cg10909939			rs6672601	228217498	141815	3.51559e-09	No	No			No
1	228075749	cg10962762			rs4653895	228204509	128760	2.47745e-09	No	No			Yes	0.00731911	No
1	232941706	cg06935979	KIAA1383	1stExon	rs41271527	232941215	-491	2.95764e-17	No	Yes	5.87967e-09	Yes	No
1	233027124	cg04031093			rs12403846	233032683	5559	9.12094e-15	No	Yes	6.59671e-17	Yes	No
1	234300299	cg09674468	SLC35F3	Body	rs477305	234324494	24195	1.34195e-08	No	Yes	2.1903e-09	Yes	No
1	244015224	cg07343703			rs6674314	243920895	-94329	1.27803e-08	No	No			No
1	246231142	cg04134399	SMYD3;SMYD3	Body;Body	rs10157015	246183918	-47224	5.87442e-09	No	Yes	0.0393837	No	No
1	247195817	cg00043324			rs75091748	247176881	-18936	1.23763e-08	No	Yes	0.00341218	No	No
1	247195817	cg00043324			rs12144260	247199833	4016	7.73374e-14	No	Yes	2.26882e-12	Yes	No
1	247195817	cg00043324			rs10924919	247272298	76481	1.45718e-09	No	Yes	5.58445e-09	Yes	No
1	248100276	cg08861456	OR2L13	TSS1500	rs4925581	248086054	-14222	1.38932e-15	No	No			No
1	248100276	cg08861456	OR2L13	TSS1500	rs6664332	248128929	28653	6.48306e-20	No	No			No
1	248100345	cg20434529	OR2L13	TSS200	rs11204566	248094616	-5729	8.21554e-09	Yes	Yes	0.00212184	No	Yes	0.0290472	No
1	248100407	cg08260406	OR2L13	TSS200	rs4925581	248086054	-14353	3.56983e-10	No	No			No
1	248100427	cg04028570	OR2L13	TSS200	rs10888277	248082848	-17579	3.02885e-10	Yes	No			No
1	248100585	cg03748376	OR2L13;OR2L13	1stExon;5'UTR	rs10888277	248082848	-17737	4.16353e-10	No	Yes	0.00184636	No	Yes	0.00730008	No
1	248100585	cg03748376	OR2L13;OR2L13	1stExon;5'UTR	rs6664332	248128929	28344	8.63295e-09	Yes	Yes	0.0123902	No	Yes	0.207405	No
1	248100591	cg00785941	OR2L13;OR2L13	1stExon;5'UTR	rs4925581	248086054	-14537	6.52437e-10	No	Yes	6.41738e-05	No	Yes	0.0395542	No
1	248100600	cg20507276	OR2L13;OR2L13	1stExon;5'UTR	rs4925581	248086054	-14546	6.8389e-11	No	Yes	1.62762e-05	Yes	Yes	0.0748036	No
1	248100614	cg08944170	OR2L13;OR2L13	1stExon;5'UTR	rs4925581	248086054	-14560	3.94218e-11	No	Yes	3.57618e-05	Yes	Yes	0.0908687	No
1	248101009	cg20433858	OR2L13	5'UTR	rs11204554	248072889	-28120	8.33925e-09	No	Yes	0.000553309	No	Yes	0.0131082	No
1	248902767	cg04162032	LOC646627;LOC646627	1stExon;3'UTR	rs55868945	248863353	-39414	2.40907e-09	No	No			No
1	248902767	cg04162032	LOC646627;LOC646627	1stExon;3'UTR	rs35002682	248878686	-24081	6.52286e-17	No	No			No
1	248903100	cg23230830	LOC646627	1stExon	rs35002682	248878686	-24414	6.02153e-15	No	Yes	1.15044e-07	Yes	No
1	248903300	cg04024799	LOC646627	TSS200	rs35002682	248878686	-24614	3.05162e-17	No	Yes	4.90144e-08	Yes	No
1	248903323	cg03541887	LOC646627	TSS200	rs35002682	248878686	-24637	5.3219e-14	No	No			No
1	248903325	cg10402995	LOC646627	TSS200	rs35002682	248878686	-24639	3.37989e-17	No	No			No
1	248903467	cg01878406	LOC646627	TSS1500	rs35002682	248878686	-24781	4.53208e-17	No	Yes	1.87598e-12	Yes	No
2	11286089	cg09167828	C2orf50	3'UTR	rs12617097	11277441	-8648	5.62358e-50	No	Yes	3.5477e-59	Yes	Yes	2.31277e-15	Yes
2	23646462	cg09674093	KLHL29	5'UTR	rs544852611	23629198	-17264	2.49686e-19	No	Yes	3.33799e-12	Yes	No
2	25095040	cg11023668	ADCY3	Body	rs1344840	25070645	-24395	3.4519e-10	No	No			No
2	25095040	cg11023668	ADCY3	Body	rs34697209	25127394	32354	5.45943e-10	No	No			No
2	25149977	cg15423357			rs6706316	25128351	-21626	4.34534e-09	No	No			No
2	25150051	cg01884057			rs2099598	25347046	196995	8.61213e-09	No	No			No
2	39319447	cg02502145	SOS1	Body	rs3099991	39060179	-259268	1.5212e-09	No	Yes	2.74929e-06	Yes	No
2	39319447	cg02502145	SOS1	Body	rs6544203	39380978	61531	9.26817e-36	No	Yes	1.34201e-29	Yes	No
2	39493603	cg08110337	MAP4K3	Body	rs17473802	39752628	259025	1.2914e-11	No	Yes	2.60762e-08	Yes	No
2	46523461	cg17518825	EPAS1	TSS1500	rs1867785	46534338	10877	3.28289e-13	No	Yes	2.49957e-22	Yes	Yes	3.48017e-10	Yes
2	46883368	cg22587600			rs13413254	46802934	-80434	2.11804e-12	No	No			No
2	46883368	cg22587600			rs2346419	46845069	-38299	3.58966e-11	No	No			No
2	54783773	cg01286930	SPTBN1	Body	rs6545428	54771811	-11962	3.73183e-09	Yes	No			No
2	54783773	cg01286930	SPTBN1	Body	rs171350	54924896	141123	2.12395e-35	No	No			No
2	54789491	cg23486701	SPTBN1;SPTBN1	Body;Body	rs12713274	54848728	59237	5.43959e-18	No	Yes	4.94928e-12	Yes	Yes	4.78803e-06	Yes
2	54789491	cg23486701	SPTBN1;SPTBN1	Body;Body	rs6744586	54930467	140976	1.54601e-09	No	Yes	8.9395e-08	Yes	Yes	6.17812e-05	Yes
2	54828502	cg21487856	SPTBN1;SPTBN1	Body;Body	rs10206143	54817453	-11049	1.31196e-08	No	Yes	4.56279e-10	Yes	No
2	54829624	cg01766943	SPTBN1;SPTBN1	Body;Body	rs10176445	54845776	16152	3.65649e-17	No	Yes	1.392e-15	Yes	No
2	54829624	cg01766943	SPTBN1;SPTBN1	Body;Body	rs2971880	54885640	56016	6.09529e-09	No	Yes	0.000101677	No	No
2	58482767	cg24906015			rs4672231	58402269	-80498	4.60935e-10	No	Yes	1.4583e-05	Yes	Yes	0.196906	No
2	65861662	cg16240816			rs11695963	65875772	14110	5.20164e-10	No	No			Yes	3.65701e-05	Yes
2	70360150	cg01726273			rs7576391	70388671	28521	3.39876e-36	No	Yes	4.34201e-28	Yes	No
2	70376798	cg06769954			rs10195155	70354475	-22323	1.98066e-12	No	Yes	1.45823e-12	Yes	No
2	73402428	cg24220031			rs2303904	73447775	45347	2.49735e-11	No	Yes	1.34149e-08	Yes	No
2	90016264	cg22068400			rs55891200	90173461	157197	2.06801e-10	No	Yes	1.98456e-08	Yes	Yes	0.00155884	No
2	100824103	cg22305850			rs11676922	100806940	-17163	2.28351e-17	Yes	Yes	2.10176e-16	Yes	No
2	100824103	cg22305850			rs2871344	100839430	15327	1.57474e-57	No	Yes	1.30486e-52	Yes	No
2	105275706	cg25428553			rs11899001	105283526	7820	3.77319e-15	No	No			No
2	105275706	cg25428553			rs6725276	105299396	23690	4.56114e-17	No	No			No
2	105275812	cg12236088			rs6725807	105278564	2752	1.2908e-09	No	No			No
2	105275812	cg12236088			rs11899001	105283526	7714	5.53712e-13	No	No			No
2	105275920	cg08571918			rs11899001	105283526	7606	8.92819e-12	No	No			No
2	105275920	cg08571918			rs6725276	105299396	23476	1.62707e-16	No	No			No
2	105276153	cg22360016			rs11899001	105283526	7373	9.87652e-16	No	No			No
2	105276153	cg22360016			rs6725276	105299396	23243	1.3593e-16	No	No			No
2	105946772	cg11346754	TGFBRAP1;TGFBRAP1	TSS1500;TSS1500	rs2679857	105929397	-17375	4.41154e-09	No	No			No
2	114715532	cg17386473	ACTR3	3'UTR	rs72948684	114584490	-131042	2.8897e-17	No	Yes	2.38789e-09	Yes	Yes	2.128e-13	Yes
2	121697428	cg12080831	GLI2	Body	rs11675340	121665196	-32232	1.79891e-09	No	Yes	8.09618e-07	Yes	Yes	0.000216192	Yes
2	130345044	cg05962382			rs6724517	130408701	63657	1.62277e-09	No	No			No
2	131967322	cg13363575			rs35096757	131929559	-37763	8.422e-09	No	Yes	0.00316191	No	Yes	0.235473	No
2	136595261	cg20242066	LCT	TSS1500	rs6760329	136544752	-50509	7.04058e-09	No	Yes	7.02973e-06	Yes	No
2	136595281	cg04750100	LCT	TSS1500	rs3820794	136505546	-89735	4.39676e-09	No	Yes	2.20598e-07	Yes	No
2	153283485	cg04681845	FMNL2	Body	rs6751778	153268611	-14874	6.30893e-15	No	No			No
2	153283485	cg04681845	FMNL2	Body	rs13000092	153274377	-9108	5.97491e-12	No	No			No
2	166811308	cg24207698	TTC21B	TSS1500	rs67356803	166829083	17775	7.86861e-12	No	No			No
2	169097849	cg21899461	STK39	Body	rs10930314	169089136	-8713	3.03094e-15	No	No			No
2	169097849	cg21899461	STK39	Body	rs9917256	169143035	45186	1.12865e-08	No	No			No
2	171676553	cg01089249	GAD1;GAD1	Body;Body	rs1420385	171681983	5430	8.02477e-15	No	No			No
2	171676809	cg01089319	GAD1;GAD1	Body;Body	rs3791868	171680561	3752	6.47425e-13	No	Yes	0.00436075	No	Yes	0.00109195	No
2	171676925	cg14005211	GAD1;GAD1	Body;Body	rs3791868	171680561	3636	1.64307e-14	No	Yes	1.33652e-10	Yes	Yes	0.00840174	No
2	173061715	cg20991420			rs10930511	172995514	-66201	1.394e-10	No	Yes	6.3063e-13	Yes	Yes	0.0514433	No
2	173061858	cg16444607			rs1825750	173046875	-14983	2.44077e-21	No	Yes	5.83642e-22	Yes	No
2	177864936	cg26466274			rs6739950	177851152	-13784	3.12299e-59	No	No			No
2	177864936	cg26466274			rs6749500	177871133	6197	2.43686e-60	No	No			No
2	177864936	cg26466274			rs6433634	177873774	8838	7.8907e-42	No	No			No
2	178499509	cg22681709	PDE11A;PDE11A;PDE11A;PDE11A	Body;Body;Body;Body	rs6433683	178519260	19751	5.0604e-10	No	Yes	9.98767e-05	No	No
2	178853377	cg02819655	PDE11A;PDE11A	Body;Body	rs6735387	178636698	-216679	2.21526e-27	No	Yes	9.2407e-12	Yes	Yes	3.60959e-08	Yes
2	178853377	cg02819655	PDE11A;PDE11A	Body;Body	rs4511758	178810184	-43193	3.28647e-13	Yes	Yes	9.17103e-07	Yes	Yes	2.69205e-05	Yes
2	181467187	cg23363182			rs10179970	181513018	45831	1.1222e-34	No	Yes	2.73659e-19	Yes	No
2	190706964	cg24396875	PMS1;PMS1;PMS1	Body;Body;Body	rs5742933	190649316	-57648	6.54742e-09	Yes	No			No
2	190706964	cg24396875	PMS1;PMS1;PMS1	Body;Body;Body	rs1233272	190679694	-27270	1.06942e-08	Yes	No			No
2	191224886	cg24663311	INPP1;INPP1	Body;Body	rs2067402	191224752	-134	1.09801e-09	No	No			No
2	191224886	cg24663311	INPP1;INPP1	Body;Body	rs2043989	191268293	43407	3.5373e-10	No	No			No
2	191398756	cg11845111	TMEM194B	Body	rs4853701	191282424	-116332	8.98311e-10	No	Yes	1.7952e-09	Yes	No
2	191398756	cg11845111	TMEM194B	Body	rs62181019	191325414	-73342	1.4014e-09	No	Yes	0.0124503	No	No
2	191398769	cg27211696	TMEM194B	Body	rs4853701	191282424	-116345	9.66316e-09	No	Yes	2.02498e-07	Yes	No
2	191398769	cg27211696	TMEM194B	Body	rs7567059	191332169	-66600	6.2109e-13	No	Yes	2.0716e-05	Yes	No
2	196933852	cg19374305	DNAH7	TSS1500	rs7558133	196690146	-243706	7.28918e-09	No	No			No
2	196933852	cg19374305	DNAH7	TSS1500	rs16845162	196985263	51411	1.40824e-10	No	No			No
2	201659991	cg13194260			rs11674071	201633894	-26097	1.60099e-11	No	Yes	6.77497e-07	Yes	No
2	201659991	cg13194260			rs6720418	201641373	-18618	5.27208e-09	No	Yes	1.18469e-05	Yes	No
2	202093848	cg24599065	CASP10	3'UTR	rs10931929	201847886	-245962	5.04163e-13	No	No			No
2	208016923	cg10278149	KLF7	Body	rs58942037	208019791	2868	3.86507e-32	No	Yes	6.61988e-27	Yes	No
2	218934044	cg18102446	RUFY4;RUFY4	5'UTR;1stExon	rs730233	218899633	-34411	5.57497e-11	No	Yes	6.57791e-08	Yes	No
2	219128475	cg05728596	GPBAR1;GPBAR1;GPBAR1	3'UTR;3'UTR;3'UTR	rs17653757	219109364	-19111	1.49076e-13	No	Yes	1.4374e-05	Yes	No
2	220047358	cg03878190	FAM134A	3'UTR	rs10193576	220042627	-4731	1.45442e-57	No	No			No
2	220047358	cg03878190	FAM134A	3'UTR	rs12694453	220048721	1363	1.47237e-65	No	No			No
2	220223082	cg09059267			rs9288545	220222922	-160	1.73008e-23	No	No			No
2	220425073	cg21674813	OBSL1	Body	rs3183099	220427395	2322	7.15861e-11	No	No			No
2	225774214	cg17075808	DOCK10	Body	rs11895451	225764870	-9344	5.46869e-22	No	No			No
2	231829238	cg11944127			rs3111770	231830047	809	1.66255e-09	Yes	Yes	0.00187479	No	Yes	0.000232732	Yes
2	232258363	cg24172324			rs2290130	232263127	4764	4.8537e-09	No	No			No
2	232259623	cg04286697	B3GNT7	TSS1500	rs150734623	232219341	-40282	7.37171e-09	No	No			No
2	232260116	cg20954977	B3GNT7	TSS1500	rs16827977	232209318	-50798	8.42259e-10	No	Yes	3.01725e-10	Yes	No
2	232260116	cg20954977	B3GNT7	TSS1500	rs150734623	232219341	-40775	2.13798e-12	No	Yes	4.73833e-08	Yes	No
2	235200560	cg27026202			rs4663126	235201649	1089	2.9145e-40	No	Yes	5.05724e-38	Yes	No
2	236658091	cg26521139	AGAP1;AGAP1	Body;Body	rs10188999	236623049	-35042	1.82055e-12	No	Yes	2.33762e-06	Yes	No
2	238036564	cg23555395			rs7577630	237992613	-43951	2.41997e-09	No	Yes	9.71452e-11	Yes	No
2	238392110	cg16989719			rs2325839	238386286	-5824	4.4738e-25	No	Yes	6.36845e-25	Yes	No
2	238392110	cg16989719			rs67071074	238395429	3319	1.99582e-23	No	Yes	3.83862e-25	Yes	No
2	238392110	cg16989719			rs880930	238396872	4762	4.36177e-09	No	Yes	3.10008e-07	Yes	No
2	238410067	cg14271023	MLPH;MLPH	Body;Body	rs2292881	238434249	24182	3.43374e-09	No	Yes	0.00180351	No	No
2	238499802	cg12935818	RAB17	TSS200	rs6431548	238500211	409	6.28175e-54	No	Yes	7.07974e-47	Yes	No
2	239012831	cg22999620	ESPNL	Body	rs6720524	238989295	-23536	5.18327e-10	No	Yes	1.92009e-13	Yes	Yes	0.00130225	No
2	239012831	cg22999620	ESPNL	Body	rs15787	239007991	-4840	5.56432e-29	No	Yes	2.37271e-27	Yes	Yes	3.31396e-09	Yes
2	239553406	cg14580085			rs12692236	239546627	-6779	5.31947e-12	No	Yes	4.57611e-07	Yes	No
2	239553406	cg14580085			rs2334025	239564114	10708	5.57097e-23	No	Yes	1.48021e-13	Yes	No
2	239553406	cg14580085			rs10469610	239582169	28763	4.69556e-11	No	Yes	6.44153e-06	Yes	No
2	239949680	cg18368960			rs72988597	239943399	-6281	5.41665e-10	No	Yes	3.53374e-09	Yes	No
2	240046312	cg07542287	HDAC4	Body	rs6753325	240049998	3686	1.13796e-18	No	Yes	1.62089e-11	Yes	No
2	242003078	cg01305291	SNED1	Body	rs10183172	241995014	-8064	5.56797e-23	No	Yes	8.4716e-15	Yes	Yes	4.05472e-06	Yes
2	242003523	cg15361291	SNED1	Body	rs10183172	241995014	-8509	1.54591e-11	No	Yes	4.03048e-09	Yes	No
2	242056226	cg12167002	PASK	Body	rs2310875	242050748	-5478	3.72359e-20	No	Yes	8.90958e-33	Yes	No
2	242294876	cg04955912	FARP2	TSS1500	rs7568	242291743	-3133	1.1087e-08	No	No			No
2	242666066	cg13262212	ING5	3'UTR	rs7588212	242667894	1828	3.31752e-14	No	No			No
2	242710939	cg01997813			rs10755057	242710662	-277	9.57573e-30	No	Yes	9.08111e-16	Yes	No
2	242711491	cg24758055			rs10755057	242710662	-829	5.31623e-29	No	Yes	1.47654e-15	Yes	No
2	242927418	cg11370814			rs10189267	242945309	17891	1.33213e-09	No	Yes	0.0202179	No	No
3	3845954	cg08556718	LRRN1	5'UTR	rs1561800	3845371	-583	4.55012e-10	No	Yes	2.10095e-24	Yes	No
3	9029456	cg07451641	SRGAP3;SRGAP3	Body;Body	rs73024023	9013289	-16167	9.79353e-09	No	Yes	0.174644	No	No
3	9181382	cg14623316	SRGAP3;SRGAP3	Body;Body	rs2668347	9163600	-17782	4.47493e-09	Yes	Yes	8.54777e-07	Yes	No
3	10184877	cg24092914	VHL;VHL	Body;Body	rs442373	10203188	18311	5.06832e-10	No	Yes	8.84066e-09	Yes	No
3	12045449	cg02700894	SYN2;SYN2	TSS1500;TSS1500	rs310762	12224151	178702	5.66913e-10	No	No			No
3	32279236	cg20932822	CMTM8	TSS1500	rs7621429	32302529	23293	3.64568e-09	No	Yes	1.69336e-09	Yes	No
3	32279236	cg20932822	CMTM8	TSS1500	rs4245886	32304103	24867	3.64568e-09	No	Yes	1.17091e-08	Yes	No
3	32279261	cg01617750	CMTM8	TSS1500	rs7621429	32302529	23268	3.94479e-10	No	Yes	0.0033333	No	No
3	32279261	cg01617750	CMTM8	TSS1500	rs4245886	32304103	24842	3.94479e-10	No	Yes	0.00584113	No	No
3	32668281	cg16534483			rs78566929	32638346	-29935	1.26257e-12	No	Yes	2.77576e-10	Yes	No
3	32668281	cg16534483			rs34606057	32688253	19972	3.69471e-14	No	Yes	2.92068e-10	Yes	No
3	33140160	cg05120113	GLB1;GLB1	TSS1500;TSS1500	rs4678677	33145481	5321	1.33005e-13	No	Yes	0.00027235	No	No
3	45983597	cg08033130	CXCR6;FYCO1	TSS1500;Body	rs9824253	45995236	11639	6.27868e-38	No	No			Yes	5.71523e-11	Yes
3	45983597	cg08033130	CXCR6;FYCO1	TSS1500;Body	rs6772051	46143059	159462	3.93099e-10	Yes	No			Yes	0.00147516	No
3	45983792	cg19145607	CXCR6;FYCO1	TSS1500;Body	rs9824253	45995236	11444	7.60465e-24	No	No			No
3	45989744	cg26466027	CXCR6;FYCO1	3'UTR;Body	rs9822153	45966422	-23322	6.59271e-10	No	No			No
3	46029278	cg18004856	FYCO1	5'UTR	rs9869542	45934588	-94690	2.17546e-13	No	No			No
3	46029278	cg18004856	FYCO1	5'UTR	rs60539039	46046469	17191	1.10508e-11	No	No			No
3	46540019	cg02332537	RTP3	Body	rs11130093	46540612	593	2.05031e-14	No	Yes	1.37388e-06	Yes	No
3	46931381	cg23352942	PTH1R	Body	rs11705936	46967722	36341	4.84709e-33	No	Yes	2.08974e-25	Yes	No
3	46931381	cg23352942	PTH1R	Body	rs12631730	47129903	198522	4.04914e-14	No	Yes	2.11023e-09	Yes	No
3	46931381	cg23352942	PTH1R	Body	rs11917071	47587905	656524	3.66502e-09	No	Yes	0.000901697	No	No
3	46936655	cg02527881	PTH1R	Body	rs13092573	46988561	51906	1.21754e-41	No	Yes	3.60213e-39	Yes	No
3	46936655	cg02527881	PTH1R	Body	rs6763236	47094611	157956	2.02989e-15	No	Yes	5.31167e-08	Yes	No
3	46936655	cg02527881	PTH1R	Body	rs34634681	47579102	642447	4.0605e-09	No	Yes	0.000327479	No	No
3	48456733	cg27112062	PLXNB1;PLXNB1	Body;Body	rs143169125	47829274	-627459	1.04406e-09	No	Yes	1.33803e-07	Yes	No
3	48456733	cg27112062	PLXNB1;PLXNB1	Body;Body	rs11712561	48435272	-21461	1.01498e-09	No	Yes	9.63959e-09	Yes	No
3	50388670	cg24032752	TUSC4;CYB561D2	TSS200;5'UTR	rs7613681	50438793	50123	9.44273e-09	No	No			No
3	52280139	cg11159295	PPM1M;PPM1M	TSS200;TSS200	rs17052058	52344680	64541	2.5784e-42	No	No			No
3	52280329	cg07773769	PPM1M;PPM1M;PPM1M;PPM1M	1stExon;5'UTR;5'UTR;1stExon	rs17052058	52344680	64351	1.06279e-40	No	No			No
3	57312779	cg26017506	ASB14;ASB14	1stExon;Body	rs1913302	57306961	-5818	2.38233e-09	No	No			No
3	60420416	cg16140565	FHIT;FHIT	Body;Body	rs2734376	60417339	-3077	4.15014e-18	No	Yes	7.23306e-19	Yes	Yes	0.111149	No
3	60420416	cg16140565	FHIT;FHIT	Body;Body	rs453951	60464275	43859	9.67543e-23	No	Yes	2.3066e-13	Yes	Yes	0.000827062	No
3	67291183	cg13011961			rs62259089	67094691	-196492	1.02895e-09	No	Yes	3.5728e-07	Yes	No
3	67291183	cg13011961			rs4484140	67277367	-13816	5.81039e-11	No	Yes	0.00499085	No	No
3	71380336	cg01137672	FOXP1;FOXP1	5'UTR;5'UTR	rs12496035	71363464	-16872	6.26964e-24	No	No			No
3	71804859	cg03457142	EIF4E3;EIF4E3	TSS1500;TSS1500	rs62248062	71809960	5101	7.60632e-21	No	Yes	5.48984e-20	Yes	No
3	71805022	cg02995710	EIF4E3;EIF4E3	TSS1500;TSS1500	rs62248062	71809960	4938	1.97833e-19	No	Yes	2.03211e-17	Yes	No
3	71831301	cg01904145	PROK2;PROK2	Body;Body	rs62248062	71809960	-21341	4.18844e-24	No	No			No
3	71833878	cg01025398	PROK2;PROK2	Body;Body	rs2322144	71826229	-7649	3.15989e-10	No	No			No
3	71833907	cg15798455	PROK2;PROK2	Body;Body	rs62248062	71809960	-23947	1.4613e-19	No	Yes	3.43948e-09	Yes	No
3	71835112	cg19388776	PROK2;PROK2	TSS1500;TSS1500	rs2322144	71826229	-8883	9.4807e-15	No	Yes	5.1776e-10	Yes	No
3	98376390	cg02466830			rs12493830	98406794	30404	1.08672e-13	No	Yes	3.48245e-16	Yes	Yes	5.37711e-05	Yes
3	98376427	cg21789181			rs12496730	98406933	30506	5.10512e-15	No	Yes	1.80849e-19	Yes	Yes	4.55504e-05	Yes
3	98376478	cg03546619			rs12493830	98406794	30316	1.32279e-19	No	Yes	1.5369e-21	Yes	Yes	0.000136356	Yes
3	98376574	cg02635592			rs12493830	98406794	30220	1.47352e-17	No	Yes	3.24805e-19	Yes	Yes	0.00142431	No
3	100322493	cg13709487			rs7647499	100280637	-41856	1.92355e-10	No	Yes	1.62727e-05	Yes	No
3	111730545	cg08522473	TAGLN3;TAGLN3;TAGLN3	Body;Body;Body	rs4682069	111736870	6325	7.789e-23	No	Yes	4.3595e-23	Yes	No
3	111730545	cg08522473	TAGLN3;TAGLN3;TAGLN3	Body;Body;Body	rs11715228	111774757	44212	2.04364e-09	No	Yes	0.000242081	No	No
3	115155686	cg14944696			rs9871040	115151612	-4074	9.32729e-22	No	Yes	1.24535e-07	Yes	Yes	0.0019436	No
3	123476518	cg12235788	MYLK;MYLK;MYLK;MYLK	Body;Body;Body;Body	rs9846863	123513478	36960	1.0411e-09	No	Yes	2.78627e-16	Yes	No
3	128598214	cg11901034	ACAD9	TSS200	rs13073796	128608579	10365	6.33025e-24	No	Yes	1.10739e-34	Yes	No
3	128801065	cg17906873			rs9875392	128886264	85199	7.44217e-09	No	No			No
3	128801065	cg17906873			rs75966408	128915242	114177	2.2414e-10	No	No			No
3	138047362	cg01280180	TXNDC6	5'UTR	rs9862439	137940324	-107038	5.03824e-10	No	Yes	2.4424e-06	Yes	No
3	139259742	cg06726820	RBP1;RBP1;RBP1	TSS1500;TSS1500;TSS1500	rs295501	139274982	15240	8.4307e-12	No	Yes	2.36029e-14	Yes	No
3	140786844	cg27141807	SPSB4	Body	rs141552213	140857334	70490	6.50681e-09	No	Yes	0.00345548	No	Yes	0.0092791	No
3	152554055	cg14921522	P2RY1	1stExon	rs73158684	152514867	-39188	3.52566e-10	No	No			No
3	155867120	cg15435490	KCNAB1;KCNAB1	Body;Body	rs9842620	155849093	-18027	8.13721e-13	No	No			No
3	155867120	cg15435490	KCNAB1;KCNAB1	Body;Body	rs4580504	155886892	19772	2.85787e-09	No	No			No
3	160603506	cg09456493	PPM1L	Body	rs11705811	160643787	40281	5.73069e-10	No	No			No
3	168726716	cg00306893			rs1420465	168715138	-11578	3.8557e-18	No	No			No
3	175554437	cg12789884			rs10936871	175555183	746	1.63759e-30	No	Yes	4.61825e-32	Yes	Yes	4.82827e-17	Yes
3	178984858	cg03818303	KCNMB3;KCNMB3	TSS200;TSS200	rs7643916	178984185	-673	1.26136e-08	No	No			No
3	178984973	cg00862290	KCNMB3;KCNMB3	TSS200;TSS200	rs6805615	179005179	20206	1.22152e-08	No	No			No
3	184533436	cg20497667	VPS8;VPS8	5'UTR;5'UTR	rs4432622	184555464	22028	2.32209e-32	No	Yes	6.67564e-16	Yes	No
3	191781655	cg01353941			rs1995240	191752730	-28925	1.64421e-10	No	Yes	1.03484e-06	Yes	No
3	193921489	cg24935598			rs4594573	193923004	1515	1.2557e-13	No	No			No
3	194208784	cg12681948			rs1538863	194119108	-89676	1.22133e-32	No	No			No
3	194208784	cg12681948			rs61592579	194134995	-73789	3.2322e-13	No	No			No
3	194208784	cg12681948			rs9878918	194148003	-60781	1.19022e-16	No	No			No
3	194797138	cg25921813	C3orf21	Body	rs2720930	194789032	-8106	2.47624e-22	No	Yes	5.19311e-19	Yes	No
3	194797138	cg25921813	C3orf21	Body	rs6767698	194800562	3424	5.92353e-19	No	Yes	5.80456e-14	Yes	No
4	1243849	cg20743744	C4orf42;CTBP1;CTBP1	TSS1500;TSS1500;TSS1500	rs143876488	1204596	-39253	3.07913e-09	No	No			No
4	1244006	cg16399632	CTBP1;CTBP1;C4orf42	TSS1500;TSS1500;TSS200	rs2335855	1237968	-6038	4.50742e-11	No	Yes	2.4148e-09	Yes	No
4	1244042	cg08948841	CTBP1;CTBP1;C4orf42	TSS1500;TSS1500;TSS200	rs2878539	1243877	-165	2.18869e-12	No	Yes	1.91031e-13	Yes	No
4	1244086	cg15586393	CTBP1;CTBP1;C4orf42	TSS1500;TSS1500;TSS200	rs2878539	1243877	-209	1.71994e-09	No	Yes	7.13592e-09	Yes	No
4	1244504	cg07745915	C4orf42	1stExon	rs1732115	1244416	-88	3.14687e-09	No	No			No
4	1303491	cg00689492	MAEA;MAEA	Body;Body	rs1732124	1275784	-27707	6.17759e-14	No	Yes	2.44293e-07	Yes	No
4	1393418	cg19621877			rs11725015	1321152	-72266	4.34181e-12	No	No			No
4	1604798	cg08365591			rs4321696	1566467	-38331	8.12999e-09	No	Yes	0.0190475	No	No
4	3295736	cg02754929			rs2051558	3324886	29150	6.86347e-29	No	Yes	4.61753e-31	Yes	No
4	3464702	cg00123128	DOK7;DOK7	TSS1500;TSS1500	rs28468427	3449886	-14816	2.76596e-11	No	No			No
4	3683268	cg03965172			rs4916627	3698651	15383	9.0096e-11	No	Yes	1.22639e-14	Yes	No
4	4329441	cg12935434			rs920683	4292515	-36926	1.58548e-14	No	No			No
4	5374425	cg14422932	STK32B	Body	rs16837061	5383127	8702	7.84513e-39	No	Yes	5.80134e-38	Yes	No
4	7938304	cg13534536	AFAP1;AFAP1	5'UTR;5'UTR	rs28892906	7875265	-63039	2.99748e-10	No	Yes	1.87331e-07	Yes	No
4	7938304	cg13534536	AFAP1;AFAP1	5'UTR;5'UTR	rs6846757	7939970	1666	1.71531e-09	No	Yes	1.94141e-05	Yes	No
4	9500465	cg01511809			rs10939112	9496079	-4386	6.2863e-09	No	No			No
4	9508240	cg27534225			rs11725001	9495320	-12920	1.0856e-08	No	Yes	9.86613e-06	Yes	No
4	9508240	cg27534225			rs9994111	9558344	50104	1.19347e-09	No	Yes	1.62257e-07	Yes	No
4	10020882	cg00071950	SLC2A9;SLC2A9	Body;Body	rs4575994	9997979	-22903	1.26134e-18	No	No			Yes	0.000119994	Yes
4	10020882	cg00071950	SLC2A9;SLC2A9	Body;Body	rs887725	10183895	163013	9.03265e-12	No	No			Yes	2.88704e-07	Yes
4	10021025	cg11266682	SLC2A9;SLC2A9	Body;Body	rs7678012	9993772	-27253	5.95676e-30	No	No			No
4	10021025	cg11266682	SLC2A9;SLC2A9	Body;Body	rs2278122	10096241	75216	1.82231e-12	No	No			No
4	13539023	cg16297011			rs4698721	13557358	18335	2.50909e-13	No	Yes	5.56367e-07	Yes	Yes	0.0167037	No
4	13539099	cg18083114			rs3733556	13562600	23501	7.83146e-10	No	Yes	0.00296896	No	No
4	25090597	cg02428792			rs12643096	25078992	-11605	1.30142e-08	No	No			No
4	25090618	cg26262055			rs7682064	25087708	-2910	1.30307e-08	No	No			No
4	26454190	cg03461641			rs2788860	26453435	-755	4.02599e-29	No	Yes	2.58215e-23	Yes	Yes	7.6065e-13	Yes
4	26464698	cg07791160			rs2788860	26453435	-11263	1.67966e-09	No	Yes	9.36304e-10	Yes	Yes	1.55629e-06	Yes
4	47423779	cg19935756	GABRB1	Body	rs16860198	47415812	-7967	1.04742e-08	No	Yes	4.95883e-07	Yes	No
4	52807094	cg27224107			rs61794805	52738972	-68122	9.40965e-10	No	Yes	6.27082e-09	Yes	No
4	52807094	cg27224107			rs9760604	52985479	178385	1.28794e-08	No	Yes	2.4712e-07	Yes	No
4	54677002	cg04618230			rs112061254	54702900	25898	5.26905e-19	No	Yes	1.41145e-09	Yes	No
4	76996414	cg22252999	ART3;ART3;ART3	5'UTR;5'UTR;5'UTR	rs11946345	77065518	69104	5.54352e-23	No	No			No
4	77528588	cg11615509	SHROOM3	Body	rs6848837	77486285	-42303	7.02457e-12	No	No			No
4	77528588	cg11615509	SHROOM3	Body	rs11723275	77528821	233	1.13726e-16	No	No			No
4	77609841	cg01477861	SHROOM3	Body	rs10002311	77442504	-167337	1.51054e-10	No	No			No
4	77609841	cg01477861	SHROOM3	Body	rs10012259	77513200	-96641	1.6112e-09	No	No			No
4	100065546	cg12011299	ADH4	TSS200	rs556735248	99949097	-116449	5.6629e-11	No	Yes	9.8329e-06	Yes	Yes	0.000241161	Yes
4	100065546	cg12011299	ADH4	TSS200	rs1126673	100045616	-19930	1.12486e-08	No	Yes	3.03749e-09	Yes	Yes	2.9708e-06	Yes
4	100565104	cg05468953			rs10013883	100456279	-108825	1.6284e-10	No	Yes	3.70359e-09	Yes	No
4	100565104	cg05468953			rs10022775	100458561	-106543	2.47509e-12	No	Yes	1.53021e-09	Yes	No
4	104641072	cg24090629	TACR3	TSS200	rs6831901	104707454	66382	5.08766e-10	No	No			No
4	122746245	cg23574427	BBS7;CCNA2	3'UTR;TSS1500	rs9684587	122750450	4205	5.35031e-51	No	No			No
4	129389744	cg16301894			rs4975186	129462871	73127	4.82395e-19	No	Yes	7.50582e-08	Yes	No
4	129759716	cg26347359	PHF17;PHF17	Body;Body	rs1709422	130064878	305162	5.26783e-09	No	Yes	0.00123538	No	No
4	159850156	cg09407322	C4orf45	Body	rs4619841	159869487	19331	4.01154e-12	No	No			No
4	186391758	cg07456878	CCDC110;CCDC110	Body;Body	rs34608638	186390630	-1128	3.76341e-15	No	Yes	3.60515e-20	Yes	Yes	0.000456799	No
5	252634	cg27346937	SDHA	Body	rs60077124	193598	-59036	2.57922e-09	No	Yes	8.43583e-10	Yes	No
5	257618	cg03822746			rs870502	320453	62835	2.5806e-23	No	Yes	3.19872e-22	Yes	No
5	264123	cg11430075			rs2672767	313762	49639	2.33725e-23	No	Yes	2.31533e-09	Yes	No
5	1049595	cg10496840			rs11133606	1043106	-6489	5.81772e-31	No	Yes	4.43452e-35	Yes	No
5	1060613	cg27010096	SLC12A7	Body	rs2241604	1057113	-3500	3.14058e-12	No	Yes	8.67399e-14	Yes	Yes	0.00281369	No
5	1099476	cg01551729	SLC12A7	Body	rs4314449	1102994	3518	6.75915e-10	No	Yes	1.14595e-11	Yes	No
5	1099476	cg01551729	SLC12A7	Body	rs56031640	1114849	15373	1.09527e-12	No	Yes	1.05357e-12	Yes	No
5	1501640	cg26675379	LPCAT1	Body	rs36988	1498986	-2654	4.402e-23	No	Yes	8.66076e-16	Yes	No
5	1801344	cg07875360	NDUFS6;MRPL36	TSS200;TSS1500	rs7711522	1793997	-7347	1.17523e-08	No	No			No
5	1801344	cg07875360	NDUFS6;MRPL36	TSS200;TSS1500	rs11953620	1818630	17286	4.12706e-21	No	No			No
5	1868261	cg14773178			rs1389314	1864689	-3572	1.24347e-22	No	No			No
5	1868261	cg14773178			rs4975751	1874506	6245	7.02955e-09	No	No			No
5	2018326	cg26168224			rs11133920	2014388	-3938	1.2908e-38	No	No			No
5	2018326	cg26168224			rs10475126	2017510	-816	5.89014e-66	No	No			No
5	2703395	cg04703620			rs2962595	2706554	3159	2.66844e-17	No	No			No
5	10091925	cg23019589			rs4487466	10084393	-7532	2.56878e-22	No	Yes	1.25107e-18	Yes	Yes	7.40559e-09	Yes
5	36157329	cg06653140	SKP2;SKP2	Body;Body	rs33678	36157815	486	3.52072e-46	No	Yes	1.91608e-45	Yes	Yes	5.5947e-13	Yes
5	42922968	cg26842080			rs3893725	42951941	28973	1.15015e-12	No	No			No
5	43482804	cg01983248	C5orf28	5'UTR	rs74714524	43470953	-11851	1.39944e-09	No	No			No
5	55776345	cg00049729			rs7730776	55780388	4043	5.48235e-14	No	Yes	1.66957e-08	Yes	No
5	55776401	cg18302225			rs166909	55768162	-8239	3.888e-15	No	No			No
5	60059120	cg12407526	ELOVL7;ELOVL7	Body;Body	rs1816863	60011522	-47598	1.18543e-20	No	No			No
5	72934606	cg04480106	RGNEF	5'UTR	rs17633441	72928247	-6359	2.74769e-39	No	No			Yes	7.69663e-17	Yes
5	74347539	cg05483076			rs56858051	74341067	-6472	1.35057e-09	No	No			No
5	74347539	cg05483076			rs75439062	74467493	119954	7.19165e-09	No	No			No
5	74350214	cg08474748			rs73125247	74344492	-5722	3.21486e-12	No	No			No
5	106879524	cg26966186	EFNA5	Body	rs10053318	106879813	289	3.93003e-11	No	Yes	1.50363e-10	Yes	Yes	0.00209864	No
5	106879524	cg26966186	EFNA5	Body	rs7443170	106882503	2979	4.91811e-11	No	Yes	3.17697e-08	Yes	Yes	0.10142	No
5	107917716	cg26598350			rs59928948	107916690	-1026	4.18358e-13	No	No			No
5	108820864	cg17395555			rs7702294	108858617	37753	1.31036e-31	No	Yes	1.49481e-20	Yes	Yes	7.09657e-13	Yes
5	110105162	cg21070081			rs2416226	109328630	-776532	3.36311e-09	Yes	Yes	0.0210215	No	Yes	0.743391	No
5	110105162	cg21070081			rs244427	110134304	29142	1.09744e-14	No	Yes	1.3102e-07	Yes	Yes	2.07111e-11	Yes
5	112483149	cg08238375	MCC;MCC	Body;Body	rs9326879	112446323	-36826	6.44279e-23	No	Yes	3.43896e-23	Yes	Yes	4.93837e-07	Yes
5	112483149	cg08238375	MCC;MCC	Body;Body	rs1443693	112464953	-18196	4.70023e-16	No	Yes	2.61571e-14	Yes	Yes	0.128036	No
5	116113889	cg07837187			rs60685372	116157778	43889	4.49148e-10	No	Yes	4.92671e-06	Yes	No
5	118603742	cg01810267	TNFAIP8	TSS1500	rs10035593	118558959	-44783	9.11951e-09	No	Yes	0.0156945	No	Yes	0.0249065	No
5	118603742	cg01810267	TNFAIP8	TSS1500	rs1553544	118597487	-6255	2.77945e-14	No	Yes	0.000114085	No	Yes	0.00165489	No
5	119116329	cg04002935			rs331907	119059305	-57024	8.06488e-29	No	No			No
5	119802022	cg01256539	PRR16	5'UTR	rs351123	119469925	-332097	5.43997e-09	No	Yes	3.58271e-13	Yes	Yes	0.348907	No
5	131786388	cg27641240	C5orf56	Body	rs886285	131765206	-21182	3.94412e-11	No	Yes	7.64029e-10	Yes	No
5	131786388	cg27641240	C5orf56	Body	rs4540166	131779857	-6531	2.88123e-14	No	Yes	7.27554e-17	Yes	No
5	132113620	cg19518672	SEPT8;SEPT8;SEPT8;SEPT8	TSS200;TSS1500;TSS1500;TSS1500	rs256871	132093037	-20583	5.612e-10	No	Yes	3.38664e-06	Yes	Yes	0.0055489	No
5	132113725	cg27309611	SEPT8;SEPT8;SEPT8;SEPT8	TSS200;TSS1500;TSS1500;TSS1500	rs3756752	132073873	-39852	1.89583e-09	No	Yes	1.05446e-06	Yes	Yes	7.85967e-05	Yes
5	132113734	cg08979191	SEPT8;SEPT8;SEPT8;SEPT8	TSS200;TSS1500;TSS1500;TSS1500	rs3756752	132073873	-39861	2.98364e-09	No	Yes	2.48183e-05	Yes	Yes	0.0591782	No
5	138713897	cg00697057	SLC23A1;SLC23A1	Body;Body	rs3924257	138753725	39828	9.89451e-10	No	No			No
5	138714136	cg26929925	SLC23A1;SLC23A1	Body;Body	rs7701116	138406078	-308058	9.58835e-09	No	No			No
5	138714136	cg26929925	SLC23A1;SLC23A1	Body;Body	rs11748963	138730037	15901	2.15003e-10	No	No			No
5	138714322	cg12205435	SLC23A1;SLC23A1	Body;Body	rs3924257	138753725	39403	3.1801e-12	No	No			No
5	138714337	cg11459648	SLC23A1;SLC23A1	Body;Body	rs7701116	138406078	-308259	3.02273e-09	No	Yes	1.2766e-05	Yes	No
5	138714337	cg11459648	SLC23A1;SLC23A1	Body;Body	rs11748963	138730037	15700	3.46202e-11	No	Yes	0.000100224	No	No
5	138714339	cg01742263	SLC23A1;SLC23A1	Body;Body	rs11748963	138730037	15698	7.18477e-10	No	No			No
5	145215546	cg09546802	PRELID2;PRELID2;PRELID2	TSS1500;TSS1500;TSS1500	rs1984956	145212518	-3028	4.08165e-18	No	Yes	1.00542e-11	Yes	No
5	145215546	cg09546802	PRELID2;PRELID2;PRELID2	TSS1500;TSS1500;TSS1500	rs12658483	145222477	6931	1.5871e-09	No	Yes	8.81093e-07	Yes	No
5	145215629	cg11609571	PRELID2;PRELID2;PRELID2	TSS1500;TSS1500;TSS1500	rs1984956	145212518	-3111	5.87869e-18	No	No			No
5	145215629	cg11609571	PRELID2;PRELID2;PRELID2	TSS1500;TSS1500;TSS1500	rs12658483	145222477	6848	1.27322e-09	No	No			No
5	145215784	cg12470775	PRELID2;PRELID2;PRELID2	TSS1500;TSS1500;TSS1500	rs1984956	145212518	-3266	1.61602e-13	No	No			No
5	145215784	cg12470775	PRELID2;PRELID2;PRELID2	TSS1500;TSS1500;TSS1500	rs12658483	145222477	6693	2.63258e-14	No	No			No
5	150051778	cg14388237	MYOZ3;MYOZ3	Body;Body	rs10067091	150050606	-1172	1.32166e-22	No	Yes	2.18516e-19	Yes	No
5	150224636	cg05340042	IRGM	TSS1500	rs1478387	150296694	72058	3.52403e-13	No	Yes	1.04855e-09	Yes	No
5	150224636	cg05340042	IRGM	TSS1500	rs1038074	150358957	134321	2.32113e-10	No	Yes	5.50903e-08	Yes	No
5	150226278	cg22000984	IRGM;IRGM	1stExon;5'UTR	rs12654043	150226095	-183	2.04502e-79	No	Yes	3.26494e-77	Yes	No
5	150226278	cg22000984	IRGM;IRGM	1stExon;5'UTR	rs2344182	150253104	26826	9.86557e-80	No	Yes	6.16187e-76	Yes	No
5	157098553	cg00312553	C5orf52	TSS200	rs7706901	157144979	46426	9.03642e-09	No	No			No
5	157099197	cg05585991	C5orf52	Body	rs11134902	157121894	22697	5.47236e-10	No	Yes	4.92607e-07	Yes	No
5	173009599	cg16989587	LOC285593	Body	rs10059472	173014276	4677	3.01611e-17	No	No			No
5	176984246	cg23395749			rs13164561	177055438	71192	1.65172e-13	No	Yes	0.00576354	No	No
5	177853481	cg07858195	COL23A1	Body	rs62389411	177856061	2580	2.92115e-09	No	Yes	1.71308e-08	Yes	No
5	180335743	cg22561794	BTNL8;BTNL8;BTNL8;BTNL8;BTNL8;BTNL8	Body;Body;Body;TSS1500;Body;Body	rs4566751	180365159	29416	1.02266e-18	No	Yes	5.87356e-19	Yes	Yes	0.000167292	Yes
5	180651585	cg19843353	TRIM41;TRIM41	1stExon;1stExon	rs2771000	180667048	15463	2.29721e-09	Yes	Yes	6.46676e-05	No	No
5	180673096	cg01301339			rs2545094	180667388	-5708	9.53763e-09	No	Yes	0.000653705	No	No
6	790268	cg25852052			rs10223528	798331	8063	4.15505e-11	No	Yes	3.84539e-06	Yes	Yes	0.000835242	No
6	1101607	cg21492127	LOC285768;LOC285768	TSS200;TSS200	rs6918590	1124358	22751	1.33721e-17	No	Yes	4.18862e-05	Yes	Yes	0.00545543	No
6	3139627	cg00266592	BPHL;BPHL;BPHL;BPHL	Body;Body;Body;Body	rs9328145	3144908	5281	1.34589e-09	No	No			No
6	5261316	cg09085698	LYRM4;FARS2;LYRM4;LYRM4	TSS200;TSS1500;TSS200;TSS200	rs6906241	5262712	1396	4.32727e-19	No	No			No
6	7260807	cg01785233			rs4960298	7260883	76	7.85693e-37	No	Yes	4.4401e-55	Yes	No
6	14743444	cg21126692			rs9464714	14745960	2516	1.22865e-13	No	No			No
6	14783197	cg18373580			rs2472810	14783208	11	3.02189e-24	No	No			No
6	16217825	cg20133046			rs9370878	16227066	9241	2.12606e-17	No	Yes	5.77121e-09	Yes	Yes	0.083789	No
6	16217882	cg14940260			rs9370878	16227066	9184	5.12394e-19	No	Yes	2.61526e-10	Yes	Yes	4.77953e-05	Yes
6	27706179	cg06084579			rs142863425	27885980	179801	1.10626e-46	No	No			No
6	27706179	cg06084579			rs7766356	28400538	694359	3.13127e-11	No	No			No
6	28911873	cg04742282			rs880638	28706912	-204961	1.07315e-11	No	No			No
6	28911873	cg04742282			rs3131099	28884150	-27723	8.89087e-13	No	No			No
6	28911902	cg13293729			rs209173	28806334	-105568	2.65174e-12	No	No			No
6	28911902	cg13293729			rs3135328	28913772	1870	8.20626e-12	No	No			No
6	28911938	cg25005112			rs209173	28806334	-105604	1.90795e-14	No	No			No
6	28911938	cg25005112			rs3135328	28913772	1834	4.5389e-13	No	No			No
6	28971967	cg27045756	ZNF311	5'UTR	rs209184	28791289	-180678	4.59592e-09	No	No			No
6	28972348	cg14261943	ZNF311	5'UTR	rs9257576	29146609	174261	3.82775e-09	No	Yes	9.17669e-18	Yes	Yes	9.84392e-06	Yes
6	29079939	cg07661389	OR2J3	1stExon	rs6930288	29098881	18942	8.84662e-09	No	No			No
6	29079939	cg07661389	OR2J3	1stExon	rs3129146	29134229	54290	4.4737e-94	No	No			No
6	29080239	cg18307968	OR2J3	1stExon	rs238872	29351873	271634	8.29447e-10	No	No			No
6	29080239	cg18307968	OR2J3	1stExon	rs1233417	29511850	431611	2.80401e-10	No	No			No
6	29342824	cg02246922	OR12D3	1stExon	rs9257694	29274486	-68338	4.08056e-21	No	Yes	3.69348e-10	Yes	No
6	29342824	cg02246922	OR12D3	1stExon	rs1234843	29469940	127116	6.08851e-12	Yes	Yes	0.000401177	No	No
6	29521695	cg16044251			rs9468551	29500927	-20768	4.37106e-09	No	No			No
6	29521695	cg16044251			rs1233405	29529754	8059	3.01851e-14	No	No			No
6	29526376	cg15991478	UBD	Body	rs398616	29514230	-12146	1.52106e-27	No	Yes	8.81378e-19	Yes	No
6	29526376	cg15991478	UBD	Body	rs1233405	29529754	3378	6.79337e-26	No	Yes	2.32344e-17	Yes	No
6	30850581	cg19178509	DDR1	TSS1500	rs2535336	30810654	-39927	2.57402e-42	No	No			No
6	30899162	cg04145681	SFTA2	3'UTR	rs3129986	30763562	-135600	4.28906e-13	No	Yes	6.48134e-07	Yes	No
6	31093153	cg13808979	PSORS1C1	5'UTR	rs3132558	31105466	12313	3.17449e-17	No	No			No
6	31093165	cg01372898	PSORS1C1	5'UTR	rs386496332	31089204	-3961	2.01089e-11	No	No			No
6	31698145	cg10709727	DDAH2	TSS200	rs1046089	31602967	-95178	8.04076e-14	No	No			No
6	31698145	cg10709727	DDAH2	TSS200	rs2471980	31800868	102723	5.14369e-17	No	No			No
6	33035284	cg13661648	HLA-DPA1	3'UTR	rs422544	33026110	-9174	2.86611e-43	No	Yes	2.53309e-41	Yes	No
6	33035284	cg13661648	HLA-DPA1	3'UTR	rs1042131	33048602	13318	3.13954e-28	No	Yes	2.80939e-30	Yes	No
6	33036495	cg05995528	HLA-DPA1	Body	rs2301227	33033814	-2681	2.30716e-14	No	Yes	3.71755e-15	Yes	No
6	33036495	cg05995528	HLA-DPA1	Body	rs534577141	33048689	12194	3.96973e-12	No	Yes	4.58036e-15	Yes	No
6	33040769	cg00403478	HLA-DPA1	Body	rs1042131	33048602	7833	4.16805e-23	No	Yes	2.32086e-23	Yes	No
6	33040769	cg00403478	HLA-DPA1	Body	rs3130216	33077271	36502	1.81581e-09	No	Yes	3.23215e-06	Yes	No
6	33040769	cg00403478	HLA-DPA1	Body	rs3129267	33098896	58127	6.22291e-10	No	Yes	5.97329e-13	Yes	No
6	33401480	cg27530576	SYNGAP1	Body	rs9469434	33455574	54094	8.7344e-14	No	Yes	0.00166435	No	No
6	35466268	cg00116315	TULP1;TEAD3	Body;TSS1500	rs2064319	35476442	10174	4.44922e-12	No	Yes	0.000600841	No	No
6	37553208	cg00985040			rs804843	37545923	-7285	1.38404e-10	No	Yes	0.00011791	No	No
6	37553208	cg00985040			rs10456093	37553740	532	7.01388e-11	No	Yes	8.0779e-05	No	No
6	39280541	cg00012638	KCNK17;KCNK17	Body;Body	rs34179517	39281456	915	2.14169e-10	No	No			No
6	41394765	cg03605610			rs7748470	41394604	-161	3.97435e-09	No	Yes	9.09041e-08	Yes	No
6	41394869	cg21088783			rs7748470	41394604	-265	2.49303e-11	No	Yes	4.58248e-07	Yes	No
6	42927504	cg07604616	GNMT	TSS1500	rs6458315	42922547	-4957	4.5826e-09	No	Yes	5.53089e-13	Yes	Yes	4.32129e-08	Yes
6	52690013	cg22947402			rs9367495	52648106	-41907	3.2028e-11	No	Yes	3.2825e-13	Yes	No
6	71874784	cg16351957			rs12524355	71784643	-90141	2.17657e-16	No	Yes	7.01968e-10	Yes	No
6	71874784	cg16351957			rs76967017	71897396	22612	8.81914e-15	No	Yes	5.0975e-08	Yes	No
6	75775380	cg15706692			rs73462024	75751429	-23951	1.10447e-10	No	Yes	7.57357e-09	Yes	No
6	84799458	cg02129814	MRAP2	3'UTR	rs1928282	84780917	-18541	4.51108e-09	No	No			No
6	88032061	cg12350822	C6orf162;GJB7;C6orf162	TSS1500;5'UTR;TSS1500	rs7453986	87990679	-41382	1.4266e-12	No	Yes	1.23259e-06	Yes	No
6	88032061	cg12350822	C6orf162;GJB7;C6orf162	TSS1500;5'UTR;TSS1500	rs6921673	88004758	-27303	2.51988e-14	No	Yes	1.10691e-09	Yes	No
6	110504754	cg10512408	CDC40	Body	rs2005493	110360390	-144364	5.00611e-09	No	Yes	0.00500656	No	No
6	110504754	cg10512408	CDC40	Body	rs112054226	110626734	121980	2.56699e-12	No	Yes	3.33667e-05	Yes	No
6	111984370	cg14482998	FYN;FYN;FYN	Body;Body;Body	rs1794839	111977654	-6716	8.67981e-09	No	Yes	3.37897e-09	Yes	No
6	112115209	cg05517541	FYN	5'UTR	rs62413716	112158988	43779	8.87004e-12	No	Yes	1.38188e-11	Yes	No
6	112165062	cg26846943	FYN	5'UTR	rs17072912	112126339	-38723	3.91714e-18	No	Yes	5.34341e-11	Yes	Yes	0.0046531	No
6	125623414	cg25680145	HDDC2	TSS200	rs62432878	125623274	-140	3.14153e-24	No	Yes	5.2265e-15	Yes	No
6	125623484	cg02880877	HDDC2	TSS1500	rs62432878	125623274	-210	6.3586e-13	No	No			No
6	125623573	cg07125469	HDDC2	TSS1500	rs62432878	125623274	-299	3.37143e-13	No	No			No
6	126070800	cg05901451	HEY2;HEY2	5'UTR;1stExon	rs1159974	126090277	19477	8.93554e-22	No	No			No
6	130747460	cg08996597			rs4897398	130607571	-139889	1.85954e-11	No	Yes	0.0662135	No	Yes	0.320287	No
6	138742041	cg14267525			rs9321656	138722662	-19379	1.76939e-13	No	Yes	2.49374e-08	Yes	Yes	2.20006e-07	Yes
6	139012618	cg03271093			rs9399249	139017815	5197	4.72617e-31	No	No			No
6	143382498	cg01549940	AIG1	Body	rs9403452	143481592	99094	5.46624e-09	Yes	No			No
6	149772707	cg16235748	ZC3H12D	Body	rs1626823	149710663	-62044	1.40101e-09	No	Yes	0.000357055	No	No
6	149772707	cg16235748	ZC3H12D	Body	rs447025	149799128	26421	3.37509e-12	No	Yes	1.61006e-06	Yes	No
6	149772716	cg03678062	ZC3H12D	Body	rs2744430	149778202	5486	2.19398e-09	No	Yes	0.5463	No	No
6	149772716	cg03678062	ZC3H12D	Body	rs447025	149799128	26412	5.57544e-12	No	Yes	3.28352e-06	Yes	No
6	149866213	cg18145961	PPIL4	Body	rs9390688	149857150	-9063	5.52859e-09	No	Yes	0.076174	No	No
6	149866213	cg18145961	PPIL4	Body	rs4869923	149874899	8686	1.4935e-14	No	Yes	0.00518082	No	No
6	151251271	cg15241130	MTHFD1L	Body	rs6557105	151264526	13255	1.64497e-16	No	No			No
6	151412304	cg10395519	MTHFD1L	Body	rs2295734	151413828	1524	7.20267e-70	No	Yes	1.97655e-64	Yes	Yes	3.76959e-15	Yes
6	151412304	cg10395519	MTHFD1L	Body	rs11753701	151421844	9540	3.04803e-10	No	Yes	3.01724e-14	Yes	Yes	0.609452	No
6	164461131	cg26079810			rs724281	164457788	-3343	1.55494e-16	No	No			No
6	166759420	cg05624396			rs60636526	166727450	-31970	2.86531e-15	No	No			No
6	166970252	cg17501210	RPS6KA2;RPS6KA2	Body;Body	rs9457187	167000602	30350	3.08338e-11	No	No			No
6	167263225	cg21118486	RPS6KA2	Body	rs9348188	167249915	-13310	2.15403e-09	No	Yes	1.62148e-05	Yes	No
6	168678776	cg11014380			rs2127332	168686843	8067	2.04868e-12	No	Yes	2.14606e-11	Yes	No
7	947151	cg18664596	ADAP1	Body	rs11763218	852281	-94870	4.13614e-09	No	Yes	0.00366602	No	Yes	0.0875184	No
7	1265851	cg15591276			rs10081255	1260636	-5215	1.32664e-12	No	No			No
7	1265851	cg15591276			rs4724788	1261386	-4465	5.82612e-12	No	No			No
7	1266180	cg05886620			rs10081255	1260636	-5544	1.555e-12	No	No			No
7	1266180	cg05886620			rs4724788	1261386	-4794	1.75429e-11	No	No			No
7	1266616	cg15641398			rs10081255	1260636	-5980	5.14959e-16	No	No			No
7	1266616	cg15641398			rs4724788	1261386	-5230	3.75612e-15	No	No			No
7	1267057	cg15679892			rs10081255	1260636	-6421	1.70438e-14	No	No			No
7	1267057	cg15679892			rs4724788	1261386	-5671	6.51341e-13	No	No			No
7	1267228	cg11715858			rs10081255	1260636	-6592	1.36529e-13	No	No			No
7	1267228	cg11715858			rs4724788	1261386	-5842	5.3178e-13	No	No			No
7	1448570	cg16167422			rs6954582	1462386	13816	5.74744e-19	No	Yes	8.28514e-24	Yes	No
7	1448570	cg16167422			rs6955047	1462702	14132	1.48112e-22	No	Yes	3.15682e-29	Yes	No
7	1452811	cg18423103			rs36029286	1459820	7009	9.75442e-10	No	No			No
7	1452811	cg18423103			rs6954582	1462386	9575	1.65762e-12	No	No			No
7	1462569	cg15701281			rs28521169	1462420	-149	4.59649e-32	No	No			No
7	1462569	cg15701281			rs66868743	1480702	18133	8.82435e-27	No	No			No
7	1915268	cg24505167	MAD1L1;MAD1L1;MAD1L1	Body;Body;Body	rs10950429	1942499	27231	4.03796e-19	No	Yes	1.67395e-12	Yes	No
7	1915315	cg25834613	MAD1L1;MAD1L1;MAD1L1	Body;Body;Body	rs3800918	2167978	252663	1.75531e-11	No	No			No
7	1930337	cg14004847	MAD1L1;MAD1L1;MAD1L1	Body;Body;Body	rs12699415	1909479	-20858	3.516e-17	No	Yes	1.44019e-20	Yes	No
7	1936321	cg11611357	MAD1L1;MAD1L1;MAD1L1	Body;Body;Body	rs2280552	1976263	39942	4.2152e-10	No	No			No
7	1948755	cg16178271	MAD1L1;MAD1L1;MAD1L1	Body;Body;Body	rs4721135	1912222	-36533	3.11143e-56	No	Yes	7.74918e-39	Yes	No
7	1969874	cg12356249	MAD1L1;MAD1L1;MAD1L1	Body;Body;Body	rs1860831	2160931	191057	3.16947e-17	No	Yes	2.18075e-06	Yes	No
7	1986301	cg16993108	MAD1L1;MAD1L1;MAD1L1	Body;Body;Body	rs6948912	2076701	90400	1.12864e-11	No	No			No
7	1986334	cg01952989	MAD1L1;MAD1L1;MAD1L1	Body;Body;Body	rs6948912	2076701	90367	1.39231e-09	No	No			No
7	2059150	cg07568296	MAD1L1;MAD1L1;MAD1L1	Body;Body;Body	rs6950627	2086672	27522	5.07911e-17	No	Yes	9.20144e-15	Yes	No
7	2059212	cg02305113	MAD1L1;MAD1L1;MAD1L1	Body;Body;Body	rs4380817	2140938	81726	1.54919e-34	No	Yes	8.9155e-30	Yes	No
7	2069790	cg14497697	MAD1L1;MAD1L1;MAD1L1	Body;Body;Body	rs7801349	2085553	15763	1.36286e-30	No	Yes	3.00146e-64	Yes	No
7	4118583	cg22535849	SDK1	Body	rs7779346	4133298	14715	1.32208e-08	No	Yes	5.30023e-13	Yes	No
7	5107766	cg02215787	RBAK	3'UTR	rs56274918	5045799	-61967	4.47806e-11	No	Yes	6.2571e-14	Yes	Yes	2.50104e-06	Yes
7	5107766	cg02215787	RBAK	3'UTR	rs10240940	5058807	-48959	2.38855e-11	No	Yes	2.97322e-14	Yes	Yes	7.38773e-05	Yes
7	5107766	cg02215787	RBAK	3'UTR	rs58249696	5088826	-18940	1.15686e-19	No	Yes	1.17531e-20	Yes	Yes	4.35613e-08	Yes
7	5292696	cg03367558			rs13247861	5279887	-12809	1.7045e-09	Yes	Yes	5.67816e-09	Yes	No
7	6746977	cg09896999	ZNF12;ZNF12	TSS1500;TSS1500	rs9791512	6712053	-34924	2.16605e-10	No	Yes	8.87856e-05	No	Yes	0.0012344	No
7	7015218	cg06587217			rs4074748	7040500	25282	4.58316e-11	Yes	Yes	9.11446e-14	Yes	No
7	18810212	cg13420273	HDAC9;HDAC9;HDAC9;HDAC9	Body;Body;Body;Body	rs17349342	18815473	5261	2.56665e-16	No	Yes	6.57376e-15	Yes	No
7	27188465	cg16880946	HOXA6	TSS1500	rs10259620	27202289	13824	1.29113e-10	No	Yes	3.44988e-14	Yes	Yes	0.000239524	Yes
7	30499283	cg12999366	NOD1	5'UTR	rs2975632	30499451	168	4.04852e-16	No	Yes	2.70859e-14	Yes	No
7	30725669	cg18669823			rs2284216	30711961	-13708	2.3037e-26	No	Yes	3.9934e-24	Yes	No
7	43821949	cg12894711	BLVRA	Body	rs2286296	43683678	-138271	3.23683e-26	No	Yes	7.11004e-21	Yes	No
7	63498798	cg23304165			rs1467328	63751201	252403	1.38285e-48	No	Yes	3.05702e-43	Yes	No
7	65219948	cg05627663	SNORA22;CCT6P1	TSS1500;Body	rs12532741	64707024	-512924	7.26411e-09	No	No			No
7	65219948	cg05627663	SNORA22;CCT6P1	TSS1500;Body	rs9638227	65090608	-129340	2.57556e-12	No	No			No
7	65219948	cg05627663	SNORA22;CCT6P1	TSS1500;Body	rs401176	65489642	269694	7.34284e-11	No	No			No
7	71098623	cg25579180	WBSCR17	Body	rs67565098	71068398	-30225	6.80351e-13	No	Yes	8.60116e-10	Yes	No
7	71098623	cg25579180	WBSCR17	Body	rs2140890	71122193	23570	2.69535e-15	No	Yes	3.21296e-09	Yes	No
7	73149356	cg17240725	WBSCR26	TSS200	rs12668451	73214999	65643	1.75727e-11	No	No			No
7	75780412	cg06093861			rs10952869	75846453	66041	1.35412e-16	No	Yes	2.81826e-07	Yes	No
7	112411466	cg17892629	TMEM168	Body	rs1044262	112459652	48186	1.1961e-08	No	No			No
7	117854304	cg08545129			rs41908	117899190	44886	8.48517e-09	No	Yes	0.00360634	No	No
7	119909506	cg08101922			rs7777091	119809612	-99894	9.65941e-11	No	Yes	3.3969e-10	Yes	Yes	4.2752e-05	Yes
7	121078303	cg09404428			rs7776617	121065112	-13191	3.37155e-18	No	Yes	8.01301e-15	Yes	No
7	134233829	cg03515829			rs782878	134233011	-818	1.17559e-12	No	Yes	6.0403e-05	Yes	No
7	137557164	cg21075678			rs2351858	137554435	-2729	1.04736e-18	No	Yes	1.12478e-23	Yes	No
7	138795041	cg01107185	ZC3HAV1;ZC3HAV1	TSS1500;TSS1500	rs2174361	138799468	4427	2.2934e-09	No	Yes	0.324006	No	No
7	138795041	cg01107185	ZC3HAV1;ZC3HAV1	TSS1500;TSS1500	rs17133453	138803423	8382	2.90484e-10	No	Yes	0.300044	No	No
7	139079360	cg23387468	LUC7L2	Body	rs6949890	139054107	-25253	6.31686e-17	No	Yes	1.86982e-27	Yes	No
7	139320507	cg24038192	HIPK2;HIPK2	Body;Body	rs10256326	139310477	-10030	3.08044e-09	No	No			No
7	140174476	cg19494591	MKRN1;MKRN1	Body;Body	rs12538728	140122082	-52394	1.09685e-09	No	Yes	0.000250846	No	No
7	142636507	cg19410471	C7orf34	TSS200	rs4987617	142580495	-56012	5.16141e-23	No	Yes	5.06467e-16	Yes	No
7	152600816	cg15765638			rs6978787	152600595	-221	1.02421e-132	No	No			No
7	156468348	cg00473294	RNF32	Body	rs7790357	156464214	-4134	8.61663e-09	No	No			No
7	156889207	cg18519774			rs10271195	156872642	-16565	2.06014e-13	No	No			No
7	156889207	cg18519774			rs61157053	156891018	1811	6.89772e-16	No	No			No
7	156933206	cg05182265	UBE3C	Body	rs28510264	156936896	3690	1.97636e-10	No	Yes	8.07479e-11	Yes	No
7	156933206	cg05182265	UBE3C	Body	rs1182391	157038368	105162	1.55089e-10	No	Yes	0.0015308	No	No
7	158766336	cg01219135			rs2301898	158820553	54217	9.8282e-09	No	Yes	2.79061e-10	Yes	No
8	2021420	cg00295418	MYOM2	Body	rs3817699	2024437	3017	2.81146e-33	No	Yes	1.56686e-41	Yes	No
8	2147032	cg21053362			rs9314452	2096979	-50053	1.36509e-09	No	Yes	6.65749e-05	No	No
8	17942993	cg18929511	ASAH1;ASAH1;ASAH1	TSS1500;TSS1500;TSS1500	rs2299590	17802192	-140801	2.87005e-11	No	No			No
8	17943293	cg04912297	ASAH1;ASAH1;ASAH1	TSS1500;TSS1500;TSS1500	rs2299588	17801725	-141568	6.28628e-12	No	No			No
8	19333253	cg06699216	CSGALNACT1;CSGALNACT1;CSGALNACT1	Body;Body;Body	rs73212558	19338893	5640	2.48351e-17	No	No			No
8	19333253	cg06699216	CSGALNACT1;CSGALNACT1;CSGALNACT1	Body;Body;Body	rs7828197	19361776	28523	1.48776e-12	No	No			No
8	19363452	cg01280390	CSGALNACT1;CSGALNACT1;CSGALNACT1	5'UTR;Body;5'UTR	rs7828197	19361776	-1676	6.21332e-19	No	No			No
8	19409023	cg02854313	CSGALNACT1;CSGALNACT1;CSGALNACT1	5'UTR;Body;5'UTR	rs2975484	19390897	-18126	6.08432e-09	No	No			No
8	19409023	cg02854313	CSGALNACT1;CSGALNACT1;CSGALNACT1	5'UTR;Body;5'UTR	rs6586846	19437567	28544	6.61046e-09	No	No			No
8	19796591	cg22108175	LPL;LPL	5'UTR;1stExon	rs112424307	19765762	-30829	1.90818e-14	No	No			No
8	19796591	cg22108175	LPL;LPL	5'UTR;1stExon	rs2091591	19789260	-7331	9.05673e-19	No	No			No
8	19796591	cg22108175	LPL;LPL	5'UTR;1stExon	rs17091738	19795404	-1187	3.25324e-17	No	No			No
8	24241694	cg01759110	ADAMDEC1;ADAMDEC1;ADAMDEC1	TSS200;TSS200;TSS200	rs1056222	24263345	21651	4.93447e-14	No	Yes	7.08332e-11	Yes	No
8	27845994	cg03386509	SCARA5	5'UTR	rs67834415	27841840	-4154	4.04633e-10	No	No			No
8	37082537	cg23224142			rs472223	37073040	-9497	2.99184e-09	No	Yes	0.164839	No	No
8	42064673	cg22038738	PLAT;PLAT	5'UTR;5'UTR	rs2020918	42072438	7765	7.76716e-16	No	Yes	1.21115e-13	Yes	No
8	42065314	cg12091331	PLAT;PLAT	TSS200;TSS200	rs2719420	42043493	-21821	3.06227e-11	No	No			No
8	43828755	cg06556648			rs4737115	43405636	-423119	4.88233e-09	No	Yes	1.38028e-06	Yes	No
8	43828755	cg06556648			rs8185784	43587150	-241605	1.40993e-11	No	Yes	2.86469e-12	Yes	No
8	47344447	cg01650371			rs28488993	47707685	363238	7.91463e-10	No	Yes	0.0243067	No	Yes	0.119242	No
8	48418189	cg01049884	KIAA0146	Body	rs10095466	48150346	-267843	3.13061e-09	Yes	Yes	2.01851e-06	Yes	No
8	57350985	cg09654669			rs13270298	57313718	-37267	5.75888e-12	No	No			No
8	57350985	cg09654669			rs10093388	57318799	-32186	4.51837e-11	No	No			No
8	57351067	cg19413350			rs2576582	57366115	15048	1.92791e-09	No	Yes	2.78719e-07	Yes	No
8	70378994	cg00613562	SULF1;SULF1;SULF1;SULF1	5'UTR;1stExon;1stExon;5'UTR	rs1372153	70365909	-13085	7.07844e-09	No	No			No
8	72466247	cg08915632			rs16937647	72468670	2423	7.90721e-09	No	No			No
8	76455396	cg23248208	HNF4G	Body	rs7824807	76514314	58918	5.49464e-12	No	No			No
8	78996279	cg00738934			rs33987699	78953437	-42842	4.62241e-87	No	No			Yes	1.22485e-17	Yes
8	87082023	cg20982735	PSKH2	TSS200	rs16876450	87058695	-23328	4.26266e-10	No	Yes	1.55187e-05	Yes	No
8	98880860	cg10039928	MATN2;MATN2	TSS1500;TSS1500	rs34382957	98880043	-817	2.65204e-15	No	No			No
8	102263157	cg21399717			rs16899075	102189812	-73345	3.0034e-10	No	Yes	5.41588e-07	Yes	No
8	118662568	cg09430518			rs218009	118716275	53707	1.25134e-09	No	Yes	9.03137e-10	Yes	No
8	126100743	cg08270491	KIAA0196	5'UTR	rs12546285	126085586	-15157	1.32733e-15	No	Yes	6.80169e-11	Yes	No
8	126100743	cg08270491	KIAA0196	5'UTR	rs12544146	126172340	71597	4.563e-11	Yes	Yes	0.138755	No	No
8	130089463	cg14866167			rs6470693	130057289	-32174	3.97518e-13	Yes	Yes	4.45984e-05	Yes	No
8	130089463	cg14866167			rs10956469	130222281	132818	1.41428e-10	No	Yes	0.00144723	No	No
8	133967862	cg00776405	TG	Body	rs4361742	133946199	-21663	3.32102e-27	No	Yes	6.15809e-17	Yes	No
8	133967862	cg00776405	TG	Body	rs2739075	133964112	-3750	3.70781e-19	No	Yes	2.24219e-12	Yes	No
8	134105078	cg08911152	TG;SLA;SLA	Body;Body;5'UTR	rs6997874	134112718	7640	5.74036e-15	No	No			No
8	135056370	cg14640466			rs112466685	135073213	16843	3.91619e-09	No	No			No
8	142401373	cg10118557			rs7824029	142412478	11105	2.71864e-12	No	No			Yes	0.00704181	No
8	142401534	cg17903548			rs7824029	142412478	10944	8.79166e-26	No	No			No
8	144367265	cg13283845			rs9644250	144387780	20515	5.51528e-58	No	No			No
8	144367265	cg13283845			rs13260269	144388860	21595	1.00728e-18	No	No			No
8	144367392	cg19657945			rs9644250	144387780	20388	6.10122e-54	No	No			No
8	144367392	cg19657945			rs13260269	144388860	21468	1.36633e-18	No	No			No
8	144372932	cg24107665	ZNF696	TSS1500	rs76499733	144366007	-6925	3.85007e-09	No	No			No
8	144372932	cg24107665	ZNF696	TSS1500	rs13260269	144388860	15928	4.02623e-09	Yes	No			No
8	144417263	cg24596472	TOP1MT	TSS1500	rs2450746	144429605	12342	3.60736e-26	No	Yes	1.49934e-17	Yes	No
8	144417263	cg24596472	TOP1MT	TSS1500	rs71520508	144445972	28709	1.07023e-09	No	Yes	1.087e-08	Yes	No
8	144417263	cg24596472	TOP1MT	TSS1500	rs13275994	144463267	46004	2.40631e-47	No	Yes	1.2671e-34	Yes	No
8	144417848	cg13153661	TOP1MT	TSS1500	rs2450746	144429605	11757	2.63913e-15	No	Yes	1.17943e-14	Yes	No
8	144417848	cg13153661	TOP1MT	TSS1500	rs71520508	144445972	28124	3.26875e-14	Yes	Yes	3.10703e-09	Yes	No
8	144417848	cg13153661	TOP1MT	TSS1500	rs13275994	144463267	45419	2.12977e-21	No	Yes	3.49289e-20	Yes	No
8	144437507	cg22123784			rs2450746	144429605	-7902	3.20924e-28	No	Yes	2.26541e-26	Yes	No
8	144437507	cg22123784			rs71520508	144445972	8465	9.70636e-13	Yes	Yes	4.02268e-09	Yes	No
8	144437507	cg22123784			rs3814772	144465285	27778	4.69779e-10	No	Yes	3.71022e-08	Yes	No
8	144441955	cg01145119			rs7817165	144425221	-16734	4.88153e-12	No	No			No
8	144441955	cg01145119			rs2450746	144429605	-12350	5.38283e-09	No	No			No
8	144917532	cg02658043	NRBP2	3'UTR	rs6558394	144893084	-24448	2.3052e-15	Yes	Yes	1.09463e-12	Yes	Yes	6.93835e-07	Yes
8	145014989	cg03958308	PLEC1;PLEC1;PLEC1;PLEC1;PLEC1;PLEC1;PLEC1;PLEC1	Body;Body;Body;Body;TSS1500;Body;Body;Body	rs55786556	145027210	12221	4.4063e-21	No	No			No
8	145118628	cg17475774			rs6558295	145139522	20894	2.73095e-10	No	No			No
8	145118628	cg17475774			rs4977193	145171003	52375	1.30715e-15	No	No			No
8	145118628	cg17475774			rs7015127	145174956	56328	1.05936e-13	No	No			No
8	145748548	cg14739437	LRRC24;LRRC14	Body;3'UTR	rs1063739	145729727	-18821	1.74696e-13	No	No			No
8	145748548	cg14739437	LRRC24;LRRC14	Body;3'UTR	rs9071	145750506	1958	4.7197e-09	No	No			No
8	145748548	cg14739437	LRRC24;LRRC14	Body;3'UTR	rs2976602	145845112	96564	6.48386e-11	No	No			No
8	145749887	cg05358723	LRRC24;LRRC14	Body;3'UTR	rs1055167	145710386	-39501	5.86549e-10	No	No			No
8	145749887	cg05358723	LRRC24;LRRC14	Body;3'UTR	rs7387910	145716846	-33041	4.31812e-10	No	No			No
8	145749887	cg05358723	LRRC24;LRRC14	Body;3'UTR	rs9071	145750506	619	2.44083e-09	No	No			No
8	145750363	cg19682134	LRRC14;LRRC24	3'UTR;5'UTR	rs2721197	145727705	-22658	4.42051e-09	No	Yes	2.70325e-07	Yes	No
8	145750363	cg19682134	LRRC14;LRRC24	3'UTR;5'UTR	rs4251691	145737816	-12547	1.24591e-16	No	Yes	7.5779e-12	Yes	No
8	145750363	cg19682134	LRRC14;LRRC24	3'UTR;5'UTR	rs9071	145750506	143	2.8885e-09	No	Yes	8.4186e-07	Yes	No
8	145751956	cg06341195	LRRC24;MGC70857	5'UTR;3'UTR	rs9071	145750506	-1450	1.27848e-43	No	Yes	1.43569e-28	Yes	No
8	145751956	cg06341195	LRRC24;MGC70857	5'UTR;3'UTR	rs2620639	145766894	14938	9.76721e-09	No	Yes	3.50869e-07	Yes	No
8	145752292	cg00688297	LRRC24;MGC70857	5'UTR;3'UTR	rs9071	145750506	-1786	4.4572e-21	No	Yes	1.29014e-15	Yes	No
8	145752292	cg00688297	LRRC24;MGC70857	5'UTR;3'UTR	rs2721180	145758331	6039	3.88957e-10	No	Yes	3.1742e-05	Yes	No
8	145752587	cg05828690	LRRC24;MGC70857	TSS200;3'UTR	rs2721138	145750138	-2449	3.68198e-21	No	No			No
8	145752587	cg05828690	LRRC24;MGC70857	TSS200;3'UTR	rs2721180	145758331	5744	3.07607e-09	No	No			No
8	145753896	cg05419198	MGC70857;LRRC24	Body;TSS1500	rs9071	145750506	-3390	1.0567e-19	No	No			No
8	145754126	cg12502823	MGC70857	Body	rs9071	145750506	-3620	8.38891e-17	No	Yes	2.70661e-22	Yes	No
8	145754126	cg12502823	MGC70857	Body	rs2620639	145766894	12768	2.92183e-13	No	Yes	1.25906e-13	Yes	No
8	145759815	cg23359385	KIAA1688	Body	rs2721180	145758331	-1484	1.76296e-10	No	Yes	2.57101e-12	Yes	No
8	145759815	cg23359385	KIAA1688	Body	rs57857229	145830123	70308	3.89094e-14	No	Yes	0.00056986	No	No
8	146015804	cg24599650	RPL8;RPL8	Body;Body	rs2955229	146024446	8642	8.81213e-54	No	No			No
8	146228404	cg12457210	ZNF252;C8orf77	TSS200;Body	rs10100911	146214464	-13940	3.82244e-09	No	No			No
9	503937	cg24643417	KANK1	TSS1500	rs58134599	498270	-5667	2.10422e-31	No	Yes	1.09573e-13	Yes	No
9	826657	cg14021170			rs7864143	821221	-5436	1.1113e-08	No	Yes	0.00154721	No	No
9	33240960	cg04103317	SUGT1P1;SPINK4	Body;Body	rs696284	33202548	-38412	2.30362e-11	No	Yes	7.31825e-11	Yes	Yes	0.000125867	Yes
9	35079141	cg04961911	FANCG	Body	rs10972288	35023510	-55631	3.39786e-17	No	No			No
9	82286351	cg14179288	TLE4	Body	rs4242612	82237934	-48417	1.4445e-22	No	Yes	1.13773e-20	Yes	Yes	6.10496e-06	Yes
9	82286351	cg14179288	TLE4	Body	rs10746593	82287819	1468	4.14499e-21	No	Yes	3.27373e-14	Yes	Yes	1.64317e-08	Yes
9	88649943	cg14574047	GOLM1;GOLM1	Body;Body	rs474752	88543513	-106430	1.46577e-11	No	Yes	1.5655e-14	Yes	No
9	93799278	cg14435550			rs10991750	93804677	5399	3.25938e-10	No	No			No
9	93799798	cg14187724			rs12346333	93790969	-8829	2.6741e-10	No	No			No
9	94868003	cg13421753	SPTLC1;SPTLC1	Body;Body	rs9774945	94710847	-157156	1.44944e-10	No	Yes	1.60819e-13	Yes	No
9	94868003	cg13421753	SPTLC1;SPTLC1	Body;Body	rs59895308	94747218	-120785	2.62364e-22	No	Yes	1.55364e-35	Yes	No
9	95899302	cg13713821			rs7039090	95894640	-4662	4.46919e-20	No	Yes	2.46253e-19	Yes	No
9	100000026	cg14625636	KIAA1529	TSS1500	rs10981890	100149826	149800	3.40056e-10	No	Yes	1.33999e-09	Yes	No
9	100000033	cg13713218	KIAA1529	TSS1500	rs10981890	100149826	149793	9.36281e-10	No	Yes	9.7932e-09	Yes	No
9	110764967	cg14157578			rs10979158	110760000	-4967	4.97328e-23	No	Yes	1.48442e-21	Yes	No
9	112078580	cg14306058	EPB41L4B;EPB41L4B	Body;Body	rs55921923	112093863	15283	6.34355e-29	No	Yes	3.30345e-22	Yes	Yes	1.17448e-05	Yes
9	119748106	cg14564229	ASTN2;ASTN2;ASTN2	Body;Body;Body	rs10817980	119784980	36874	3.83137e-11	No	Yes	1.18766e-05	Yes	No
9	123604514	cg21717724	PSMD5;LOC253039	Body;TSS1500	rs1056567	123632045	27531	5.34147e-10	No	Yes	9.59041e-12	Yes	No
9	123605666	cg09419670	PSMD5;LOC253039	TSS1500;Body	rs4837796	123610288	4622	1.32666e-104	No	Yes	8.28216e-109	Yes	No
9	130550240	cg00340349	CDK9	Body	rs12379987	130561688	11448	1.52709e-40	No	No			No
9	132228647	cg14143304			rs968477	132241861	13214	1.24766e-09	No	No			No
9	133768966	cg03924115	QRFP	1stExon	rs6597647	133771887	2921	2.38753e-09	No	No			No
9	133769184	cg01000188	QRFP	1stExon	rs2229070	133760029	-9155	6.26304e-09	No	No			No
9	136567064	cg05493344	SARDH;SARDH	Body;Body	rs1548362	136551550	-15514	4.88358e-09	No	No			No
9	137270186	cg13941235	RXRA	Body	rs11185657	137239911	-30275	2.01557e-09	No	Yes	1.59893e-06	Yes	No
9	139138057	cg14150774	QSOX2	TSS1500	rs10858245	139096898	-41159	1.20977e-08	No	No			No
9	140703588	cg14469972	EHMT1	Body	rs11137242	140696524	-7064	9.68424e-16	No	Yes	2.90923e-11	Yes	No
9	140703637	cg12872489	EHMT1	Body	rs11137242	140696524	-7113	1.12912e-20	No	Yes	4.89298e-15	Yes	No
10	497316	cg04926193	DIP2C	Body	rs7915562	465542	-31774	1.02559e-20	No	No			No
10	497316	cg04926193	DIP2C	Body	rs12414361	470746	-26570	2.1649e-24	No	No			No
10	603950	cg23027329	DIP2C	Body	rs816646	592283	-11667	5.30408e-20	No	No			Yes	8.14203e-07	Yes
10	603950	cg23027329	DIP2C	Body	rs12573812	608011	4061	9.45896e-38	No	No			Yes	1.48346e-08	Yes
10	1251771	cg20205188	ADARB2	Body	rs3750677	1263076	11305	5.46618e-25	No	Yes	1.40516e-36	Yes	No
10	1251771	cg20205188	ADARB2	Body	rs11250347	1271667	19896	7.97902e-12	No	Yes	6.8423e-07	Yes	No
10	3133556	cg24754223	PFKP	Body	rs10903962	3138339	4783	2.79268e-10	No	Yes	2.39964e-15	Yes	No
10	12750368	cg13224914	CAMK1D;CAMK1D	Body;Body	rs10906213	12758062	7694	1.76074e-12	No	No			No
10	16859367	cg14835575	RSU1;RSU1;RSU1;RSU1	1stExon;5'UTR;5'UTR;1stExon	rs35834078	16831096	-28271	5.12235e-09	No	Yes	0.00179862	No	Yes	0.900128	No
10	16859644	cg23933602	RSU1;RSU1	TSS200;TSS200	rs1797077	16853252	-6392	6.58156e-30	No	Yes	1.15593e-26	Yes	Yes	2.4587e-13	Yes
10	22717154	cg13379757			rs1539322	22705775	-11379	1.34223e-15	No	No			No
10	22725451	cg16913841			rs10508646	22751254	25803	1.90426e-11	No	No			No
10	22766320	cg15772157			rs4748816	22855237	88917	5.3801e-09	No	No			No
10	22766861	cg02947450			rs7068522	22744743	-22118	1.46563e-11	No	Yes	1.70317e-12	Yes	No
10	22767076	cg05124243			rs7068522	22744743	-22333	2.2718e-11	No	No			No
10	27546458	cg25178900			rs10829221	27567902	21444	3.08339e-15	No	Yes	3.03591e-16	Yes	No
10	29480551	cg03764364			rs476806	29476982	-3569	5.40299e-10	No	No			No
10	29480551	cg03764364			rs805621	29483004	2453	5.11924e-14	No	No			No
10	29545279	cg22840887			rs11007491	29554384	9105	2.78715e-11	No	No			No
10	31607153	cg24861272	ZEB1;ZEB1;ZEB1;LOC220930;ZEB1	TSS1500;TSS1500;TSS1500;Body;TSS1500	rs7896086	31812126	204973	7.3132e-09	No	No			No
10	34344580	cg19848924			rs1780423	34327401	-17179	2.78577e-33	No	Yes	6.907e-33	Yes	Yes	7.21026e-12	Yes
10	44789589	cg22789769			rs61857506	44745915	-43674	6.64352e-15	No	No			No
10	44789589	cg22789769			rs800323	44801673	12084	8.0157e-24	No	No			No
10	45374841	cg06012872			rs7082489	45383275	8434	1.91962e-46	No	No			No
10	45374906	cg20638675			rs7082489	45383275	8369	9.80296e-47	No	No			No
10	45642600	cg00541500	LOC100133308	Body	rs2115819	45901089	258489	4.13613e-09	No	Yes	0.00309242	No	No
10	64431533	cg27076160	ZNF365;ZNF365	3'UTR;3'UTR	rs4745873	64413468	-18065	2.04918e-16	No	Yes	1.75956e-10	Yes	No
10	64431533	cg27076160	ZNF365;ZNF365	3'UTR;3'UTR	rs10219104	64420972	-10561	1.19959e-14	No	Yes	1.00161e-08	Yes	No
10	75936982	cg11480019	ADK;ADK	Body;Body	rs1874150	75867633	-69349	2.53528e-13	No	No			No
10	75936982	cg11480019	ADK;ADK	Body;Body	rs7904207	75884474	-52508	4.65463e-13	No	No			No
10	84983301	cg19021428			rs1832591	84980576	-2725	2.54391e-10	No	Yes	0.0630978	No	No
10	87898692	cg07934434	GRID1	Body	rs11201890	87886862	-11830	4.13727e-11	No	Yes	0.000337588	No	Yes	0.000570263	No
10	93171002	cg06520331	LOC100188947;HECTD2;HECTD2	Body;Body;Body	rs7911332	93154008	-16994	5.62485e-13	No	No			No
10	93171002	cg06520331	LOC100188947;HECTD2;HECTD2	Body;Body;Body	rs12261527	93288659	117657	2.86698e-09	No	No			No
10	94180046	cg18303477			rs2259087	94155014	-25032	2.74247e-26	No	Yes	1.18221e-22	Yes	No
10	95197126	cg18082515	MYOF;MYOF	Body;Body	rs12254006	95226749	29623	3.65571e-11	No	Yes	0.0023751	No	No
10	106035168	cg23659134	GSTO2	Body	rs157077	106037894	2726	6.58475e-49	No	Yes	1.84444e-35	Yes	No
10	115059021	cg08917117			rs12414165	115039609	-19412	6.85145e-49	No	No			No
10	118654150	cg00750430	KIAA1598;KIAA1598	Body;Body	rs10886017	118672531	18381	3.3947e-11	No	No			No
10	126842580	cg04764907	CTBP2;CTBP2	5'UTR;5'UTR	rs10510141	126818270	-24310	3.95884e-09	No	Yes	0.0027313	No	No
10	126844994	cg23992194	CTBP2;CTBP2	5'UTR;5'UTR	rs74163353	126838792	-6202	3.79524e-11	No	Yes	0.0186734	No	No
10	126845714	cg27488007	CTBP2;CTBP2	5'UTR;5'UTR	rs12766920	126855062	9348	2.29129e-09	No	No			No
10	128947230	cg14939821	DOCK1;FAM196A	Body;Body	rs2483859	128913309	-33921	1.62685e-09	No	Yes	0.000325828	No	No
10	128995134	cg04128746	FAM196A;DOCK1	TSS1500;Body	rs2489391	128947895	-47239	1.56337e-18	No	Yes	2.7738e-09	Yes	No
10	128995192	cg24053748	FAM196A;DOCK1	TSS1500;Body	rs12260274	128905111	-90081	3.27964e-09	No	Yes	1.89027e-07	Yes	No
10	133195086	cg03798045			rs7084272	133194956	-130	1.70466e-12	No	No			No
10	134263487	cg24055178			rs12264713	134258192	-5295	5.91414e-11	No	Yes	3.42459e-11	Yes	No
10	134263487	cg24055178			rs4880377	134260131	-3356	2.34001e-11	No	Yes	1.27091e-09	Yes	No
10	134724823	cg23693569			rs36049910	134695278	-29545	8.90305e-25	No	No			No
10	134724823	cg23693569			rs1986520	134697662	-27161	1.1856e-24	No	No			No
10	134876495	cg04194432			rs12256887	134883085	6590	1.09987e-37	No	No			No
10	135381914	cg20169779	SYCE1	5'UTR	rs6413432	135348544	-33370	1.2375e-08	No	No			No
11	2187921	cg21191514	TH;TH;TH	Body;Body;Body	rs3842756	2180772	-7149	7.11735e-10	No	Yes	3.83965e-07	Yes	Yes	0.0748703	No
11	2188061	cg23951474	TH;TH;TH	Body;Body;Body	rs67225004	2211162	23101	2.70502e-09	No	Yes	5.1569e-06	Yes	Yes	1.08501e-06	Yes
11	2321842	cg23929682	C11orf21;TSPAN32;C11orf21	Body;TSS1500;Body	rs55648810	2324347	2505	5.95999e-09	No	No			No
11	2410796	cg24752563	CD81	Body	rs800136	2395211	-15585	4.32105e-31	No	Yes	2.62437e-33	Yes	No
11	2594840	cg13145504	KCNQ1;KCNQ1	Body;Body	rs12804487	2610466	15626	3.57538e-10	No	Yes	5.89474e-08	Yes	No
11	4113452	cg06912304	STIM1	3'UTR	rs7935824	4046900	-66552	3.3232e-15	No	Yes	3.92931e-16	Yes	No
11	7709186	cg25833922			rs7118417	7709553	367	7.39302e-43	No	Yes	3.49976e-32	Yes	Yes	2.67873e-22	Yes
11	12031099	cg01286655	DKK3;DKK3;DKK3	TSS1500;TSS200;TSS1500	rs78978401	12032366	1267	5.35145e-10	No	No			No
11	12380057	cg09673570	MICALCL	3'UTR	rs1948472	12379245	-812	1.86035e-52	No	Yes	4.59026e-19	Yes	No
11	13302098	cg13286116	ARNTL;ARNTL;ARNTL	5'UTR;5'UTR;5'UTR	rs7117317	13278809	-23289	4.77103e-14	No	Yes	3.76668e-10	Yes	No
11	13302098	cg13286116	ARNTL;ARNTL;ARNTL	5'UTR;5'UTR;5'UTR	rs4757141	13307095	4997	7.95783e-14	No	Yes	4.06886e-06	Yes	No
11	33746426	cg09864245	CD59;CD59;CD59;CD59	5'UTR;5'UTR;5'UTR;5'UTR	rs831633	33740780	-5646	5.05338e-17	No	No			No
11	44338707	cg02785814			rs1454075	44340618	1911	1.09842e-10	No	Yes	2.0866e-12	Yes	No
11	45879730	cg23097878	CRY2;CRY2	Body;Body	rs11038673	45846619	-33111	1.62449e-12	No	Yes	2.42995e-14	Yes	Yes	0.00380422	No
11	45879730	cg23097878	CRY2;CRY2	Body;Body	rs7121775	45864323	-15407	3.47441e-11	No	Yes	0.000133605	No	Yes	0.830096	No
11	46121221	cg14394264	PHF21A;PHF21A	5'UTR;5'UTR	rs11038739	46017895	-103326	1.05556e-08	No	No			No
11	46121221	cg14394264	PHF21A;PHF21A	5'UTR;5'UTR	rs6485660	46071727	-49494	6.50923e-13	No	No			No
11	46121221	cg14394264	PHF21A;PHF21A	5'UTR;5'UTR	rs10838565	46131138	9917	7.49764e-15	No	No			No
11	46351906	cg12389611			rs56087478	46313951	-37955	1.21402e-09	No	Yes	1.96e-06	Yes	No
11	46351906	cg12389611			rs61882674	46352266	360	7.10968e-12	No	Yes	2.40048e-05	Yes	No
11	47213116	cg10938684			rs2291444	47179143	-33973	7.08269e-36	No	No			No
11	47213116	cg10938684			rs12807887	47218957	5841	1.1873e-08	No	No			No
11	47736132	cg25800328	AGBL2	Body	rs7925299	47443594	-292538	8.0458e-25	No	Yes	1.86501e-22	Yes	No
11	47736132	cg25800328	AGBL2	Body	rs10838769	47825333	89201	1.09426e-41	No	Yes	9.50758e-56	Yes	No
11	56467944	cg00045227	OR8U8;OR9G9;OR9G1	Body;1stExon;1stExon	rs11228702	56420211	-47733	8.76145e-10	No	Yes	2.57703e-09	Yes	No
11	56467944	cg00045227	OR8U8;OR9G9;OR9G1	Body;1stExon;1stExon	rs11228738	56477404	9460	2.81383e-27	No	Yes	3.12765e-22	Yes	No
11	57056613	cg05954192			rs10896607	57106459	49846	5.42088e-22	No	No			No
11	58941415	cg07745373	DTX4	Body	rs7950880	58871812	-69603	1.94583e-13	No	Yes	0.00211238	No	No
11	60789647	cg13520651			rs61899220	60770733	-18914	1.79066e-18	No	No			No
11	60789647	cg13520651			rs12417503	60785463	-4184	1.31575e-08	No	No			No
11	61388864	cg17271269	RPLP0P2	Body	rs872456	61446983	58119	1.05268e-08	No	Yes	8.2291e-06	Yes	No
11	64116165	cg12797157	CCDC88B	Body	rs1199047	64118183	2018	1.76886e-59	No	Yes	4.553e-68	Yes	No
11	64116279	cg01998806	CCDC88B	Body	rs1199047	64118183	1904	4.43931e-61	No	Yes	3.5383e-67	Yes	No
11	64387923	cg19131476	NRXN2;NRXN2;NRXN2	Body;Body;Body	rs561193	64353029	-34894	8.46547e-15	No	Yes	8.53923e-14	Yes	Yes	2.2038e-07	Yes
11	64387923	cg19131476	NRXN2;NRXN2;NRXN2	Body;Body;Body	rs12224611	64383302	-4621	2.38409e-12	No	Yes	3.4392e-05	Yes	Yes	0.00217888	No
11	66102686	cg12062782	RIN1	Body	rs10791872	66138434	35748	1.35938e-71	No	Yes	1.5335e-59	Yes	No
11	66300458	cg04006266	BBS1	3'UTR	rs531490	66324360	23902	4.75813e-19	No	No			No
11	66317822	cg12208638	ACTN3	Body	rs74869459	66296569	-21253	1.08979e-24	No	No			No
11	66362959	cg24851651	CCS	Body	rs12805133	66483265	120306	2.37909e-40	No	No			Yes	6.0973e-06	Yes
11	67350195	cg23725454	GSTP1	TSS1500	rs1695	67352689	2494	9.43915e-09	No	Yes	9.53089e-10	Yes	No
11	67350326	cg25866895	GSTP1	TSS1500	rs4930203	67336105	-14221	2.8929e-14	No	Yes	2.05454e-07	Yes	No
11	67350326	cg25866895	GSTP1	TSS1500	rs1824713	67391988	41662	2.36489e-10	No	Yes	3.58688e-05	Yes	No
11	68856225	cg01385198	TPCN2	3'UTR	rs4930650	68858264	2039	1.63851e-26	No	No			No
11	69237550	cg24478926			rs4980785	69234494	-3056	3.58023e-22	No	Yes	8.25586e-11	Yes	Yes	6.38439e-07	Yes
11	73061896	cg02391615	ARHGEF17	Body	rs7105681	73059341	-2555	1.40974e-13	No	No			No
11	73061896	cg02391615	ARHGEF17	Body	rs947837	73080405	18509	1.48232e-09	No	No			No
11	73357183	cg26776957	PLEKHB1;PLEKHB1;PLEKHB1;PLEKHB1	TSS200;TSS200;TSS1500;TSS1500	rs666839	73346041	-11142	7.89799e-24	No	Yes	5.15259e-14	Yes	No
11	73357183	cg26776957	PLEKHB1;PLEKHB1;PLEKHB1;PLEKHB1	TSS200;TSS200;TSS1500;TSS1500	rs10437752	73654423	297240	9.00952e-10	No	Yes	1.76802e-06	Yes	No
11	76327232	cg03807330			rs58107908	76316775	-10457	6.64585e-14	No	No			No
11	78616440	cg17996830	ODZ4	Body	rs520998	78641698	25258	1.61786e-14	No	Yes	1.778e-10	Yes	Yes	0.0168985	No
11	86651225	cg11845292			rs61903834	86678545	27320	9.58488e-09	No	No			No
11	89220647	cg01436723	NOX4;NOX4;NOX4;NOX4	Body;Body;Body;Body	rs1436454	89221694	1047	1.87602e-09	No	No			No
11	105169034	cg07243138			rs61357948	105137969	-31065	1.23298e-09	No	No			No
11	105169034	cg07243138			rs116291295	105220818	51784	2.68128e-13	No	No			No
11	113262625	cg05590274	ANKK1	Body	rs2734836	113291239	28614	3.89392e-12	No	No			No
11	116723030	cg04087571	SIK3	Body	rs5096	116693095	-29935	3.08779e-19	No	Yes	4.48932e-07	Yes	No
11	116723030	cg04087571	SIK3	Body	rs80273401	116908706	185676	3.6952e-10	No	Yes	1.9677e-10	Yes	No
11	116969690	cg20608306	SIK3	TSS1500	rs2289893	116720089	-249601	4.14862e-09	No	Yes	1.52069e-05	Yes	Yes	0.00147698	No
11	116969690	cg20608306	SIK3	TSS1500	rs7106437	116992076	22386	8.96204e-09	Yes	Yes	0.00402177	No	Yes	0.000277543	No
11	117069780	cg11861562	TAGLN;TAGLN	TSS1500;TSS1500	rs473172	116807970	-261810	6.91961e-10	No	No			No
11	117069780	cg11861562	TAGLN;TAGLN	TSS1500;TSS1500	rs10790175	117034729	-35051	7.11005e-21	No	No			No
11	117070046	cg16524733	TAGLN;TAGLN;TAGLN;TAGLN	5'UTR;1stExon;5'UTR;1stExon	rs473172	116807970	-262076	6.5992e-09	No	No			No
11	117070046	cg16524733	TAGLN;TAGLN;TAGLN;TAGLN	5'UTR;1stExon;5'UTR;1stExon	rs7113829	116890259	-179787	1.15511e-10	No	No			No
11	118100782	cg25155064	MPZL3	Body	rs17121882	118081468	-19314	1.33833e-08	No	No			No
11	124613956	cg26069044	NRGN;NRGN	Body;Body	rs12278912	124612159	-1797	2.29971e-38	No	Yes	9.37072e-43	Yes	Yes	2.09279e-17	Yes
11	132807102	cg12264934	OPCML;OPCML	Body;Body	rs6590669	132825637	18535	2.40766e-09	No	No			No
12	10242785	cg18924562	CLEC1A	Body	rs6416262	10236921	-5864	9.14736e-12	No	No			No
12	10261522	cg20717053			rs7979762	10246296	-15226	1.64076e-12	No	Yes	9.73745e-14	Yes	Yes	0.166345	No
12	10560602	cg10195814	KLRC4	Body	rs2617164	10547338	-13264	9.01992e-14	No	No			No
12	10608067	cg20047055	KLRC1;KLRC1	TSS1500;TSS1500	rs2734440	10602077	-5990	5.48745e-11	No	No			No
12	10789214	cg13175739	STYK1	5'UTR	rs10772291	10643221	-145993	2.78823e-09	No	Yes	4.42136e-08	Yes	No
12	11080457	cg20188490	PRH2;PRH2;PRR4;PRH1	TSS1500;TSS1500;Body;5'UTR	rs61914781	11024367	-56090	6.22133e-09	No	Yes	8.58581e-07	Yes	No
12	11080457	cg20188490	PRH2;PRH2;PRR4;PRH1	TSS1500;TSS1500;Body;5'UTR	rs10772417	11170091	89634	3.7547e-18	No	Yes	1.21189e-09	Yes	No
12	11080457	cg20188490	PRH2;PRH2;PRR4;PRH1	TSS1500;TSS1500;Body;5'UTR	rs66739833	11192507	112050	8.65482e-16	No	Yes	9.30825e-09	Yes	No
12	11463379	cg14076161	PRB4	TSS200	rs10772417	11170091	-293288	1.86852e-09	No	No			No
12	11463379	cg14076161	PRB4	TSS200	rs7315455	11185069	-278310	3.6653e-09	No	No			No
12	11700321	cg18232235			rs7956437	11697835	-2486	4.05249e-50	No	Yes	3.38741e-48	Yes	No
12	11700343	cg19651115			rs7956437	11697835	-2508	2.76494e-36	No	Yes	1.01936e-36	Yes	No
12	11700489	cg06202470			rs7956437	11697835	-2654	1.10643e-56	No	Yes	1.53295e-53	Yes	No
12	34491090	cg08821431			rs11522826	34575004	83914	6.63217e-11	No	No			No
12	34844955	cg21166143			rs11494897	34782914	-62041	4.2554e-12	No	Yes	7.16772e-44	Yes	No
12	38449116	cg15368222			rs2703698	38058883	-390233	4.50908e-13	No	Yes	8.42913e-05	No	No
12	39539408	cg09788416			rs1562727	39447707	-91701	4.57646e-09	No	No			No
12	47219626	cg15584813	SLC38A4;SLC38A4	5'UTR;5'UTR	rs7953450	46789856	-429770	2.38418e-09	No	Yes	0.000114405	No	No
12	47219626	cg15584813	SLC38A4;SLC38A4	5'UTR;5'UTR	rs10880971	46839498	-380128	1.12722e-10	No	Yes	0.00422252	No	No
12	47219737	cg11146691	SLC38A4;SLC38A4;SLC38A4;SLC38A4	1stExon;5'UTR;1stExon;5'UTR	rs11833236	46746106	-473631	5.39195e-09	No	Yes	0.0632169	No	No
12	47219737	cg11146691	SLC38A4;SLC38A4;SLC38A4;SLC38A4	1stExon;5'UTR;1stExon;5'UTR	rs10880971	46839498	-380239	5.93426e-14	No	Yes	0.188304	No	No
12	47219793	cg17501823	SLC38A4;SLC38A4	TSS200;TSS200	rs7953450	46789856	-429937	1.36145e-11	No	Yes	0.0295936	No	No
12	47219793	cg17501823	SLC38A4;SLC38A4	TSS200;TSS200	rs4768723	46845724	-374069	2.76191e-12	No	Yes	0.0594215	No	No
12	47219797	cg21428710	SLC38A4;SLC38A4	TSS200;TSS200	rs11613912	46739740	-480057	3.09921e-09	No	Yes	8.71706e-05	No	No
12	47219797	cg21428710	SLC38A4;SLC38A4	TSS200;TSS200	rs4768723	46845724	-374073	3.70779e-11	No	Yes	0.0739885	No	No
12	47219821	cg22049899	SLC38A4;SLC38A4	TSS200;TSS200	rs7953450	46789856	-429965	9.41484e-12	No	No			No
12	47219821	cg22049899	SLC38A4;SLC38A4	TSS200;TSS200	rs10880971	46839498	-380323	7.71521e-12	No	No			No
12	47219841	cg07601320	SLC38A4;SLC38A4	TSS200;TSS200	rs7953450	46789856	-429985	9.66331e-13	No	Yes	0.0101119	No	No
12	47219841	cg07601320	SLC38A4;SLC38A4	TSS200;TSS200	rs10880971	46839498	-380343	1.37077e-12	No	Yes	0.0132531	No	No
12	52208872	cg00549601			rs303820	52212428	3556	8.96269e-12	No	Yes	2.53615e-09	Yes	No
12	52208872	cg00549601			rs10876210	52219882	11010	1.54299e-10	No	Yes	1.66538e-06	Yes	No
12	52208899	cg20077028			rs303820	52212428	3529	1.37007e-12	No	Yes	9.00817e-08	Yes	No
12	52208899	cg20077028			rs303818	52216897	7998	2.78166e-11	No	Yes	8.10083e-06	Yes	No
12	52430400	cg03240059			rs2603761	52444777	14377	1.67337e-09	No	No			No
12	52482292	cg06715628			rs11503936	52487792	5500	7.15523e-28	No	Yes	9.71839e-27	Yes	No
12	53230033	cg16919680			rs10876355	53229902	-131	4.7084e-23	No	Yes	2.43811e-24	Yes	No
12	53230033	cg16919680			rs11170285	53235675	5642	2.68349e-16	No	Yes	7.08539e-19	Yes	No
12	53358946	cg14581129			rs10783550	53347915	-11031	3.19498e-17	No	Yes	2.74496e-15	Yes	No
12	53359155	cg05393297			rs11609512	53338804	-20351	1.39046e-17	No	Yes	3.71166e-14	Yes	No
12	53359317	cg25025879			rs10783550	53347915	-11402	1.14706e-16	No	No			No
12	53359506	cg16329197			rs10783550	53347915	-11591	3.68204e-18	No	Yes	2.64916e-17	Yes	No
12	53492662	cg23841186	IGFBP6	Body	rs7977070	53470777	-21885	2.92295e-10	No	No			Yes	1.46761e-06	Yes
12	53592259	cg20135711	ITGB7	Body	rs11170448	53547987	-44272	1.20541e-13	No	Yes	4.14282e-09	Yes	Yes	0.000120032	Yes
12	54954941	cg16643603	PDE1B;PDE1B	TSS200;Body	rs10876566	54952742	-2199	4.59682e-13	No	No			No
12	55379228	cg07880109	KIAA0748	TSS1500	rs34239716	55358220	-21008	1.13589e-16	No	Yes	2.24207e-18	Yes	No
12	55379228	cg07880109	KIAA0748	TSS1500	rs12318106	55368813	-10415	5.36828e-11	No	Yes	1.57144e-14	Yes	No
12	56623942	cg12745325	SLC39A5;SLC39A5	5'UTR;TSS1500	rs35436573	56553009	-70933	3.26737e-10	No	Yes	9.16246e-05	No	No
12	57026411	cg12199011	BAZ2A	Body	rs10450	56984606	-41805	2.77912e-15	No	Yes	1.34846e-15	Yes	No
12	57026411	cg12199011	BAZ2A	Body	rs11171909	57012426	-13985	1.0577e-40	No	Yes	1.82901e-33	Yes	No
12	57026411	cg12199011	BAZ2A	Body	rs2958154	57065713	39302	1.4045e-09	No	Yes	1.719e-13	Yes	No
12	60673288	cg11742268			rs7136835	60697251	23963	4.41773e-10	No	No			No
12	65904983	cg23788418			rs11175796	65913947	8964	4.32138e-10	No	Yes	2.45605e-07	Yes	No
12	68978235	cg22540040			rs190718336	69005005	26770	2.01791e-81	No	Yes	2.55384e-56	Yes	No
12	72148251	cg05932702	RAB21	TSS1500	rs10879337	72182592	34341	1.68804e-12	No	No			Yes	0.00110016	No
12	72148281	cg10168894	RAB21	TSS1500	rs328748	72184827	36546	2.1704e-10	No	No			Yes	0.0001425	Yes
12	76414534	cg13380890			rs7297654	76413494	-1040	9.63805e-12	No	Yes	1.43431e-07	Yes	No
12	81099740	cg01581686			rs1163286	81087428	-12312	1.20083e-10	No	No			No
12	94070836	cg13102120	CRADD	TSS1500	rs11107140	94051465	-19371	4.83607e-11	No	Yes	4.60354e-08	Yes	No
12	110450643	cg12870014	ANKRD13A	Body	rs10850838	110278812	-171831	4.15568e-12	No	Yes	4.93691e-14	Yes	Yes	0.365409	No
12	110450643	cg12870014	ANKRD13A	Body	rs112866013	110281053	-169590	1.18177e-08	No	Yes	2.13906e-07	Yes	Yes	0.917094	No
12	110486919	cg10240950	C12orf76	Body	rs10850838	110278812	-208107	5.14032e-29	No	No			No
12	110486919	cg10240950	C12orf76	Body	rs115199894	110501577	14658	3.24694e-19	No	No			No
12	117354824	cg17765387	FBXW8;FBXW8	Body;Body	rs10850733	117380961	26137	4.51118e-13	No	Yes	0.000179737	No	Yes	0.00504166	No
12	123491781	cg25563625	PITPNM2	Body	rs10773000	123736084	244303	2.74114e-12	No	No			No
12	123595024	cg19120225	PITPNM2	TSS200	rs76691543	123861301	266277	1.90812e-11	No	No			No
12	123757860	cg09084244	CDK2AP1	TSS1500	rs6488868	123799974	42114	6.79295e-26	No	Yes	1.22293e-17	Yes	Yes	0.00420643	No
12	123757860	cg09084244	CDK2AP1	TSS1500	rs78985577	124393117	635257	3.20069e-09	No	Yes	0.0193897	No	Yes	0.400949	No
12	124744261	cg19781462			rs4765495	124739888	-4373	3.05916e-23	No	Yes	8.3076e-32	Yes	No
12	124744261	cg19781462			rs7133910	124748883	4622	7.48406e-13	No	Yes	3.88715e-13	Yes	No
12	125223679	cg03117611			rs921924	125221983	-1696	5.19616e-11	No	Yes	2.69207e-07	Yes	No
12	130932128	cg02126688	RIMBP2	Body	rs10848168	131123708	191580	6.12635e-09	No	Yes	0.00021027	No	No
12	130932128	cg02126688	RIMBP2	Body	rs7964640	131124885	192757	1.14879e-08	No	Yes	0.000232431	No	No
12	130936355	cg23373401	RIMBP2	Body	rs4759737	131116973	180618	1.63309e-10	No	Yes	1.80224e-07	Yes	No
12	130936355	cg23373401	RIMBP2	Body	rs10848167	131123623	187268	2.22832e-10	No	Yes	3.85068e-06	Yes	No
12	130940065	cg07703756	RIMBP2	Body	rs10082758	131116036	175971	1.93913e-26	No	Yes	4.57422e-19	Yes	No
12	130940065	cg07703756	RIMBP2	Body	rs7964640	131124885	184820	7.31076e-09	No	Yes	3.58002e-07	Yes	No
12	130961424	cg12115748	RIMBP2	Body	rs10848169	131124024	162600	7.87443e-12	No	No			No
12	130961424	cg12115748	RIMBP2	Body	rs10848170	131124071	162647	5.92807e-12	No	No			No
12	130961453	cg13802583	RIMBP2	Body	rs11061044	131114058	152605	1.95788e-12	No	Yes	7.27543e-17	Yes	No
12	130961453	cg13802583	RIMBP2	Body	rs4759737	131116973	155520	1.17391e-08	No	Yes	4.18432e-13	Yes	No
12	130998679	cg01302562	RIMBP2	5'UTR	rs931372	131120825	122146	2.19614e-14	No	Yes	1.27873e-11	Yes	No
12	130998679	cg01302562	RIMBP2	5'UTR	rs10848167	131123623	124944	8.89914e-19	No	Yes	9.94082e-14	Yes	No
12	131057342	cg11893127			rs931372	131120825	63483	4.33585e-11	No	Yes	7.7359e-06	Yes	No
12	131057342	cg11893127			rs10848167	131123623	66281	5.48504e-14	No	Yes	7.59473e-07	Yes	No
12	131118426	cg06777732			rs4293159	131115069	-3357	5.36784e-11	No	Yes	5.4382e-08	Yes	No
12	131118426	cg06777732			rs10848169	131124024	5598	7.12395e-25	No	Yes	3.70179e-24	Yes	No
12	131118432	cg08164151			rs7135823	131115861	-2571	2.27179e-35	No	Yes	1.57235e-35	Yes	No
12	131118432	cg08164151			rs10848169	131124024	5592	2.7557e-23	No	Yes	2.42309e-22	Yes	No
12	131118561	cg06712767			rs10082758	131116036	-2525	1.76917e-30	No	No			No
12	131118561	cg06712767			rs11061050	131129311	10750	4.11846e-10	No	No			No
12	131118654	cg14140673			rs7135823	131115861	-2793	4.62954e-29	No	Yes	1.43757e-34	Yes	No
12	131118654	cg14140673			rs10848169	131124024	5370	4.79464e-20	No	Yes	8.06997e-22	Yes	No
12	131124403	cg04115878			rs10848167	131123623	-780	2.26876e-14	No	Yes	1.14984e-12	Yes	No
12	131124403	cg04115878			rs10848168	131123708	-695	1.99055e-11	No	Yes	4.39532e-09	Yes	No
12	131142648	cg25198599			rs931372	131120825	-21823	4.24054e-09	No	Yes	0.000143116	No	No
12	131142648	cg25198599			rs10848167	131123623	-19025	1.57205e-11	No	Yes	1.58562e-06	Yes	No
12	131142708	cg03885975			rs10848167	131123623	-19085	3.56716e-10	No	No			No
12	131142708	cg03885975			rs10848169	131124024	-18684	1.2595e-10	No	No			No
12	131171031	cg05181941			rs7135823	131115861	-55170	4.51012e-09	No	Yes	1.00115e-10	Yes	No
12	131171031	cg05181941			rs10082758	131116036	-54995	1.79241e-09	No	Yes	2.21014e-12	Yes	No
12	131519906	cg13586425	GPR133	Body	rs11061292	131518981	-925	1.39763e-33	No	Yes	2.02525e-16	Yes	Yes	8.55464e-12	Yes
12	131519906	cg13586425	GPR133	Body	rs10848281	131577038	57132	1.01417e-08	Yes	Yes	2.43564e-05	Yes	Yes	0.0107757	No
12	131519998	cg25772418	GPR133	Body	rs11061292	131518981	-1017	1.36268e-39	No	Yes	2.99831e-21	Yes	Yes	3.48919e-13	Yes
12	132278430	cg09814354	SFRS8	Body	rs7306271	132205108	-73322	4.67253e-09	No	Yes	0.000191613	No	No
12	132278430	cg09814354	SFRS8	Body	rs4964992	132231712	-46718	5.91214e-09	No	Yes	0.00207348	No	No
12	132278430	cg09814354	SFRS8	Body	rs10902453	132297091	18661	1.86336e-11	No	Yes	1.51895e-08	Yes	No
12	132381902	cg15260428	ULK1	Body	rs4964879	132400309	18407	3.20094e-15	No	Yes	3.6427e-11	Yes	No
12	132381902	cg15260428	ULK1	Body	rs76744108	132402874	20972	5.00599e-15	No	Yes	7.36979e-05	No	No
12	132537251	cg06813297	EP400	Body	rs11546871	132401566	-135685	5.51148e-13	Yes	Yes	3.92677e-06	Yes	No
12	132537251	cg06813297	EP400	Body	rs73164912	132562126	24875	5.15293e-12	No	Yes	0.811484	No	No
12	132687659	cg24630778	GALNT9;GALNT9	Body;Body	rs73166815	132678338	-9321	1.6811e-14	No	No			No
12	132832250	cg23914694	GALNT9	Body	rs10902516	132699346	-132904	2.02327e-18	No	Yes	6.7689e-06	Yes	No
12	132919331	cg14563949			rs28660663	132920605	1274	4.42048e-16	No	No			No
12	132920884	cg23152742			rs28671076	132918997	-1887	9.4027e-18	No	Yes	3.31501e-10	Yes	No
13	19692744	cg01872988	DKFZp686A1627	TSS1500	rs7328859	19675536	-17208	1.47552e-26	No	Yes	3.05392e-18	Yes	No
13	24788196	cg07271471	SPATA13;SPATA13	5'UTR;5'UTR	rs7323478	24782367	-5829	5.74858e-29	No	No			No
13	49145436	cg05840412			rs4587857	48990742	-154694	5.67639e-11	No	Yes	4.39986e-05	Yes	Yes	0.00405711	No
13	53174319	cg00495681			rs61959717	53070543	-103776	4.30444e-13	No	Yes	8.57739e-12	Yes	No
13	83795968	cg23400607			rs2669194	83813856	17888	6.71877e-11	No	No			No
13	83795968	cg23400607			rs34222841	83829973	34005	1.95498e-10	No	No			No
13	114164207	cg04162223	TMCO3	Body	rs11839059	114107191	-57016	3.99023e-19	No	Yes	2.89837e-21	Yes	No
13	114164207	cg04162223	TMCO3	Body	rs2490953	114144842	-19365	2.41577e-68	No	Yes	6.15167e-56	Yes	No
13	114164207	cg04162223	TMCO3	Body	rs11164137	114175873	11666	4.08125e-13	No	Yes	4.38365e-09	Yes	No
13	114192810	cg23320987	TMCO3	Body	rs2259812	114137798	-55012	2.83659e-10	No	No			No
13	114192810	cg23320987	TMCO3	Body	rs2259487	114204175	11365	5.99911e-14	No	No			No
13	114192810	cg23320987	TMCO3	Body	rs3751452	114256448	63638	6.13077e-18	No	No			No
13	114770148	cg21422164	RASA3	Body	rs6560952	114783929	13781	1.09767e-33	No	No			No
13	114770148	cg21422164	RASA3	Body	rs9525349	114808075	37927	2.51954e-20	No	No			No
13	114795097	cg03958744	RASA3	Body	rs6560952	114783929	-11168	2.89906e-37	No	Yes	4.52079e-23	Yes	No
13	114795097	cg03958744	RASA3	Body	rs9525349	114808075	12978	2.56143e-20	No	Yes	7.15573e-14	Yes	No
13	114804483	cg21747549	RASA3	Body	rs76416736	114764620	-39863	4.6569e-16	No	Yes	2.11983e-29	Yes	No
13	114825323	cg12474090	RASA3	Body	rs1556126	114805743	-19580	3.64402e-09	Yes	No			No
13	114900021	cg06611532			rs9562080	114923777	23756	2.87287e-19	No	Yes	1.17494e-13	Yes	No
13	114900021	cg06611532			rs367312	114930195	30174	8.8554e-33	No	Yes	7.5206e-19	Yes	No
14	24380250	cg12969729			rs12185063	24345985	-34265	1.4418e-15	No	No			No
14	24422368	cg01878807	DHRS4;C14orf167;C14orf167;C14orf167;C14orf167	TSS1500;Body;Body;Body;Body	rs12898093	24312158	-110210	2.43472e-09	No	Yes	0.000461491	No	Yes	0.00313674	No
14	24423864	cg17919599	C14orf167;C14orf167;DHRS4;C14orf167;C14orf167	TSS1500;TSS1500;Body;TSS1500;Body	rs7153742	24345587	-78277	3.4091e-10	No	Yes	0.0406462	No	No
14	24898818	cg19584674	KHNYN;CBLN3	TSS1500;TSS200	rs4982912	24903284	4466	7.01632e-41	No	Yes	2.00093e-40	Yes	No
14	32926900	cg09998151	AKAP6	Body	rs941747	32918460	-8440	5.48155e-39	No	Yes	3.28617e-31	Yes	No
14	32926900	cg09998151	AKAP6	Body	rs12886735	32932450	5550	9.23719e-15	No	Yes	7.2769e-18	Yes	No
14	55594613	cg04306507	LGALS3	TSS1500	rs8007614	55586575	-8038	6.71297e-13	No	Yes	9.04241e-07	Yes	No
14	55594613	cg04306507	LGALS3	TSS1500	rs66842809	55630571	35958	1.90627e-12	No	Yes	1.00113e-09	Yes	No
14	56584485	cg06744740	PELI2	TSS1500	rs241566	56555926	-28559	5.26783e-13	No	Yes	5.22716e-05	Yes	No
14	60632532	cg23283614	DHRS7	TSS1500	rs150678	60423615	-208917	2.06937e-09	No	Yes	5.31347e-08	Yes	Yes	9.35302e-05	Yes
14	62088363	cg01748970			rs72714524	62105969	17606	4.75503e-11	No	Yes	1.22312e-08	Yes	Yes	0.000669993	No
14	64228624	cg01166350			rs76538337	64076452	-152172	4.17698e-09	No	No			No
14	65240980	cg05940425	SPTB;SPTB	Body;Body	rs10139435	65378120	137140	1.02128e-23	No	Yes	5.75933e-13	Yes	No
14	65240980	cg05940425	SPTB;SPTB	Body;Body	rs111955827	65423670	182690	1.37093e-10	No	Yes	0.00368826	No	No
14	65542826	cg26396452	MAX;MAX;MAX;MAX	3'UTR;Body;3'UTR;3'UTR	rs10873180	65604361	61535	1.63817e-13	No	No			No
14	68749962	cg18825221	RAD51L1;RAD51L1;RAD51L1	Body;Body;Body	rs8008961	68752643	2681	2.42088e-09	No	Yes	7.65263e-09	Yes	Yes	0.0253644	No
14	68749962	cg18825221	RAD51L1;RAD51L1;RAD51L1	Body;Body;Body	rs10136827	68797871	47909	4.42605e-09	No	Yes	0.000255967	No	Yes	0.00439275	No
14	74056265	cg17342499			rs8015288	74060127	3862	1.59954e-09	No	No			Yes	7.15046e-05	Yes
14	78023429	cg18872420	SPTLC2	Body	rs60221235	78017222	-6207	6.41304e-38	No	Yes	1.14638e-33	Yes	Yes	5.88149e-06	Yes
14	78023429	cg18872420	SPTLC2	Body	rs56225479	78022663	-766	2.34701e-09	No	Yes	1.90546e-06	Yes	Yes	0.00135907	No
14	89804447	cg18657988	FOXN3;FOXN3	Body;Body	rs11627373	89811082	6635	5.52484e-09	No	Yes	7.96073e-06	Yes	No
14	93156816	cg20072528			rs11629428	93145191	-11625	2.94754e-11	No	Yes	2.3292e-11	Yes	No
14	100441223	cg11857805			rs7157599	100625902	184679	3.6465e-25	No	Yes	3.4811e-17	Yes	Yes	5.88974e-05	Yes
14	100906689	cg05313263	WDR25;WDR25	Body;Body	rs10135979	100999848	93159	2.32214e-18	No	Yes	2.72164e-16	Yes	No
14	101512592	cg02882979	MIR487B;MIR539	TSS200;TSS1500	rs7161441	101513245	653	4.36233e-59	No	Yes	1.24002e-47	Yes	No
14	101512653	cg18863119	MIR487B;MIR539	TSS200;TSS1500	rs7161441	101513245	592	3.00188e-49	No	Yes	4.3227e-49	Yes	No
14	103399429	cg10087771	CDC42BPB	3'UTR	rs12887150	103501973	102544	1.66742e-18	No	No			No
14	103673450	cg26579556			rs2403137	103629914	-43536	9.79104e-09	No	No			No
14	103673450	cg26579556			rs2763537	103673458	8	6.31153e-14	No	No			No
14	104842040	cg10969997			rs59132453	104771786	-70254	2.73459e-09	No	Yes	3.51433e-08	Yes	No
14	105339549	cg04829830	KIAA0284;KIAA0284	5'UTR;Body	rs2919630	105319292	-20257	8.76562e-12	No	Yes	6.4167e-11	Yes	No
14	105339549	cg04829830	KIAA0284;KIAA0284	5'UTR;Body	rs2841221	105331466	-8083	1.34554e-13	No	Yes	5.91852e-11	Yes	No
14	105452712	cg15895213	C14orf79;C14orf79	1stExon;5'UTR	rs35689208	105447486	-5226	2.12006e-15	No	Yes	1.67664e-15	Yes	No
14	105452712	cg15895213	C14orf79;C14orf79	1stExon;5'UTR	rs12885406	105450109	-2603	8.31145e-13	No	Yes	1.14869e-13	Yes	No
14	105452712	cg15895213	C14orf79;C14orf79	1stExon;5'UTR	rs10138381	105500553	47841	4.91339e-11	No	Yes	5.59765e-06	Yes	No
14	105499706	cg14270590			rs7150384	105493112	-6594	7.69844e-12	No	Yes	1.34939e-14	Yes	No
14	105499706	cg14270590			rs12883074	105558939	59233	1.23723e-10	No	Yes	1.55499e-08	Yes	No
14	105499998	cg11481687			rs7147450	105488819	-11179	2.18188e-15	No	Yes	1.77373e-11	Yes	No
14	105499998	cg11481687			rs12883074	105558939	58941	1.41832e-13	No	Yes	2.722e-09	Yes	No
14	105830509	cg10967532	PACS2;PACS2	Body;Body	rs143301387	105828611	-1898	3.9416e-09	No	Yes	1.00862e-11	Yes	No
14	105830631	cg18397450	PACS2;PACS2	Body;Body	rs143301387	105828611	-2020	1.16997e-08	No	No			No
14	106015625	cg11837275			rs7160747	105983740	-31885	1.02545e-10	No	Yes	6.91078e-11	Yes	No
14	106091981	cg14837792			rs28662250	105996341	-95640	2.22531e-13	Yes	Yes	1.3122e-10	Yes	Yes	0.460437	No
15	28200653	cg03449867	OCA2	Body	rs12916355	28213193	12540	3.74903e-34	No	Yes	3.05713e-16	Yes	No
15	28200668	cg20906524	OCA2	Body	rs921221	28198567	-2101	1.15619e-08	No	Yes	3.58828e-11	Yes	No
15	34610829	cg12476968	SLC12A6;SLC12A6;SLC12A6;SLC12A6;SLC12A6;SLC12A6	Body;Body;Body;1stExon;Body;Body	rs347842	34589807	-21022	7.38204e-09	No	No			No
15	40443853	cg06926377			rs2277559	40453307	9454	7.3934e-16	No	Yes	9.7832e-12	Yes	No
15	40443853	cg06926377			rs8023395	40473495	29642	4.29718e-11	No	Yes	1.40647e-16	Yes	No
15	40806473	cg14004983			rs57825040	41092316	285843	7.00898e-09	No	No			No
15	41135793	cg09898695	SPINT1;SPINT1;SPINT1	TSS1500;TSS1500;TSS1500	rs690572	41135406	-387	5.91037e-09	No	No			No
15	41135869	cg27046604	SPINT1;SPINT1;SPINT1	TSS1500;TSS1500;TSS1500	rs690572	41135406	-463	1.81539e-12	No	No			No
15	43621948	cg02155558	ADAL;LCMT2;ADAL	TSS1500;1stExon;TSS1500	rs28594657	43588888	-33060	1.14767e-08	No	Yes	0.000137021	No	No
15	43621948	cg02155558	ADAL;LCMT2;ADAL	TSS1500;1stExon;TSS1500	rs111848061	43916830	294882	2.74547e-09	No	Yes	1.55408e-05	Yes	No
15	43626905	cg15269541	ADAL;ADAL	5'UTR;5'UTR	rs491648	43588439	-38466	2.2471e-09	No	Yes	1.29831e-12	Yes	No
15	45319037	cg21523688	SORD	Body	rs56982600	45185293	-133744	3.27426e-10	No	Yes	0.000987943	No	Yes	0.00746139	No
15	45476975	cg25801113	SHF	Body	rs8041911	45443012	-33963	7.40308e-09	No	Yes	0.000856128	No	No
15	52968154	cg22715398	KIAA1370	Body	rs8036979	52947995	-20159	1.15882e-09	Yes	No			No
15	53086630	cg12932613			rs8027796	53185670	99040	3.93878e-09	No	Yes	0.0274491	No	No
15	55074274	cg14079705			rs2651745	55066288	-7986	4.86513e-23	No	Yes	4.85794e-08	Yes	No
15	57655799	cg16958467			rs28580255	57653543	-2256	7.51333e-27	No	No			No
15	57655799	cg16958467			rs1706391	57682585	26786	1.62938e-12	No	No			No
15	57664490	cg10070864			rs74016165	57647638	-16852	7.17865e-14	No	No			No
15	57664490	cg10070864			rs4541012	57650011	-14479	8.72394e-09	No	No			No
15	60772094	cg21667061	NARG2;NARG2	TSS1500;TSS1500	rs67878267	60752390	-19704	5.38719e-12	No	No			No
15	65024147	cg03791955			rs12908220	64897959	-126188	1.95616e-16	No	Yes	5.29606e-11	Yes	No
15	65198005	cg00152322			rs12905739	65117197	-80808	4.0299e-10	No	No			No
15	65198005	cg00152322			rs832881	65149682	-48323	3.54911e-12	No	No			No
15	66947171	cg24382249			rs8024766	66941996	-5175	9.1187e-13	No	Yes	8.92135e-08	Yes	No
15	66947171	cg24382249			rs8042883	66970271	23100	5.87082e-11	No	Yes	8.66485e-07	Yes	No
15	66947564	cg25481157			rs8043004	66933111	-14453	3.28928e-37	No	Yes	2.90291e-38	Yes	No
15	66947564	cg25481157			rs8037955	66970760	23196	4.6301e-10	No	Yes	4.21455e-07	Yes	No
15	66947568	cg26099834			rs8024766	66941996	-5572	5.3294e-16	No	No			No
15	66947568	cg26099834			rs2439378	66946826	-742	2.65396e-10	No	No			No
15	68499180	cg09914542	CALML4;CALML4	TSS1500;TSS1500	rs7165178	68532596	33416	5.6537e-21	No	No			No
15	74218468	cg02812767	LOXL1	TSS1500	rs2165241	74222202	3734	1.2513e-15	No	No			No
15	77904385	cg12131826			rs2667769	77874877	-29508	5.82762e-11	No	No			No
15	77933785	cg24737374			rs6495244	77977085	43300	2.5891e-09	No	Yes	1.70734e-08	Yes	No
15	77933785	cg24737374			rs12898861	77983802	50017	3.8494e-14	No	Yes	9.93646e-12	Yes	No
15	78286521	cg20329220	LOC91450	Body	rs76673088	78332912	46391	1.30176e-08	No	No			No
15	79447300	cg17916960			rs745030	79381705	-65595	7.19442e-09	No	No			No
15	79447300	cg17916960			rs34286854	79454374	7074	1.0608e-20	No	No			No
15	80444408	cg27663476	FAH	TSS1500	rs11856039	80444782	374	7.56316e-11	No	No			No
15	88119834	cg04579183	NCRNA00052	TSS1500	rs4887306	88131966	12132	2.12464e-25	No	Yes	3.05166e-23	Yes	No
15	89155000	cg07147709	MIR7-2	TSS200	rs34789229	89163527	8527	1.81037e-11	No	Yes	0.0721103	No	No
15	89169262	cg00506935	AEN	5'UTR	rs56115715	89179555	10293	3.34625e-15	No	No			No
15	89595811	cg09884419			rs12441619	89592942	-2869	1.3358e-12	No	No			No
15	89595811	cg09884419			rs1866752	89595883	72	7.47396e-13	No	No			No
15	92934441	cg19547844			rs13379489	92926751	-7690	6.53347e-16	No	Yes	4.42348e-10	Yes	No
15	99557464	cg26942432			rs59475703	99573350	15886	3.24968e-12	No	No			No
16	743998	cg27436995	FBXL16	3'UTR	rs3830141	724633	-19365	1.27006e-10	No	No			No
16	854325	cg00684790	PRR25	TSS1500	rs74001024	833185	-21140	2.49239e-09	No	No			No
16	922132	cg07519426	LMF1	Body	rs4984946	902322	-19810	3.42157e-10	No	Yes	3.28107e-16	Yes	No
16	940230	cg04431965	LMF1	Body	rs28532656	941738	1508	2.48742e-36	No	Yes	1.41037e-27	Yes	No
16	1053741	cg09016324			rs415759	1066917	13176	2.29754e-11	No	No			No
16	1078689	cg09274344			rs12922862	1074280	-4409	1.97583e-09	No	Yes	1.95794e-05	Yes	Yes	0.0039939	No
16	1078722	cg09791621			rs374950	1079582	860	2.38507e-16	No	No			No
16	1414480	cg27297104	UNKL	3'UTR	rs3826226	1475687	61207	1.492e-10	No	No			No
16	2054944	cg07011318	ZNF598	Body	rs9972634	2044637	-10307	6.39174e-12	No	Yes	7.24318e-09	Yes	No
16	3776135	cg16594957	CREBBP;CREBBP	3'UTR;3'UTR	rs2283481	3913378	137243	1.44548e-19	No	Yes	2.35091e-17	Yes	No
16	4467558	cg00658411	CORO7	TSS1500	rs8060219	4480158	12600	7.99758e-17	No	No			No
16	6915990	cg03623568	A2BP1;A2BP1;A2BP1	5'UTR;5'UTR;5'UTR	rs11077101	6935853	19863	3.97304e-12	No	No			No
16	9229746	cg03784048			rs12931460	9227722	-2024	7.98883e-12	No	No			No
16	19777512	cg07736657	IQCK	Body	rs7498856	19886563	109051	1.82126e-20	No	Yes	1.11134e-10	Yes	No
16	51558544	cg06432309			rs72801302	51596454	37910	5.84974e-13	No	Yes	2.24071e-12	Yes	No
16	66600478	cg05477582	CMTM1;CMTM1;CMTM1;CMTM1;CMTM1;CMTM1;CMTM1;CMTM1	1stExon;1stExon;1stExon;1stExon;1stExon;1stExon;1stExon;1stExon	rs61433139	66579984	-20494	1.67876e-09	No	Yes	1.07964e-07	Yes	No
16	66600478	cg05477582	CMTM1;CMTM1;CMTM1;CMTM1;CMTM1;CMTM1;CMTM1;CMTM1	1stExon;1stExon;1stExon;1stExon;1stExon;1stExon;1stExon;1stExon	rs79840911	66622343	21865	8.05179e-20	No	Yes	6.12041e-15	Yes	No
16	66909285	cg06762442			rs8062110	66938524	29239	6.16021e-20	No	Yes	1.21085e-15	Yes	No
16	67361708	cg10215414	KCTD19;LRRC36	TSS1500;Body	rs77877438	67062598	-299110	1.23106e-11	No	No			No
16	67361708	cg10215414	KCTD19;LRRC36	TSS1500;Body	rs60924880	67442276	80568	5.62495e-09	No	No			No
16	67466260	cg01443318	HSD11B2	Body	rs57103278	67170726	-295534	7.4183e-11	No	Yes	7.57535e-07	Yes	No
16	67466260	cg01443318	HSD11B2	Body	rs7196853	67560613	94353	6.72517e-14	No	Yes	1.99337e-13	Yes	No
16	67686832	cg09482050	RLTPR	Body	rs16957489	67651879	-34953	8.33709e-17	No	Yes	6.21062e-11	Yes	No
16	67686832	cg09482050	RLTPR	Body	rs9972635	67682580	-4252	1.07986e-08	No	Yes	0.000439568	No	No
16	67686943	cg00510320	RLTPR	Body	rs16957489	67651879	-35064	9.92063e-18	No	Yes	7.35646e-14	Yes	No
16	67686943	cg00510320	RLTPR	Body	rs111934528	67718584	31641	1.39773e-09	No	Yes	0.000350315	No	No
16	67687119	cg00452882	RLTPR	Body	rs16957489	67651879	-35240	1.99764e-16	No	Yes	5.90675e-11	Yes	No
16	67687119	cg00452882	RLTPR	Body	rs111934528	67718584	31465	9.37064e-09	No	Yes	6.00494e-05	Yes	No
16	67687392	cg02961798	RLTPR	Body	rs16957489	67651879	-35513	3.02801e-14	No	No			No
16	67687392	cg02961798	RLTPR	Body	rs111934528	67718584	31192	7.27674e-10	No	No			No
16	67687754	cg09316954	RLTPR	Body	rs2233455	67207933	-479821	4.70401e-10	No	No			No
16	67687754	cg09316954	RLTPR	Body	rs9932087	67232360	-455394	8.8986e-09	No	No			No
16	70453185	cg09426937	ST3GAL2	5'UTR	rs1979595	70426788	-26397	1.42719e-29	No	No			No
16	81481448	cg08946161	CMIP	Body	rs77700579	81490144	8696	3.29799e-18	No	Yes	6.49778e-10	Yes	No
16	81481448	cg08946161	CMIP	Body	rs10871415	81500862	19414	1.92791e-09	No	Yes	0.000266777	No	No
16	81481448	cg08946161	CMIP	Body	rs77819820	81511398	29950	8.05778e-14	No	Yes	2.05347e-07	Yes	No
16	82071433	cg07307142	HSD17B2	Body	rs2967327	82188657	117224	2.73461e-10	No	Yes	0.00329719	No	No
16	82071433	cg07307142	HSD17B2	Body	rs2967350	82196130	124697	1.45495e-14	No	Yes	4.59284e-08	Yes	No
16	82129088	cg09439754	HSD17B2	Body	rs67809257	82164794	35706	1.19402e-10	No	Yes	1.41575e-06	Yes	No
16	82129088	cg09439754	HSD17B2	Body	rs2967350	82196130	67042	3.76425e-12	No	Yes	7.39276e-06	Yes	No
16	85864047	cg09351263			rs6540225	85879197	15150	1.95079e-14	No	Yes	1.17166e-08	Yes	No
16	86370962	cg00443946	LOC732275	Body	rs62052902	86392258	21296	1.43189e-11	No	No			No
16	87523084	cg00941419	ZCCHC14	Body	rs2334196	87508845	-14239	1.08474e-11	No	Yes	7.76003e-07	Yes	No
16	87991343	cg26809488	BANP;BANP	5'UTR;5'UTR	rs4843746	87989146	-2197	3.34556e-20	No	Yes	5.94474e-11	Yes	No
16	87991343	cg26809488	BANP;BANP	5'UTR;5'UTR	rs11646255	88003577	12234	4.28432e-25	No	Yes	2.11209e-11	Yes	No
16	88051832	cg03902159	BANP;BANP	Body;Body	rs56083509	88072053	20221	9.22158e-15	No	No			No
16	88051832	cg03902159	BANP;BANP	Body;Body	rs7186714	88073296	21464	1.10073e-09	No	No			No
16	88910141	cg16582469	GALNS	Body	rs112011852	88886342	-23799	7.91116e-09	No	Yes	0.000742896	No	No
16	88910141	cg16582469	GALNS	Body	rs2269333	88902518	-7623	2.779e-10	No	Yes	3.5875e-06	Yes	No
16	89971882	cg04013166	TCF25	Body	rs11643259	89919403	-52479	4.85107e-17	No	No			No
16	89982419	cg01768446			rs3212349	89983537	1118	2.07482e-19	No	No			No
17	1106553	cg01912040			rs4968176	1100999	-5554	4.22687e-11	No	Yes	3.10782e-09	Yes	No
17	1588541	cg23753182	PRPF8	TSS1500	rs2301593	1588398	-143	1.03696e-28	No	Yes	1.42123e-18	Yes	No
17	2275030	cg04477101	SGSM2;SGSM2	Body;Body	rs2429906	2265113	-9917	4.66675e-10	No	No			No
17	3506137	cg26537098	TRPV1	5'UTR	rs161400	3561396	55259	6.73774e-12	No	No			No
17	3506137	cg26537098	TRPV1	5'UTR	rs12325922	3561728	55591	7.88912e-13	No	No			No
17	3506137	cg26537098	TRPV1	5'UTR	rs150848	3577559	71422	5.97959e-09	No	No			No
17	3591377	cg06468454	P2RX5;P2RX5	Body;Body	rs12947826	3617778	26401	4.21087e-12	No	Yes	4.83192e-19	Yes	No
17	4074385	cg14900154	ANKFY1	Body	rs11649972	4063196	-11189	8.87572e-18	No	Yes	1.4848e-23	Yes	No
17	4074385	cg14900154	ANKFY1	Body	rs8069769	4162965	88580	1.67526e-09	No	Yes	5.3907e-05	Yes	No
17	4074385	cg14900154	ANKFY1	Body	rs2006762	4187399	113014	1.10276e-08	No	Yes	7.94414e-12	Yes	No
17	4480083	cg11482879			rs62066418	4481591	1508	2.91931e-31	No	Yes	5.6418e-15	Yes	No
17	4487099	cg24135491	SMTNL2;SMTNL2	TSS200;TSS1500	rs2100987	4494073	6974	8.35257e-09	No	Yes	3.0049e-07	Yes	No
17	6659070	cg09251764	XAF1;XAF1	TSS200;TSS200	rs955461	6658969	-101	1.43001e-13	No	Yes	1.41959e-10	Yes	No
17	6950669	cg23148631			rs4796397	7207063	256394	4.37301e-12	No	Yes	2.96271e-11	Yes	No
17	9546550	cg20459037	WDR16;WDR16	3'UTR;3'UTR	rs880334	9564119	17569	3.50781e-14	No	Yes	4.27006e-08	Yes	Yes	0.000475583	No
17	17206295	cg04495270	NT5M	TSS1500	rs7219113	17198260	-8035	5.15569e-09	No	Yes	2.93585e-13	Yes	No
17	17206295	cg04495270	NT5M	TSS1500	rs11870836	17219134	12839	1.37047e-21	No	Yes	1.07731e-11	Yes	No
17	19361230	cg19949948			rs7220633	19367161	5931	4.47807e-11	Yes	Yes	2.30322e-12	Yes	No
17	29625626	cg24425628	OMG;NF1;NF1	TSS1500;Body;Body	rs2854313	29673219	47593	2.32824e-33	No	Yes	2.19048e-40	Yes	Yes	2.56969e-12	Yes
17	33672713	cg26039662			rs1949263	33663073	-9640	1.55843e-20	No	Yes	2.87987e-12	Yes	Yes	7.2415e-07	Yes
17	34309129	cg22254135	CCL16	TSS1500	rs1719191	34298226	-10903	1.04965e-08	No	No			No
17	35161825	cg11331837			rs295860	35156778	-5047	1.06229e-11	No	Yes	0.000387431	No	No
17	39216457	cg10194295	LOC730755	TSS200	rs6503599	39270180	53723	1.07561e-18	No	No			No
17	40253614	cg08577293	DHX58	3'UTR	rs3785900	40307168	53554	3.75494e-09	No	Yes	6.33586e-08	Yes	No
17	40259547	cg20291162	DHX58	Body	rs74577647	40308231	48684	1.73943e-18	No	Yes	5.36688e-22	Yes	Yes	3.20519e-11	Yes
17	40259724	cg02228675	DHX58	Body	rs74577647	40308231	48507	3.30509e-18	No	Yes	8.55323e-18	Yes	Yes	1.16402e-07	Yes
17	40259828	cg00647820	DHX58	Body	rs74577647	40308231	48403	5.89378e-19	No	Yes	2.56232e-17	Yes	Yes	6.88433e-09	Yes
17	40260053	cg02450064	DHX58	Body	rs74577647	40308231	48178	5.66136e-23	No	Yes	1.06142e-16	Yes	Yes	1.62352e-10	Yes
17	40561514	cg11144103	PTRF	Body	rs3816769	40498273	-63241	2.84498e-10	No	Yes	3.76468e-11	Yes	No
17	40561514	cg11144103	PTRF	Body	rs6503699	40554261	-7253	5.91311e-11	No	Yes	5.49342e-10	Yes	No
17	41437982	cg23758822			rs8176198	41230537	-207445	8.34769e-10	Yes	No			No
17	41723125	cg05156120	MEOX1;MEOX1;MEOX1	Body;Body;Body	rs3785807	41729608	6483	1.71885e-39	No	Yes	3.87071e-39	Yes	No
17	41723125	cg05156120	MEOX1;MEOX1;MEOX1	Body;Body;Body	rs2006665	41738087	14962	5.34639e-28	No	Yes	2.94458e-20	Yes	No
17	41723227	cg11262216	MEOX1;MEOX1;MEOX1	Body;Body;Body	rs3785807	41729608	6381	2.47843e-30	No	Yes	2.59968e-34	Yes	No
17	41723227	cg11262216	MEOX1;MEOX1;MEOX1	Body;Body;Body	rs739769	41735120	11893	1.28128e-22	No	Yes	1.69717e-19	Yes	No
17	43578911	cg02622647			rs4792860	43556878	-22033	7.78181e-19	No	No			No
17	46090231	cg13416381			rs2597164	46069980	-20251	9.23414e-09	No	No			No
17	46090231	cg13416381			rs1317850	46121839	31608	9.27858e-16	No	No			No
17	46967084	cg19425807			rs9903470	47045362	78278	3.29654e-14	No	No			No
17	48585216	cg11440486	MYCBPAP	TSS1500	rs8070068	48521203	-64013	9.06315e-11	No	Yes	2.89533e-05	Yes	Yes	0.130046	No
17	48585270	cg00901687	MYCBPAP	TSS1500	rs8070068	48521203	-64067	2.31156e-12	No	Yes	0.000827703	No	Yes	0.1966	No
17	53654271	cg26557617			rs17757792	53654632	361	1.19722e-08	No	Yes	1.64549e-10	Yes	Yes	0.000307177	No
17	53684393	cg16145187			rs1532892	53732136	47743	1.19264e-09	No	Yes	0.00032956	No	Yes	0.38427	No
17	57448097	cg16535752	YPEL2	Body	rs67973560	57458687	10590	4.90506e-10	No	Yes	0.0147373	No	No
17	59222476	cg15723222	BCAS3;BCAS3	Body;Body	rs9907949	58912516	-309960	7.02536e-10	No	Yes	3.64775e-10	Yes	No
17	61819248	cg26338869	STRADA;STRADA;STRADA;STRADA;STRADA;STRADA;STRADA;STRADA;STRADA;STRADA;STRADA;STRADA	5'UTR;5'UTR;1stExon;5'UTR;1stExon;1stExon;5'UTR;5'UTR;1stExon;5'UTR;1stExon;1stExon	rs2665810	61970210	150962	6.78202e-09	No	No			No
17	61959527	cg11494091	GH2;GH2;GH2;GH2	TSS1500;TSS1500;TSS1500;TSS1500	rs2286565	62010232	50705	4.54268e-25	No	Yes	4.90561e-11	Yes	No
17	65387096	cg01507342	PITPNC1;PITPNC1	Body;Body	rs7210770	65390645	3549	6.45793e-11	No	No			No
17	66308577	cg13093111	ARSG	Body	rs758152	66311332	2755	3.17751e-10	No	Yes	6.32579e-06	Yes	Yes	0.0143981	No
17	67323922	cg10187674	ABCA5	TSS1500	rs8076096	67336896	12974	1.62097e-09	No	Yes	8.45919e-05	No	Yes	0.0373761	No
17	74097330	cg00797779	EXOC7;EXOC7;EXOC7;EXOC7;EXOC7;EXOC7	Body;Body;Body;Body;Body;Body	rs2665987	74079077	-18253	7.08669e-32	No	Yes	3.89308e-30	Yes	No
17	74438067	cg17201438	UBE2O	Body	rs435892	74398505	-39562	4.07501e-15	No	No			No
17	74438067	cg17201438	UBE2O	Body	rs12945905	74456758	18691	1.43885e-10	Yes	No			No
17	74557104	cg05727573	SNORD1A;SNORD1B	TSS1500;TSS200	rs3744051	74558010	906	6.39871e-10	No	No			No
17	74557104	cg05727573	SNORD1A;SNORD1B	TSS1500;TSS200	rs9904870	74598144	41040	8.05592e-10	No	No			No
17	74735058	cg01132443	MFSD11	Body	rs2429452	74745014	9956	1.86055e-12	No	No			No
17	75474070	cg06791979	SEPT9;SEPT9;SEPT9;SEPT9;SEPT9;SEPT9;SEPT9	Body;5'UTR;Body;Body;Body;Body;Body	rs312814	75467208	-6862	1.34688e-10	No	No			No
17	77680078	cg01537847			rs11653614	77703751	23673	7.85893e-19	No	Yes	2.67927e-12	Yes	No
17	78822530	cg17481637	RPTOR;RPTOR	Body;Body	rs734338	78782340	-40190	1.64537e-09	No	No			No
17	78913111	cg24315876	RPTOR;RPTOR	Body;Body	rs9908270	78895889	-17222	7.91385e-12	No	No			No
17	78925278	cg18425700	RPTOR;RPTOR	Body;Body	rs7218122	78924882	-396	1.50068e-11	No	No			No
17	79131893	cg01215717	AATK	Body	rs3744150	79166384	34491	7.06094e-10	No	No			No
17	79140481	cg00555905	AATK;LOC388428	TSS1500;Body	rs2659044	79136864	-3617	1.25312e-19	No	No			No
17	79140486	cg09142578	AATK;LOC388428	TSS1500;Body	rs2659044	79136864	-3622	1.0541e-20	No	Yes	1.44911e-10	Yes	No
17	79283390	cg17393016	C17orf55	TSS1500	rs6565551	79290959	7569	1.41182e-21	No	No			No
17	80355956	cg09944012	C17orf101;C17orf101	Body;Body	rs11546697	80348938	-7018	2.56425e-28	No	Yes	5.52305e-34	Yes	No
18	21656374	cg25952192	TTC39C;TTC39C	Body;Body	rs73404268	21666560	10186	9.0054e-09	No	No			No
18	29263741	cg19203115	B4GALT6	Body	rs11081702	29155949	-107792	3.82132e-18	No	No			No
18	55887865	cg18971282	NEDD4L;NEDD4L;NEDD4L;NEDD4L;NEDD4L;NEDD4L;NEDD4L;NEDD4L;NEDD4L	5'UTR;Body;TSS1500;5'UTR;5'UTR;Body;Body;Body;5'UTR	rs292444	55865613	-22252	2.26882e-19	No	Yes	5.22813e-15	Yes	No
18	55887865	cg18971282	NEDD4L;NEDD4L;NEDD4L;NEDD4L;NEDD4L;NEDD4L;NEDD4L;NEDD4L;NEDD4L	5'UTR;Body;TSS1500;5'UTR;5'UTR;Body;Body;Body;5'UTR	rs6566955	55922789	34924	2.14571e-09	No	Yes	0.00757173	No	No
18	67624393	cg12929678	CD226	TSS200	rs56207855	67598410	-25983	8.08661e-09	No	Yes	2.55037e-09	Yes	Yes	0.654534	No
18	72916012	cg21786191	ZADH2	Body	rs4891240	72904510	-11502	2.00385e-30	No	Yes	5.8168e-29	Yes	No
18	72916311	cg21330207	ZADH2	Body	rs4891240	72904510	-11801	6.27072e-09	No	No			No
18	72916393	cg11568697	ZADH2	Body	rs655156	72898181	-18212	5.45853e-09	No	No			No
18	72916776	cg02750262	ZADH2	Body	rs655156	72898181	-18595	1.53496e-09	No	No			No
18	72917101	cg18449964	ZADH2	Body	rs655156	72898181	-18920	2.04977e-09	No	No			No
18	72917163	cg03972071	ZADH2	Body	rs655156	72898181	-18982	1.1607e-10	No	No			No
18	77499754	cg14940698	CTDP1;CTDP1	Body;Body	rs4021229	77503036	3282	4.02805e-11	No	No			No
19	1967198	cg17884674	CSNK1G2	5'UTR	rs12981078	1988769	21571	1.51452e-13	No	No			No
19	2424006	cg16170346	TMPRSS9	Body	rs58325858	2453487	29481	3.53462e-09	No	No			Yes	0.276607	No
19	5892460	cg06687732			rs58013564	5884526	-7934	1.94629e-09	No	No			No
19	5892726	cg15150836			rs2067089	5942090	49364	2.22641e-09	No	No			No
19	12605925	cg19719312	ZNF709	5'UTR	rs2112844	12548494	-57431	8.42628e-10	No	Yes	1.67252e-06	Yes	No
19	12800019	cg17306706	FBXW9	3'UTR	rs4804209	12985955	185936	9.42218e-10	No	Yes	1.33308e-06	Yes	No
19	12800019	cg17306706	FBXW9	3'UTR	rs111920263	13093227	293208	1.95809e-09	No	Yes	1.08355e-06	Yes	No
19	12829696	cg13553703	TNPO2;TNPO2;TNPO2	Body;Body;Body	rs722572	12811045	-18651	8.29097e-43	No	Yes	5.93662e-26	Yes	No
19	12829696	cg13553703	TNPO2;TNPO2;TNPO2	Body;Body;Body	rs8107810	12898811	69115	1.82445e-10	No	Yes	2.8151e-08	Yes	No
19	12876846	cg06417478	HOOK2;HOOK2	Body;Body	rs4804732	12922503	45657	4.76839e-23	No	Yes	5.80625e-19	Yes	No
19	12876947	cg04657146	HOOK2;HOOK2	Body;Body	rs4804732	12922503	45556	1.13024e-23	No	Yes	3.79282e-18	Yes	No
19	12877000	cg11738485	HOOK2;HOOK2	Body;Body	rs4804732	12922503	45503	6.65671e-22	No	Yes	6.92218e-18	Yes	No
19	12877188	cg23899408	HOOK2;HOOK2	Body;Body	rs4804732	12922503	45315	6.5665e-22	No	Yes	1.90196e-15	Yes	No
19	14693742	cg17934790	CLEC17A	TSS200	rs10406838	14694646	904	8.26526e-12	No	Yes	8.37752e-14	Yes	No
19	16045119	cg24655310	CYP4F11;CYP4F11	1stExon;Body	rs4808402	15998198	-46921	1.15658e-08	No	No			No
19	18698825	cg15428479	C19orf60;C19orf60	TSS1500;TSS1500	rs2058077	18671055	-27770	4.57142e-09	No	No			No
19	18698825	cg15428479	C19orf60;C19orf60	TSS1500;TSS1500	rs7256319	18704528	5703	3.62746e-12	No	No			No
19	18699118	cg00667525	C19orf60;C19orf60	TSS1500;TSS1500	rs12609505	18674057	-25061	3.93517e-09	No	Yes	0.000100362	No	No
19	18699118	cg00667525	C19orf60;C19orf60	TSS1500;TSS1500	rs7256319	18704528	5410	5.81214e-14	No	Yes	1.56237e-09	Yes	No
19	18699219	cg25234359	C19orf60;C19orf60	TSS1500;TSS1500	rs7258480	18692666	-6553	2.60095e-12	No	Yes	3.20304e-08	Yes	No
19	18699219	cg25234359	C19orf60;C19orf60	TSS1500;TSS1500	rs7256319	18704528	5309	3.94675e-13	No	Yes	1.2183e-08	Yes	No
19	19975451	cg23406436	ZNF253	TSS1500	rs68156328	20350931	375480	5.83942e-10	No	Yes	2.90096e-13	Yes	Yes	4.6745e-07	Yes
19	20576478	cg19204924	ZNF826	3'UTR	rs7256958	20401246	-175232	3.35638e-12	No	No			Yes	1.14158e-05	Yes
19	20576478	cg19204924	ZNF826	3'UTR	rs73000771	20411836	-164642	1.25383e-08	No	No			Yes	0.0815804	No
19	33554763	cg03563238	RHPN2	Body	rs12462426	33536683	-18080	8.48245e-09	No	Yes	0.0382229	No	No
19	34972145	cg10771931	WTIP	TSS1500	rs1260607	34731850	-240295	2.22448e-13	No	Yes	4.53555e-18	Yes	Yes	6.2273e-07	Yes
19	34972145	cg10771931	WTIP	TSS1500	rs56914879	34740742	-231403	9.61787e-09	No	Yes	0.000832042	No	Yes	0.00401174	No
19	35395973	cg26983177			rs12981000	35414207	18234	2.14449e-11	No	Yes	1.01154e-08	Yes	No
19	40440963	cg19103704	FCGBP	TSS1500	rs3760923	40441242	279	1.12526e-09	No	Yes	4.55568e-05	Yes	No
19	42946985	cg22276896	CXCL17;CXCL17	1stExon;5'UTR	rs11668599	42955136	8151	3.21674e-09	No	Yes	4.30398e-05	Yes	No
19	42946985	cg22276896	CXCL17;CXCL17	1stExon;5'UTR	rs13382060	43268469	321484	2.19052e-11	No	Yes	4.14835e-05	Yes	No
19	48565104	cg14780446	PLA2G4C;PLA2G4C;PLA2G4C	Body;Body;Body	rs7246229	48650731	85627	4.89741e-10	No	Yes	1.68686e-05	Yes	No
19	48565189	cg23522194	PLA2G4C;PLA2G4C;PLA2G4C	Body;Body;Body	rs2007182	48686072	120883	2.12843e-09	No	Yes	6.77848e-07	Yes	No
19	48614177	cg27270541	PLA2G4C;PLA2G4C;PLA2G4C	TSS200;TSS200;TSS200	rs274868	48677720	63543	8.45412e-24	No	Yes	5.65225e-14	Yes	Yes	4.59504e-06	Yes
19	49379127	cg03707168	PPP1R15A	Body	rs35023389	49377873	-1254	4.34991e-11	No	No			No
19	50005045	cg03737367	MIR150	TSS1500	rs10853810	49969085	-35960	9.13212e-12	No	Yes	2.50542e-10	Yes	No
19	51628115	cg05670991	SIGLEC9	TSS200	rs10421385	51701891	73776	2.2762e-16	No	No			No
19	52409580	cg08052120	ZNF649	TSS1500	rs4267442	52363727	-45853	2.12958e-09	No	Yes	9.86848e-05	No	No
19	52409580	cg08052120	ZNF649	TSS1500	rs6509596	52411656	2076	1.90485e-12	No	Yes	2.05861e-07	Yes	No
19	52409580	cg08052120	ZNF649	TSS1500	rs6509599	52441890	32310	9.11936e-32	No	Yes	2.23461e-43	Yes	No
19	53193302	cg06596975	ZNF83	Body	rs12327639	53066857	-126445	2.69652e-09	No	No			No
19	53237871	cg02404575	ZNF611;ZNF611;ZNF611	5'UTR;5'UTR;5'UTR	rs8113404	53065579	-172292	1.24761e-08	No	No			No
19	59071414	cg04170623	UBE2M;LOC100131691	TSS1500;Body	rs7248800	59079257	7843	4.39599e-14	No	Yes	0.0485554	No	No
19	59074994	cg11446693	MZF1;MZF1;LOC100131691	Body;Body;Body	rs7248800	59079257	4263	5.4749e-22	No	Yes	2.69634e-14	Yes	No
20	16555475	cg26272575	KIF16B	TSS1500	rs34678561	16562460	6985	4.25681e-09	No	No			No
20	25174319	cg20840926			rs6132792	25027331	-146988	1.16896e-08	No	Yes	0.000242114	No	No
20	25174319	cg20840926			rs4311121	25092722	-81597	4.74284e-13	No	Yes	4.9622e-14	Yes	No
20	25674725	cg02065051	ZNF337	5'UTR	rs6076369	25576783	-97942	8.11897e-09	No	No			No
20	30433512	cg07809909	FOXS1	TSS200	rs6058456	30354624	-78888	4.57432e-10	No	Yes	2.06055e-08	Yes	No
20	31595346	cg10968815	BPIL1	TSS200	rs7508877	31526932	-68414	1.06464e-16	No	No			No
20	31595346	cg10968815	BPIL1	TSS200	rs17123977	31589292	-6054	4.23116e-19	No	No			No
20	31805182	cg15131258	C20orf71;C20orf71;C20orf71;C20orf71	5'UTR;1stExon;5'UTR;1stExon	rs6120120	31733198	-71984	7.80794e-19	No	Yes	1.46747e-07	Yes	No
20	31822877	cg20893898	PLUNC;PLUNC	TSS1500;TSS1500	rs3818222	31812923	-9954	3.61422e-10	No	No			No
20	36013546	cg12807924	SRC;SRC	Body;Body	rs6018091	35998743	-14803	2.76902e-19	No	Yes	2.99658e-13	Yes	No
20	42836747	cg13681142	C20orf111	5'UTR	rs1971447	42826555	-10192	3.24836e-17	No	No			No
20	60500578	cg00704664	CDH4	Body	rs62205050	60500449	-129	3.0605e-17	No	Yes	3.78312e-11	Yes	No
20	60915009	cg14007090	LAMA5	Body	rs6062223	60909316	-5693	1.3992e-11	No	Yes	3.0833e-05	Yes	No
20	60915009	cg14007090	LAMA5	Body	rs8124907	60913127	-1882	1.67068e-34	No	Yes	4.42782e-32	Yes	No
20	62178498	cg24818238	SRMS	1stExon	rs56210557	62164524	-13974	1.21038e-26	No	Yes	6.7876e-20	Yes	No
21	41032864	cg12549411	B3GALT5;B3GALT5;B3GALT5;B3GALT5;B3GALT5	Body;Body;Body;Body;Body	rs3746887	41032740	-124	6.59531e-39	No	Yes	2.20353e-30	Yes	No
21	41516267	cg02867402	DSCAM	Body	rs9305691	41528198	11931	1.76337e-14	No	Yes	4.00151e-10	Yes	Yes	2.70986e-05	Yes
21	41516320	cg21118414	DSCAM	Body	rs2297264	41516293	-27	9.15556e-10	No	Yes	7.07326e-11	Yes	No
21	45573410	cg06486129			rs7676	45565473	-7937	9.64686e-09	No	Yes	4.416e-10	Yes	No
21	45573410	cg06486129			rs2838507	45584047	10637	7.25079e-11	No	Yes	4.99124e-15	Yes	No
21	45810508	cg21120661	TRPM2	Body	rs2838553	45778294	-32214	4.78522e-21	No	No			No
21	45812666	cg21643128	TRPM2	Body	rs4818910	45776701	-35965	4.12562e-20	No	Yes	5.86248e-14	Yes	No
21	46021988	cg18667511	KRTAP10-7;C21orf29	3'UTR;Body	rs367771	46035575	13587	9.03548e-10	No	No			No
21	47318899	cg12162886	PCBP3;PCBP3	Body;Body	rs381083	47335340	16441	1.34459e-20	No	Yes	3.35606e-11	Yes	No
22	25027515	cg08891605	LOC644165	TSS1500	rs6004189	24986350	-41165	5.2142e-10	No	Yes	1.55284e-06	Yes	No
22	37641506	cg02152108	RAC2	TSS1500	rs4820274	37617144	-24362	2.58481e-09	No	No			No
22	42078707	cg11677105	NHP2L1;NHP2L1	Body;TSS200	rs5996039	41981957	-96750	1.28318e-16	No	Yes	4.32297e-08	Yes	No
22	42078707	cg11677105	NHP2L1;NHP2L1	Body;TSS200	rs132790	42061562	-17145	1.14062e-10	No	Yes	1.95329e-05	Yes	No
22	42347272	cg24119722	LOC339674	TSS1500	rs133336	42416303	69031	7.79643e-09	No	Yes	8.16933e-11	Yes	Yes	0.0103512	No
22	42675999	cg13165212			rs134900	42683343	7344	4.92187e-09	No	No			No
22	42896985	cg16141740	SERHL	Body	rs881542	42896000	-985	1.51349e-21	No	Yes	4.10776e-09	Yes	No
22	42896985	cg16141740	SERHL	Body	rs5758764	42897141	156	5.07599e-33	No	Yes	2.51923e-19	Yes	No
22	42896985	cg16141740	SERHL	Body	rs6002783	42919254	22269	2.06543e-09	No	Yes	0.00369543	No	No
22	42950295	cg05436043	SERHL2	Body	rs881542	42896000	-54295	5.51976e-15	No	Yes	1.69748e-05	Yes	No
22	42950295	cg05436043	SERHL2	Body	rs5758770	42903191	-47104	2.08071e-10	No	Yes	1.46398e-11	Yes	No
22	45737514	cg13318129	FAM118A;FAM118A	3'UTR;3'UTR	rs2272804	45809624	72110	3.35359e-18	No	Yes	3.19126e-14	Yes	No
22	46646882	cg09491104	C22orf40	TSS1500	rs4253776	46629479	-17403	1.76192e-22	No	Yes	6.05738e-25	Yes	No
22	46646882	cg09491104	C22orf40	TSS1500	rs58993485	46673400	26518	1.27869e-25	No	Yes	2.4994e-22	Yes	No
22	46761622	cg00229809	CELSR1	Body	rs35364389	46760086	-1536	1.51533e-09	No	Yes	7.25128e-06	Yes	Yes	0.0297587	No
22	46761622	cg00229809	CELSR1	Body	rs73448949	46764146	2524	4.87077e-09	No	Yes	0.00591105	No	Yes	0.028092	No
22	46762841	cg00784671	CELSR1	Body	rs12165329	46754365	-8476	4.56727e-09	No	Yes	0.0392105	No	No
22	46762841	cg00784671	CELSR1	Body	rs73448949	46764146	1305	7.50274e-11	No	Yes	0.000187307	No	No
22	46762943	cg18190219	CELSR1	Body	rs1800246	46615625	-147318	1.57998e-12	No	Yes	3.43204e-06	Yes	Yes		No
22	46762943	cg18190219	CELSR1	Body	rs73448949	46764146	1203	3.71176e-09	No	Yes	0.000513852	No	Yes	0.99626	No
22	46763229	cg09461388	CELSR1	Body	rs12165329	46754365	-8864	1.1126e-08	No	Yes	0.0181975	No	No
22	46763229	cg09461388	CELSR1	Body	rs567307059	46781617	18388	2.26678e-09	No	Yes	2.50815e-09	Yes	No
22	47135171	cg17099656	CERK	TSS1500	rs12628356	47126715	-8456	1.76697e-21	No	Yes	4.21478e-17	Yes	No
