# Supplementary material for: Incorporating local ancestry improves identification of ancestry-associated methylation signatures and meQTLs in African Americans
Source: Commun Biol. 2022 Apr 29;5:401. doi: 10.1038/s42003-022-03353-5 (PMC9054854; doi:10.1038/s42003-022-03353-5)
Supplement: Supplementary file 10 — Supplementary Data 8. [file 42003_2022_3353_MOESM10_ESM.xlsx]

## Sheet: Supplementary Data 8
Supplementary Data 8. Methylation quantitative trait loci (meQTL) with genetic effects significantly differed by ancestry for local ancestry associated DNA methylation in the Veterans Aging Cohort Study (VACS) discovery group (N=478), and replications in the VACS replication group (N=422) and Women’s Interagency HIV Study (WIHS) replication cohort (N=131)
genodiff: difference in genetic effects with African and European ancestries
Chromosome	Probe_position	Probe	Nearest_gene	UCSC_RefGene	SNP	SNP_position	Distance_from_SNP_to_probe	VACS Discovery Group			VACS Replication Group				WIHS Replication Cohort
								Beta_genodiff	P-value_genodiff	Significant_genodiff?	Probe_replicated?	Beta_genodiff	P-value_genodiff	genodiff_replicated?	Probe_replicated?	Beta_genodiff	P-value_genodiff	genodiff_replicated?
1	1644835	cg23611477	CDK11A;CDK11B;CDK11B;CDK11B;CDK11B;CDK11A;CDK11B;CDK11B	Body;Body;Body;Body;Body;Body;Body;5'UTR	rs4074196	1611995	-32840	0.531432	3.02326e-09	Yes	Yes	0.236342	0.041125	No	No
1	3096360	cg22674798	PRDM16;PRDM16	Body;Body	rs1736522	3080940	-15420	0.2888	1.00633e-12	Yes	Yes	0.236868	0.000118852	Yes	No
1	25234806	cg22509179	RUNX3;RUNX3	Body;Body	rs13340780	25205252	-29554	-0.476434	2.97001e-11	Yes	Yes	-0.151209	0.500997	No	Yes	-0.823731	0.0141158	No
1	25234806	cg22509179	RUNX3;RUNX3	Body;Body	rs7518125	25249252	14446	-0.378886	1.38462e-08	Yes	Yes	-0.184069	0.228655	No	Yes	-0.650698	0.000531208	Yes
1	46958049	cg00833614			rs12759113	46973581	15532	0.275448	2.3758e-11	Yes	Yes	0.185511	0.000627367	No	No
1	53392650	cg27535305	SCP2;SCP2	TSS1500;TSS1500	rs567341	53285470	-107180	0.34758	1.77233e-07	Yes	No				No
1	53392774	cg08859206	SCP2;SCP2	TSS200;TSS200	rs506527	53350683	-42091	0.479807	3.26871e-09	Yes	Yes	0.503353	7.67095e-08	Yes	No
1	53392781	cg25767906	SCP2;SCP2	TSS200;TSS200	rs567341	53285470	-107311	0.461163	1.51289e-12	Yes	No				No
1	54163070	cg01059116	GLIS1	5'UTR	rs1780395	54165699	2629	0.399012	8.106e-09	Yes	Yes	0.46709	1.1149e-08	Yes	No
1	153589781	cg16348003	S100A14	TSS1500	rs9662664	153656352	66571	-0.277176	1.85719e-07	Yes	No				No
1	153590243	cg08477332	S100A14	TSS1500	rs10797090	153624791	34548	1.62661	4.51712e-15	Yes	Yes	0.994644	0.000213144	Yes	No
1	156198365	cg25465065	PMF1	Body	rs6659312	156131996	-66369	1.18716	9.81297e-09	Yes	Yes	0.579905	0.0276264	No	No
1	156198365	cg25465065	PMF1	Body	rs2251636	156202809	4444	-1.36579	1.27635e-11	Yes	Yes	-1.17315	3.04769e-06	Yes	No
1	173977793	cg00981945			rs72711500	174201914	224121	0.425234	1.34213e-08	Yes	Yes	0.334792	0.00355581	No	Yes	0.195925	0.0803137	No
1	205537833	cg03061435	MFSD4	TSS1500	rs12728206	205566236	28403	-0.514859	6.01163e-08	Yes	No				No
1	205819406	cg11965913	PM20D1	TSS200	rs823084	205798313	-21093	-1.39411	1.03667e-10	Yes	Yes	-0.886827	0.000942255	No	No
1	228075683	cg10909939			rs6672601	228217498	141815	-0.535072	3.91565e-09	Yes	No				No
1	228075749	cg10962762			rs4653895	228204509	128760	-0.422504	9.91161e-07	Yes	No				Yes	-0.476469	0.0149393	No
1	248100276	cg08861456	OR2L13	TSS1500	rs4925581	248086054	-14222	0.474563	3.44191e-10	Yes	No				No
2	11286089	cg09167828	C2orf50	3'UTR	rs12617097	11277441	-8648	2.24109	3.92209e-08	Yes	Yes	2.86348	1.95371e-10	Yes	Yes	1.13812	0.0724959	No
2	54783773	cg01286930	SPTBN1	Body	rs171350	54924896	141123	-0.787416	1.25449e-18	Yes	No				No
2	54829624	cg01766943	SPTBN1;SPTBN1	Body;Body	rs2971880	54885640	56016	-0.323096	1.65621e-08	Yes	Yes	-0.315788	0.00231879	No	No
2	100824103	cg22305850			rs11676922	100806940	-17163	0.919968	1.37848e-13	Yes	Yes	0.850316	5.55005e-06	Yes	No
2	100824103	cg22305850			rs2871344	100839430	15327	1.21168	1.83688e-24	Yes	Yes	1.18187	7.21099e-11	Yes	No
2	114715532	cg17386473	ACTR3	3'UTR	rs72948684	114584490	-131042	0.966241	7.29194e-09	Yes	Yes	0.688566	4.45333e-06	Yes	Yes	1.46004	1.98817e-07	Yes
2	178853377	cg02819655	PDE11A;PDE11A	Body;Body	rs6735387	178636698	-216679	1.55937	3.2649e-18	Yes	Yes	0.950891	3.01453e-07	Yes	Yes	1.31603	2.37504e-05	Yes
2	178853377	cg02819655	PDE11A;PDE11A	Body;Body	rs4511758	178810184	-43193	-1.20731	2.20469e-10	Yes	Yes	-0.818075	3.44492e-05	Yes	Yes	-1.17121	0.000894302	Yes
2	219128475	cg05728596	GPBAR1;GPBAR1;GPBAR1	3'UTR;3'UTR;3'UTR	rs17653757	219109364	-19111	-0.453107	4.1238e-07	Yes	Yes	-0.202101	0.00227337	No	No
2	240046312	cg07542287	HDAC4	Body	rs6753325	240049998	3686	-0.42653	6.8001e-07	Yes	Yes	-0.238132	0.0164683	No	No
2	242710939	cg01997813			rs10755057	242710662	-277	0.517115	1.28035e-07	Yes	Yes	0.540562	0.00148448	No	No
2	242927418	cg11370814			rs10189267	242945309	17891	0.551701	1.432e-08	Yes	Yes	0.372426	0.0323545	No	No
3	45983597	cg08033130	CXCR6;FYCO1	TSS1500;Body	rs9824253	45995236	11639	-0.490675	3.82249e-11	Yes	No				Yes	-0.539571	0.0021819	No
3	45983792	cg19145607	CXCR6;FYCO1	TSS1500;Body	rs9824253	45995236	11444	-0.402001	7.77054e-10	Yes	No				No
3	60420416	cg16140565	FHIT;FHIT	Body;Body	rs2734376	60417339	-3077	-1.4313	8.04981e-14	Yes	Yes	-1.245	1.13716e-13	Yes	Yes	-0.330093	0.407958	No
3	60420416	cg16140565	FHIT;FHIT	Body;Body	rs453951	60464275	43859	-1.49315	1.77273e-17	Yes	Yes	-1.06297	4.22353e-10	Yes	Yes	-1.01592	0.00182973	No
3	111730545	cg08522473	TAGLN3;TAGLN3;TAGLN3	Body;Body;Body	rs4682069	111736870	6325	1.75788	6.45025e-08	Yes	Yes	0.25702	0.490241	No	No
3	140786844	cg27141807	SPSB4	Body	rs141552213	140857334	70490	5.65405	3.04878e-09	Yes	Yes	3.52351	0.000768794	No	Yes	3.37325	0.0238268	No
4	1303491	cg00689492	MAEA;MAEA	Body;Body	rs1732124	1275784	-27707	-0.608325	1.30087e-10	Yes	Yes	-0.47416	6.1109e-05	Yes	No
4	3295736	cg02754929			rs2051558	3324886	29150	0.561595	2.16884e-18	Yes	Yes	0.597455	4.67489e-17	Yes	No
5	264123	cg11430075			rs2672767	313762	49639	0.412314	2.98401e-07	Yes	Yes	0.300271	0.00238579	No	No
5	1049595	cg10496840			rs11133606	1043106	-6489	-0.419689	4.88695e-09	Yes	Yes	-0.519671	3.29126e-08	Yes	No
5	10091925	cg23019589			rs4487466	10084393	-7532	1.05301	1.41317e-10	Yes	Yes	0.68356	0.000656219	No	Yes	1.00433	0.000104957	Yes
5	106879524	cg26966186	EFNA5	Body	rs10053318	106879813	289	1.0772	2.36203e-07	Yes	Yes	0.75736	6.68864e-05	Yes	Yes	1.03206	0.0140023	No
5	110105162	cg21070081			rs2416226	109328630	-776532	1.23099	4.42435e-08	Yes	Yes	0.23427	0.241545	No	Yes	0.0325462	0.942563	No
5	110105162	cg21070081			rs244427	110134304	29142	-1.14437	2.24903e-09	Yes	Yes	-0.740174	3.87829e-05	Yes	Yes	-2.4763	6.68974e-11	Yes
5	112483149	cg08238375	MCC;MCC	Body;Body	rs9326879	112446323	-36826	-1.29247	2.20231e-08	Yes	Yes	-1.47996	1.35385e-08	Yes	Yes	-1.83958	0.000193013	Yes
5	112483149	cg08238375	MCC;MCC	Body;Body	rs1443693	112464953	-18196	-1.47447	2.06343e-13	Yes	Yes	-1.69156	1.3125e-10	Yes	Yes	-0.948992	0.0543135	No
6	16217825	cg20133046			rs9370878	16227066	9241	0.804645	2.09038e-14	Yes	Yes	0.82862	2.24077e-05	Yes	Yes	0.200794	0.184036	No
6	16217882	cg14940260			rs9370878	16227066	9184	0.558688	2.55815e-09	Yes	Yes	0.603215	2.54887e-06	Yes	Yes	0.334941	0.0916838	No
6	29080239	cg18307968	OR2J3	1stExon	rs238872	29351873	271634	-0.237881	1.58386e-07	Yes	No				No
6	29080239	cg18307968	OR2J3	1stExon	rs1233417	29511850	431611	0.252732	8.45338e-07	Yes	No				No
6	29342824	cg02246922	OR12D3	1stExon	rs9257694	29274486	-68338	1.21687	7.07968e-13	Yes	Yes	0.504579	2.16922e-05	Yes	No
6	29342824	cg02246922	OR12D3	1stExon	rs1234843	29469940	127116	1.37291	3.1094e-09	Yes	Yes	0.357573	0.00561047	No	No
6	30850581	cg19178509	DDR1	TSS1500	rs2535336	30810654	-39927	1.184	1.34407e-20	Yes	No				No
6	33035284	cg13661648	HLA-DPA1	3'UTR	rs422544	33026110	-9174	1.52506	3.89448e-07	Yes	Yes	1.30682	0.000120239	Yes	No
6	33401480	cg27530576	SYNGAP1	Body	rs9469434	33455574	54094	0.384789	3.47461e-11	Yes	Yes	0.161181	0.0366326	No	No
6	35466268	cg00116315	TULP1;TEAD3	Body;TSS1500	rs2064319	35476442	10174	0.480358	1.37932e-09	Yes	Yes	0.270499	0.00172593	No	No
6	52690013	cg22947402			rs9367495	52648106	-41907	0.662888	7.12204e-10	Yes	Yes	0.719488	3.96277e-08	Yes	No
6	130747460	cg08996597			rs4897398	130607571	-139889	2.11944	1.06045e-07	Yes	Yes	0.936034	0.0619882	No	Yes	1.25381	0.13726	No
6	149772707	cg16235748	ZC3H12D	Body	rs1626823	149710663	-62044	-0.165136	9.66125e-07	Yes	Yes	-0.0743636	0.123985	No	No
6	149772716	cg03678062	ZC3H12D	Body	rs2744430	149778202	5486	-0.24517	4.36866e-10	Yes	Yes	-0.0644596	0.272545	No	No
7	1915315	cg25834613	MAD1L1;MAD1L1;MAD1L1	Body;Body;Body	rs3800918	2167978	252663	0.661394	2.18045e-07	Yes	No				No
7	1930337	cg14004847	MAD1L1;MAD1L1;MAD1L1	Body;Body;Body	rs12699415	1909479	-20858	-0.499296	2.31284e-08	Yes	Yes	-0.385156	1.38131e-06	Yes	No
7	1948755	cg16178271	MAD1L1;MAD1L1;MAD1L1	Body;Body;Body	rs4721135	1912222	-36533	2.04598	1.31475e-45	Yes	Yes	1.70911	2.06675e-26	Yes	No
7	43821949	cg12894711	BLVRA	Body	rs2286296	43683678	-138271	-0.444244	4.41438e-11	Yes	Yes	-0.344149	1.13424e-05	Yes	No
7	134233829	cg03515829			rs782878	134233011	-818	0.227845	4.00958e-08	Yes	Yes	0.170371	0.00202525	No	No
8	2021420	cg00295418	MYOM2	Body	rs3817699	2024437	3017	0.748956	2.00693e-08	Yes	Yes	1.90452	6.33434e-16	Yes	No
8	48418189	cg01049884	KIAA0146	Body	rs10095466	48150346	-267843	-0.347151	9.21354e-10	Yes	Yes	-0.177638	0.00098885	No	No
8	57350985	cg09654669			rs13270298	57313718	-37267	0.418801	3.08915e-07	Yes	No				No
8	126100743	cg08270491	KIAA0196	5'UTR	rs12546285	126085586	-15157	-0.759296	4.46484e-11	Yes	Yes	-0.61123	2.00965e-05	Yes	No
8	126100743	cg08270491	KIAA0196	5'UTR	rs12544146	126172340	71597	-0.601981	1.63432e-08	Yes	Yes	-0.390048	0.0518875	No	No
8	130089463	cg14866167			rs6470693	130057289	-32174	0.349473	3.64983e-09	Yes	Yes	0.276523	0.0147441	No	No
8	130089463	cg14866167			rs10956469	130222281	132818	0.33732	1.26188e-08	Yes	Yes	0.153325	0.163829	No	No
8	142401534	cg17903548			rs7824029	142412478	10944	-0.45839	8.41869e-08	Yes	No				No
8	144367265	cg13283845			rs9644250	144387780	20515	-0.807583	2.28215e-11	Yes	No				No
8	144367392	cg19657945			rs9644250	144387780	20388	-1.4014	6.42079e-09	Yes	No				No
8	144372932	cg24107665	ZNF696	TSS1500	rs13260269	144388860	15928	0.428423	1.90911e-09	Yes	No				No
8	144417848	cg13153661	TOP1MT	TSS1500	rs71520508	144445972	28124	-0.420828	3.17625e-09	Yes	Yes	-0.0253065	0.866181	No	No
8	144437507	cg22123784			rs71520508	144445972	8465	-1.03134	4.9275e-07	Yes	Yes	-0.449582	0.174045	No	No
8	144917532	cg02658043	NRBP2	3'UTR	rs6558394	144893084	-24448	-1.06888	1.78204e-12	Yes	Yes	-1.0303	2.27894e-07	Yes	Yes	-1.46171	0.000130729	Yes
8	145748548	cg14739437	LRRC24;LRRC14	Body;3'UTR	rs9071	145750506	1958	0.239382	5.53135e-07	Yes	No				No
8	145749887	cg05358723	LRRC24;LRRC14	Body;3'UTR	rs9071	145750506	619	-0.453816	5.52145e-10	Yes	No				No
8	145750363	cg19682134	LRRC14;LRRC24	3'UTR;5'UTR	rs9071	145750506	143	-0.542091	5.88007e-10	Yes	Yes	-0.575936	8.82777e-07	Yes	No
8	145751956	cg06341195	LRRC24;MGC70857	5'UTR;3'UTR	rs9071	145750506	-1450	0.322728	2.02767e-10	Yes	Yes	0.466495	7.97455e-14	Yes	No
8	145752292	cg00688297	LRRC24;MGC70857	5'UTR;3'UTR	rs9071	145750506	-1786	0.329697	1.3739e-07	Yes	Yes	1.50997	2.25886e-12	Yes	No
8	145752587	cg05828690	LRRC24;MGC70857	TSS200;3'UTR	rs2721138	145750138	-2449	0.659897	1.61384e-07	Yes	No				No
8	145753896	cg05419198	MGC70857;LRRC24	Body;TSS1500	rs9071	145750506	-3390	0.216553	2.89747e-07	Yes	No				No
8	146015804	cg24599650	RPL8;RPL8	Body;Body	rs2955229	146024446	8642	0.497905	9.20288e-16	Yes	No				No
9	140703637	cg12872489	EHMT1	Body	rs11137242	140696524	-7113	-0.426875	5.3414e-08	Yes	Yes	-0.252731	0.00126104	No	No
10	1251771	cg20205188	ADARB2	Body	rs3750677	1263076	11305	1.05108	6.90526e-09	Yes	Yes	2.26029	1.01442e-16	Yes	No
10	95197126	cg18082515	MYOF;MYOF	Body;Body	rs12254006	95226749	29623	0.318521	5.77385e-07	Yes	Yes	0.192253	0.033679	No	No
10	126842580	cg04764907	CTBP2;CTBP2	5'UTR;5'UTR	rs10510141	126818270	-24310	0.431309	5.86634e-07	Yes	Yes	0.299368	0.0638917	No	No
10	126844994	cg23992194	CTBP2;CTBP2	5'UTR;5'UTR	rs74163353	126838792	-6202	0.509566	2.63084e-07	Yes	Yes	0.239935	0.0964033	No	No
10	134876495	cg04194432			rs12256887	134883085	6590	-2.3051	8.8465e-24	Yes	No				No
11	13302098	cg13286116	ARNTL;ARNTL;ARNTL	5'UTR;5'UTR;5'UTR	rs4757141	13307095	4997	-0.525928	4.41377e-11	Yes	Yes	-0.216095	0.0473734	No	No
11	45879730	cg23097878	CRY2;CRY2	Body;Body	rs11038673	45846619	-33111	0.338559	3.20743e-08	Yes	Yes	0.484102	9.82209e-09	Yes	Yes	0.264039	0.00700211	No
11	45879730	cg23097878	CRY2;CRY2	Body;Body	rs7121775	45864323	-15407	0.477653	4.36521e-07	Yes	Yes	0.194389	0.0934961	No	Yes	-0.0134097	0.918007	No
11	47213116	cg10938684			rs2291444	47179143	-33973	0.419305	1.25741e-08	Yes	No				No
11	58941415	cg07745373	DTX4	Body	rs7950880	58871812	-69603	0.445285	1.69485e-10	Yes	Yes	0.250797	0.0286064	No	No
11	60789647	cg13520651			rs61899220	60770733	-18914	0.259938	3.19828e-07	Yes	No				No
11	66300458	cg04006266	BBS1	3'UTR	rs531490	66324360	23902	0.169053	8.15753e-07	Yes	No				No
11	66362959	cg24851651	CCS	Body	rs12805133	66483265	120306	1.38765	9.69035e-20	Yes	No				Yes	1.13402	0.00156915	No
11	78616440	cg17996830	ODZ4	Body	rs520998	78641698	25258	0.731338	4.00666e-12	Yes	Yes	0.377764	0.000531904	No	Yes	0.468231	0.040961	No
11	105169034	cg07243138			rs116291295	105220818	51784	-0.170624	6.46891e-07	Yes	No				No
11	113262625	cg05590274	ANKK1	Body	rs2734836	113291239	28614	-0.337631	3.78272e-07	Yes	No				No
12	47219737	cg11146691	SLC38A4;SLC38A4;SLC38A4;SLC38A4	1stExon;5'UTR;1stExon;5'UTR	rs11833236	46746106	-473631	-0.730391	3.04253e-08	Yes	Yes	-0.47806	0.0358084	No	No
12	68978235	cg22540040			rs190718336	69005005	26770	0.380208	2.0559e-08	Yes	Yes	0.203372	0.108788	No	No
12	123757860	cg09084244	CDK2AP1	TSS1500	rs6488868	123799974	42114	-1.72663	1.36584e-14	Yes	Yes	-1.7778	1.10734e-09	Yes	Yes	0.809073	0.0806659	No
12	123757860	cg09084244	CDK2AP1	TSS1500	rs78985577	124393117	635257	-2.01876	1.97016e-09	Yes	Yes	1.00649	0.029428	No	Yes	0.885698	0.180766	No
12	131519906	cg13586425	GPR133	Body	rs11061292	131518981	-925	0.557959	4.28469e-14	Yes	Yes	0.411151	6.03085e-05	Yes	Yes	0.656614	7.18529e-05	Yes
12	131519998	cg25772418	GPR133	Body	rs11061292	131518981	-1017	0.641815	1.26679e-16	Yes	Yes	0.619452	3.06098e-07	Yes	Yes	0.927502	6.69715e-06	Yes
12	132381902	cg15260428	ULK1	Body	rs76744108	132402874	20972	-0.673345	1.08006e-06	Yes	Yes	-0.757543	0.0133826	No	No
12	132537251	cg06813297	EP400	Body	rs11546871	132401566	-135685	-0.92453	4.2082e-08	Yes	Yes	-0.632531	0.0074966	No	No
12	132537251	cg06813297	EP400	Body	rs73164912	132562126	24875	1.16903	7.48345e-10	Yes	Yes	0.00577896	0.98203	No	No
13	24788196	cg07271471	SPATA13;SPATA13	5'UTR;5'UTR	rs7323478	24782367	-5829	1.59533	9.38392e-22	Yes	No				No
13	53174319	cg00495681			rs61959717	53070543	-103776	-0.564517	2.43798e-09	Yes	Yes	-0.619011	3.67992e-09	Yes	No
13	114770148	cg21422164	RASA3	Body	rs6560952	114783929	13781	0.595101	2.85447e-17	Yes	No				No
13	114770148	cg21422164	RASA3	Body	rs9525349	114808075	37927	-0.497898	5.58463e-10	Yes	No				No
13	114795097	cg03958744	RASA3	Body	rs6560952	114783929	-11168	-0.494529	3.94283e-19	Yes	Yes	-0.400557	2.40599e-07	Yes	No
13	114795097	cg03958744	RASA3	Body	rs9525349	114808075	12978	0.436733	9.30453e-12	Yes	Yes	0.343409	4.48264e-05	Yes	No
13	114900021	cg06611532			rs9562080	114923777	23756	0.795104	4.74252e-11	Yes	Yes	1.06479	1.84498e-08	Yes	No
13	114900021	cg06611532			rs367312	114930195	30174	0.809501	8.84784e-15	Yes	Yes	0.97238	4.56191e-08	Yes	No
14	24423864	cg17919599	C14orf167;C14orf167;DHRS4;C14orf167;C14orf167	TSS1500;TSS1500;Body;TSS1500;Body	rs7153742	24345587	-78277	-0.352536	8.95935e-08	Yes	Yes	-0.160267	0.131747	No	No
14	32926900	cg09998151	AKAP6	Body	rs941747	32918460	-8440	-1.25993	1.09623e-06	Yes	Yes	-1.97908	2.68111e-16	Yes	No
14	55594613	cg04306507	LGALS3	TSS1500	rs8007614	55586575	-8038	-0.533523	1.01753e-12	Yes	Yes	-0.540614	1.37034e-07	Yes	No
14	65542826	cg26396452	MAX;MAX;MAX;MAX	3'UTR;Body;3'UTR;3'UTR	rs10873180	65604361	61535	-0.394128	2.63348e-09	Yes	No				No
14	78023429	cg18872420	SPTLC2	Body	rs60221235	78017222	-6207	-0.562107	7.55513e-07	Yes	Yes	0.00964521	0.960057	No	Yes	-0.506445	0.0267548	No
14	93156816	cg20072528			rs11629428	93145191	-11625	0.390379	3.2625e-10	Yes	Yes	0.502978	1.3941e-09	Yes	No
14	100906689	cg05313263	WDR25;WDR25	Body;Body	rs10135979	100999848	93159	-0.296364	6.38036e-07	Yes	Yes	-0.246053	2.84019e-05	Yes	No
14	105452712	cg15895213	C14orf79;C14orf79	1stExon;5'UTR	rs10138381	105500553	47841	0.456	2.2595e-07	Yes	Yes	0.48955	1.3774e-05	Yes	No
14	105499998	cg11481687			rs7147450	105488819	-11179	-1.1302	7.28475e-07	Yes	Yes	-0.270563	0.122259	No	No
14	106091981	cg14837792			rs28662250	105996341	-95640	1.1766	2.05166e-13	Yes	Yes	1.20694	1.13123e-08	Yes	Yes	-0.32845	0.309675	No
15	28200653	cg03449867	OCA2	Body	rs12916355	28213193	12540	1.21812	1.83918e-12	Yes	Yes	0.805653	1.82724e-06	Yes	No
15	40806473	cg14004983			rs57825040	41092316	285843	0.460287	3.07995e-07	Yes	No				No
16	6915990	cg03623568	A2BP1;A2BP1;A2BP1	5'UTR;5'UTR;5'UTR	rs11077101	6935853	19863	-0.723062	2.3028e-07	Yes	No				No
16	82071433	cg07307142	HSD17B2	Body	rs2967327	82188657	117224	-0.607345	1.55074e-08	Yes	Yes	-0.143864	0.314359	No	No
16	86370962	cg00443946	LOC732275	Body	rs62052902	86392258	21296	0.612237	2.4383e-07	Yes	No				No
16	89982419	cg01768446			rs3212349	89983537	1118	0.590924	3.73405e-12	Yes	No				No
17	19361230	cg19949948			rs7220633	19367161	5931	0.326801	5.59263e-08	Yes	Yes	0.425343	4.11862e-08	Yes	No
17	33672713	cg26039662			rs1949263	33663073	-9640	-0.258792	2.48759e-07	Yes	Yes	-0.192101	0.0261071	No	Yes	-0.229325	0.0926387	No
17	41437982	cg23758822			rs8176198	41230537	-207445	1.59511	1.18896e-09	Yes	No				No
17	46090231	cg13416381			rs2597164	46069980	-20251	-0.372531	9.8877e-08	Yes	No				No
17	46967084	cg19425807			rs9903470	47045362	78278	0.289733	4.15968e-09	Yes	No				No
17	61959527	cg11494091	GH2;GH2;GH2;GH2	TSS1500;TSS1500;TSS1500;TSS1500	rs2286565	62010232	50705	0.870279	1.7694e-16	Yes	Yes	0.387998	0.0113113	No	No
17	74438067	cg17201438	UBE2O	Body	rs435892	74398505	-39562	-0.675623	1.21377e-15	Yes	No				No
17	80355956	cg09944012	C17orf101;C17orf101	Body;Body	rs11546697	80348938	-7018	0.530053	6.15511e-13	Yes	Yes	0.646088	1.05484e-20	Yes	No
19	12605925	cg19719312	ZNF709	5'UTR	rs2112844	12548494	-57431	0.443611	4.22134e-07	Yes	Yes	0.469931	0.000396943	Yes	No
19	12876846	cg06417478	HOOK2;HOOK2	Body;Body	rs4804732	12922503	45657	-1.41305	4.32943e-07	Yes	Yes	-1.61142	1.48898e-06	Yes	No
19	12876947	cg04657146	HOOK2;HOOK2	Body;Body	rs4804732	12922503	45556	-1.0271	4.21399e-08	Yes	Yes	-1.01143	3.09256e-06	Yes	No
19	12877000	cg11738485	HOOK2;HOOK2	Body;Body	rs4804732	12922503	45503	-2.11944	3.60955e-07	Yes	Yes	-1.95725	2.13356e-06	Yes	No
19	59071414	cg04170623	UBE2M;LOC100131691	TSS1500;Body	rs7248800	59079257	7843	-0.373544	5.78566e-07	Yes	Yes	-0.19221	0.150601	No	No
21	41516320	cg21118414	DSCAM	Body	rs2297264	41516293	-27	-0.484102	5.02699e-07	Yes	Yes	-0.551223	3.84172e-05	Yes	No
