# Supplementary material for: Incorporating local ancestry improves identification of ancestry-associated methylation signatures and meQTLs in African Americans
Source: Commun Biol. 2022 Apr 29;5:401. doi: 10.1038/s42003-022-03353-5 (PMC9054854; doi:10.1038/s42003-022-03353-5)
Supplement: Supplementary file 11 — Supplementary Data 9. [file 42003_2022_3353_MOESM11_ESM.xlsx]

## Sheet: Supplementary Data 9
Supplementary Data 9. meQTL rs9370878 of CpG site cg20133046: the genetic effects on the methylations are opposite for the African and European ancestry
Methylation Beta Value	Local Ancestry	Genotype Composition
0.603	EUREUR	0snp
0.635	EUREUR	0snp
0.649	EUREUR	0snp
0.666	EUREUR	0snp
0.672	EUREUR	0snp
0.676	EUREUR	0snp
0.68	EUREUR	0snp
0.683	EUREUR	0snp
0.691	EUREUR	0snp
0.699	EUREUR	0snp
0.702	EUREUR	0snp
0.708	EUREUR	0snp
0.732	EUREUR	0snp
0.757	EUREUR	0snp
0.589	EUREUR	1snpEUR
0.626	EUREUR	1snpEUR
0.66	EUREUR	1snpEUR
0.432	EUREUR	2snpEUR
0.557	EUREUR	2snpEUR
0.512	EURAFR	0snp
0.555	EURAFR	0snp
0.573	EURAFR	0snp
0.578	EURAFR	0snp
0.585	EURAFR	0snp
0.606	EURAFR	0snp
0.607	EURAFR	0snp
0.61	EURAFR	0snp
0.615	EURAFR	0snp
0.617	EURAFR	0snp
0.622	EURAFR	0snp
0.63	EURAFR	0snp
0.633	EURAFR	0snp
0.641	EURAFR	0snp
0.645	EURAFR	0snp
0.651	EURAFR	0snp
0.651	EURAFR	0snp
0.652	EURAFR	0snp
0.655	EURAFR	0snp
0.657	EURAFR	0snp
0.659	EURAFR	0snp
0.662	EURAFR	0snp
0.663	EURAFR	0snp
0.663	EURAFR	0snp
0.666	EURAFR	0snp
0.67	EURAFR	0snp
0.68	EURAFR	0snp
0.682	EURAFR	0snp
0.682	EURAFR	0snp
0.683	EURAFR	0snp
0.685	EURAFR	0snp
0.686	EURAFR	0snp
0.686	EURAFR	0snp
0.686	EURAFR	0snp
0.689	EURAFR	0snp
0.691	EURAFR	0snp
0.692	EURAFR	0snp
0.693	EURAFR	0snp
0.694	EURAFR	0snp
0.696	EURAFR	0snp
0.7	EURAFR	0snp
0.702	EURAFR	0snp
0.702	EURAFR	0snp
0.703	EURAFR	0snp
0.705	EURAFR	0snp
0.705	EURAFR	0snp
0.705	EURAFR	0snp
0.71	EURAFR	0snp
0.71	EURAFR	0snp
0.713	EURAFR	0snp
0.713	EURAFR	0snp
0.719	EURAFR	0snp
0.721	EURAFR	0snp
0.723	EURAFR	0snp
0.723	EURAFR	0snp
0.724	EURAFR	0snp
0.724	EURAFR	0snp
0.728	EURAFR	0snp
0.729	EURAFR	0snp
0.73	EURAFR	0snp
0.731	EURAFR	0snp
0.732	EURAFR	0snp
0.733	EURAFR	0snp
0.733	EURAFR	0snp
0.733	EURAFR	0snp
0.733	EURAFR	0snp
0.74	EURAFR	0snp
0.74	EURAFR	0snp
0.743	EURAFR	0snp
0.747	EURAFR	0snp
0.75	EURAFR	0snp
0.752	EURAFR	0snp
0.758	EURAFR	0snp
0.76	EURAFR	0snp
0.76	EURAFR	0snp
0.768	EURAFR	0snp
0.771	EURAFR	0snp
0.772	EURAFR	0snp
0.783	EURAFR	0snp
0.788	EURAFR	0snp
0.793	EURAFR	0snp
0.802	EURAFR	0snp
0.808	EURAFR	0snp
0.812	EURAFR	0snp
0.817	EURAFR	0snp
0.859	EURAFR	0snp
0.885	EURAFR	0snp
0.481	EURAFR	1snpAFR
0.507	EURAFR	1snpAFR
0.598	EURAFR	1snpAFR
0.617	EURAFR	1snpAFR
0.631	EURAFR	1snpAFR
0.66	EURAFR	1snpAFR
0.696	EURAFR	1snpAFR
0.727	EURAFR	1snpAFR
0.734	EURAFR	1snpAFR
0.736	EURAFR	1snpAFR
0.737	EURAFR	1snpAFR
0.776	EURAFR	1snpAFR
0.795	EURAFR	1snpAFR
0.823	EURAFR	1snpAFR
0.83	EURAFR	1snpAFR
0.617	EURAFR	1snpAFR1snpEUR
0.627	EURAFR	1snpAFR1snpEUR
0.64	EURAFR	1snpAFR1snpEUR
0.642	EURAFR	1snpAFR1snpEUR
0.661	EURAFR	1snpAFR1snpEUR
0.671	EURAFR	1snpAFR1snpEUR
0.673	EURAFR	1snpAFR1snpEUR
0.686	EURAFR	1snpAFR1snpEUR
0.746	EURAFR	1snpAFR1snpEUR
0.752	EURAFR	1snpAFR1snpEUR
0.528	EURAFR	1snpEUR
0.564	EURAFR	1snpEUR
0.569	EURAFR	1snpEUR
0.571	EURAFR	1snpEUR
0.609	EURAFR	1snpEUR
0.614	EURAFR	1snpEUR
0.623	EURAFR	1snpEUR
0.631	EURAFR	1snpEUR
0.665	EURAFR	1snpEUR
0.685	EURAFR	1snpEUR
0.694	EURAFR	1snpEUR
0.705	EURAFR	1snpEUR
0.721	EURAFR	1snpEUR
0.74	EURAFR	1snpEUR
0.756	EURAFR	1snpEUR
0.813	EURAFR	1snpEUR
0.532	AFRAFR	0snp
0.537	AFRAFR	0snp
0.549	AFRAFR	0snp
0.558	AFRAFR	0snp
0.561	AFRAFR	0snp
0.569	AFRAFR	0snp
0.582	AFRAFR	0snp
0.583	AFRAFR	0snp
0.589	AFRAFR	0snp
0.592	AFRAFR	0snp
0.599	AFRAFR	0snp
0.608	AFRAFR	0snp
0.61	AFRAFR	0snp
0.615	AFRAFR	0snp
0.616	AFRAFR	0snp
0.622	AFRAFR	0snp
0.63	AFRAFR	0snp
0.63	AFRAFR	0snp
0.632	AFRAFR	0snp
0.633	AFRAFR	0snp
0.635	AFRAFR	0snp
0.636	AFRAFR	0snp
0.636	AFRAFR	0snp
0.639	AFRAFR	0snp
0.641	AFRAFR	0snp
0.644	AFRAFR	0snp
0.646	AFRAFR	0snp
0.646	AFRAFR	0snp
0.648	AFRAFR	0snp
0.648	AFRAFR	0snp
0.653	AFRAFR	0snp
0.653	AFRAFR	0snp
0.659	AFRAFR	0snp
0.663	AFRAFR	0snp
0.664	AFRAFR	0snp
0.665	AFRAFR	0snp
0.665	AFRAFR	0snp
0.667	AFRAFR	0snp
0.667	AFRAFR	0snp
0.67	AFRAFR	0snp
0.672	AFRAFR	0snp
0.672	AFRAFR	0snp
0.673	AFRAFR	0snp
0.676	AFRAFR	0snp
0.677	AFRAFR	0snp
0.677	AFRAFR	0snp
0.68	AFRAFR	0snp
0.681	AFRAFR	0snp
0.684	AFRAFR	0snp
0.686	AFRAFR	0snp
0.687	AFRAFR	0snp
0.687	AFRAFR	0snp
0.687	AFRAFR	0snp
0.688	AFRAFR	0snp
0.688	AFRAFR	0snp
0.688	AFRAFR	0snp
0.688	AFRAFR	0snp
0.688	AFRAFR	0snp
0.69	AFRAFR	0snp
0.692	AFRAFR	0snp
0.693	AFRAFR	0snp
0.694	AFRAFR	0snp
0.697	AFRAFR	0snp
0.698	AFRAFR	0snp
0.698	AFRAFR	0snp
0.698	AFRAFR	0snp
0.699	AFRAFR	0snp
0.7	AFRAFR	0snp
0.701	AFRAFR	0snp
0.701	AFRAFR	0snp
0.701	AFRAFR	0snp
0.702	AFRAFR	0snp
0.702	AFRAFR	0snp
0.704	AFRAFR	0snp
0.704	AFRAFR	0snp
0.705	AFRAFR	0snp
0.706	AFRAFR	0snp
0.707	AFRAFR	0snp
0.707	AFRAFR	0snp
0.708	AFRAFR	0snp
0.708	AFRAFR	0snp
0.709	AFRAFR	0snp
0.71	AFRAFR	0snp
0.711	AFRAFR	0snp
0.712	AFRAFR	0snp
0.715	AFRAFR	0snp
0.715	AFRAFR	0snp
0.715	AFRAFR	0snp
0.716	AFRAFR	0snp
0.717	AFRAFR	0snp
0.718	AFRAFR	0snp
0.718	AFRAFR	0snp
0.719	AFRAFR	0snp
0.72	AFRAFR	0snp
0.72	AFRAFR	0snp
0.72	AFRAFR	0snp
0.722	AFRAFR	0snp
0.722	AFRAFR	0snp
0.724	AFRAFR	0snp
0.724	AFRAFR	0snp
0.724	AFRAFR	0snp
0.725	AFRAFR	0snp
0.726	AFRAFR	0snp
0.726	AFRAFR	0snp
0.727	AFRAFR	0snp
0.727	AFRAFR	0snp
0.728	AFRAFR	0snp
0.729	AFRAFR	0snp
0.732	AFRAFR	0snp
0.732	AFRAFR	0snp
0.734	AFRAFR	0snp
0.735	AFRAFR	0snp
0.735	AFRAFR	0snp
0.738	AFRAFR	0snp
0.74	AFRAFR	0snp
0.741	AFRAFR	0snp
0.742	AFRAFR	0snp
0.742	AFRAFR	0snp
0.743	AFRAFR	0snp
0.743	AFRAFR	0snp
0.743	AFRAFR	0snp
0.744	AFRAFR	0snp
0.745	AFRAFR	0snp
0.745	AFRAFR	0snp
0.747	AFRAFR	0snp
0.747	AFRAFR	0snp
0.748	AFRAFR	0snp
0.749	AFRAFR	0snp
0.75	AFRAFR	0snp
0.75	AFRAFR	0snp
0.752	AFRAFR	0snp
0.754	AFRAFR	0snp
0.755	AFRAFR	0snp
0.755	AFRAFR	0snp
0.755	AFRAFR	0snp
0.755	AFRAFR	0snp
0.755	AFRAFR	0snp
0.755	AFRAFR	0snp
0.757	AFRAFR	0snp
0.758	AFRAFR	0snp
0.759	AFRAFR	0snp
0.759	AFRAFR	0snp
0.759	AFRAFR	0snp
0.76	AFRAFR	0snp
0.761	AFRAFR	0snp
0.762	AFRAFR	0snp
0.763	AFRAFR	0snp
0.763	AFRAFR	0snp
0.764	AFRAFR	0snp
0.764	AFRAFR	0snp
0.764	AFRAFR	0snp
0.764	AFRAFR	0snp
0.765	AFRAFR	0snp
0.765	AFRAFR	0snp
0.766	AFRAFR	0snp
0.769	AFRAFR	0snp
0.769	AFRAFR	0snp
0.769	AFRAFR	0snp
0.77	AFRAFR	0snp
0.771	AFRAFR	0snp
0.771	AFRAFR	0snp
0.771	AFRAFR	0snp
0.774	AFRAFR	0snp
0.777	AFRAFR	0snp
0.779	AFRAFR	0snp
0.779	AFRAFR	0snp
0.78	AFRAFR	0snp
0.782	AFRAFR	0snp
0.782	AFRAFR	0snp
0.784	AFRAFR	0snp
0.784	AFRAFR	0snp
0.786	AFRAFR	0snp
0.788	AFRAFR	0snp
0.788	AFRAFR	0snp
0.788	AFRAFR	0snp
0.789	AFRAFR	0snp
0.791	AFRAFR	0snp
0.792	AFRAFR	0snp
0.795	AFRAFR	0snp
0.799	AFRAFR	0snp
0.804	AFRAFR	0snp
0.806	AFRAFR	0snp
0.809	AFRAFR	0snp
0.811	AFRAFR	0snp
0.813	AFRAFR	0snp
0.814	AFRAFR	0snp
0.815	AFRAFR	0snp
0.818	AFRAFR	0snp
0.825	AFRAFR	0snp
0.826	AFRAFR	0snp
0.83	AFRAFR	0snp
0.836	AFRAFR	0snp
0.842	AFRAFR	0snp
0.845	AFRAFR	0snp
0.857	AFRAFR	0snp
0.608	AFRAFR	1snpAFR
0.633	AFRAFR	1snpAFR
0.658	AFRAFR	1snpAFR
0.676	AFRAFR	1snpAFR
0.688	AFRAFR	1snpAFR
0.695	AFRAFR	1snpAFR
0.699	AFRAFR	1snpAFR
0.701	AFRAFR	1snpAFR
0.703	AFRAFR	1snpAFR
0.708	AFRAFR	1snpAFR
0.709	AFRAFR	1snpAFR
0.714	AFRAFR	1snpAFR
0.716	AFRAFR	1snpAFR
0.717	AFRAFR	1snpAFR
0.719	AFRAFR	1snpAFR
0.719	AFRAFR	1snpAFR
0.722	AFRAFR	1snpAFR
0.726	AFRAFR	1snpAFR
0.73	AFRAFR	1snpAFR
0.731	AFRAFR	1snpAFR
0.732	AFRAFR	1snpAFR
0.736	AFRAFR	1snpAFR
0.737	AFRAFR	1snpAFR
0.738	AFRAFR	1snpAFR
0.738	AFRAFR	1snpAFR
0.738	AFRAFR	1snpAFR
0.738	AFRAFR	1snpAFR
0.74	AFRAFR	1snpAFR
0.744	AFRAFR	1snpAFR
0.747	AFRAFR	1snpAFR
0.748	AFRAFR	1snpAFR
0.748	AFRAFR	1snpAFR
0.75	AFRAFR	1snpAFR
0.754	AFRAFR	1snpAFR
0.755	AFRAFR	1snpAFR
0.758	AFRAFR	1snpAFR
0.76	AFRAFR	1snpAFR
0.761	AFRAFR	1snpAFR
0.768	AFRAFR	1snpAFR
0.77	AFRAFR	1snpAFR
0.77	AFRAFR	1snpAFR
0.774	AFRAFR	1snpAFR
0.774	AFRAFR	1snpAFR
0.777	AFRAFR	1snpAFR
0.778	AFRAFR	1snpAFR
0.778	AFRAFR	1snpAFR
0.779	AFRAFR	1snpAFR
0.779	AFRAFR	1snpAFR
0.78	AFRAFR	1snpAFR
0.78	AFRAFR	1snpAFR
0.783	AFRAFR	1snpAFR
0.784	AFRAFR	1snpAFR
0.784	AFRAFR	1snpAFR
0.785	AFRAFR	1snpAFR
0.786	AFRAFR	1snpAFR
0.787	AFRAFR	1snpAFR
0.787	AFRAFR	1snpAFR
0.787	AFRAFR	1snpAFR
0.788	AFRAFR	1snpAFR
0.788	AFRAFR	1snpAFR
0.789	AFRAFR	1snpAFR
0.79	AFRAFR	1snpAFR
0.791	AFRAFR	1snpAFR
0.793	AFRAFR	1snpAFR
0.795	AFRAFR	1snpAFR
0.797	AFRAFR	1snpAFR
0.801	AFRAFR	1snpAFR
0.802	AFRAFR	1snpAFR
0.802	AFRAFR	1snpAFR
0.807	AFRAFR	1snpAFR
0.807	AFRAFR	1snpAFR
0.809	AFRAFR	1snpAFR
0.809	AFRAFR	1snpAFR
0.809	AFRAFR	1snpAFR
0.81	AFRAFR	1snpAFR
0.811	AFRAFR	1snpAFR
0.814	AFRAFR	1snpAFR
0.814	AFRAFR	1snpAFR
0.814	AFRAFR	1snpAFR
0.815	AFRAFR	1snpAFR
0.816	AFRAFR	1snpAFR
0.817	AFRAFR	1snpAFR
0.819	AFRAFR	1snpAFR
0.82	AFRAFR	1snpAFR
0.821	AFRAFR	1snpAFR
0.822	AFRAFR	1snpAFR
0.822	AFRAFR	1snpAFR
0.823	AFRAFR	1snpAFR
0.823	AFRAFR	1snpAFR
0.826	AFRAFR	1snpAFR
0.83	AFRAFR	1snpAFR
0.83	AFRAFR	1snpAFR
0.831	AFRAFR	1snpAFR
0.832	AFRAFR	1snpAFR
0.835	AFRAFR	1snpAFR
0.835	AFRAFR	1snpAFR
0.837	AFRAFR	1snpAFR
0.843	AFRAFR	1snpAFR
0.844	AFRAFR	1snpAFR
0.844	AFRAFR	1snpAFR
0.853	AFRAFR	1snpAFR
0.855	AFRAFR	1snpAFR
0.858	AFRAFR	1snpAFR
0.871	AFRAFR	1snpAFR
0.871	AFRAFR	1snpAFR
0.646	AFRAFR	2snpAFR
0.79	AFRAFR	2snpAFR
0.798	AFRAFR	2snpAFR
0.805	AFRAFR	2snpAFR
0.811	AFRAFR	2snpAFR
0.817	AFRAFR	2snpAFR
0.817	AFRAFR	2snpAFR
0.838	AFRAFR	2snpAFR
0.84	AFRAFR	2snpAFR
0.841	AFRAFR	2snpAFR
0.843	AFRAFR	2snpAFR
0.851	AFRAFR	2snpAFR
0.854	AFRAFR	2snpAFR
0.855	AFRAFR	2snpAFR
0.856	AFRAFR	2snpAFR
