# Supplementary material for: Incorporating local ancestry improves identification of ancestry-associated methylation signatures and meQTLs in African Americans
Source: Commun Biol. 2022 Apr 29;5:401. doi: 10.1038/s42003-022-03353-5 (PMC9054854; doi:10.1038/s42003-022-03353-5)
Supplement: Supplementary file 12 — Supplementary Data 10. [file 42003_2022_3353_MOESM12_ESM.xlsx]

## Sheet: Supplementary Data 10
Supplementary Data 10. meQTL rs1552489 of CpG site cg08033130: the genetic effects from the two ancestries contribute to the methylation in the same direction but with different effect sizes
Methylation Beta Value	Local Ancestry	Genotype Composition
0.323	EUREUR	0snp
0.403	EUREUR	0snp
0.407	EUREUR	0snp
0.454	EUREUR	0snp
0.474	EUREUR	0snp
0.512	EUREUR	0snp
0.494	EUREUR	1snpEUR
0.551	EUREUR	1snpEUR
0.553	EUREUR	1snpEUR
0.554	EUREUR	1snpEUR
0.56	EUREUR	1snpEUR
0.571	EUREUR	1snpEUR
0.603	EUREUR	1snpEUR
0.609	EUREUR	1snpEUR
0.618	EUREUR	1snpEUR
0.621	EUREUR	1snpEUR
0.627	EUREUR	1snpEUR
0.63	EUREUR	1snpEUR
0.637	EUREUR	1snpEUR
0.648	EUREUR	1snpEUR
0.65	EUREUR	1snpEUR
0.663	EUREUR	1snpEUR
0.679	EUREUR	1snpEUR
0.735	EUREUR	2snpEUR
0.767	EUREUR	2snpEUR
0.813	EUREUR	2snpEUR
0.826	EUREUR	2snpEUR
0.318	EURAFR	0snp
0.318	EURAFR	0snp
0.319	EURAFR	0snp
0.324	EURAFR	0snp
0.334	EURAFR	0snp
0.335	EURAFR	0snp
0.34	EURAFR	0snp
0.357	EURAFR	0snp
0.357	EURAFR	0snp
0.36	EURAFR	0snp
0.365	EURAFR	0snp
0.37	EURAFR	0snp
0.372	EURAFR	0snp
0.372	EURAFR	0snp
0.372	EURAFR	0snp
0.374	EURAFR	0snp
0.375	EURAFR	0snp
0.378	EURAFR	0snp
0.38	EURAFR	0snp
0.382	EURAFR	0snp
0.382	EURAFR	0snp
0.383	EURAFR	0snp
0.384	EURAFR	0snp
0.385	EURAFR	0snp
0.388	EURAFR	0snp
0.392	EURAFR	0snp
0.392	EURAFR	0snp
0.395	EURAFR	0snp
0.399	EURAFR	0snp
0.404	EURAFR	0snp
0.41	EURAFR	0snp
0.41	EURAFR	0snp
0.412	EURAFR	0snp
0.424	EURAFR	0snp
0.446	EURAFR	0snp
0.448	EURAFR	0snp
0.448	EURAFR	0snp
0.459	EURAFR	0snp
0.459	EURAFR	0snp
0.471	EURAFR	0snp
0.471	EURAFR	0snp
0.491	EURAFR	0snp
0.493	EURAFR	0snp
0.498	EURAFR	0snp
0.506	EURAFR	0snp
0.509	EURAFR	0snp
0.529	EURAFR	0snp
0.58	EURAFR	0snp
0.35	EURAFR	1snpAFR
0.368	EURAFR	1snpAFR
0.461	EURAFR	1snpAFR
0.492	EURAFR	1snpAFR
0.493	EURAFR	1snpAFR
0.508	EURAFR	1snpAFR
0.522	EURAFR	1snpAFR
0.536	EURAFR	1snpAFR
0.542	EURAFR	1snpAFR
0.544	EURAFR	1snpAFR
0.558	EURAFR	1snpAFR
0.56	EURAFR	1snpAFR
0.561	EURAFR	1snpAFR
0.566	EURAFR	1snpAFR
0.572	EURAFR	1snpAFR
0.581	EURAFR	1snpAFR
0.587	EURAFR	1snpAFR
0.588	EURAFR	1snpAFR
0.593	EURAFR	1snpAFR
0.594	EURAFR	1snpAFR
0.597	EURAFR	1snpAFR
0.606	EURAFR	1snpAFR
0.611	EURAFR	1snpAFR
0.611	EURAFR	1snpAFR
0.611	EURAFR	1snpAFR
0.611	EURAFR	1snpAFR
0.613	EURAFR	1snpAFR
0.626	EURAFR	1snpAFR
0.639	EURAFR	1snpAFR
0.653	EURAFR	1snpAFR
0.66	EURAFR	1snpAFR
0.678	EURAFR	1snpAFR
0.55	EURAFR	1snpAFR1snpEUR
0.559	EURAFR	1snpAFR1snpEUR
0.587	EURAFR	1snpAFR1snpEUR
0.61	EURAFR	1snpAFR1snpEUR
0.622	EURAFR	1snpAFR1snpEUR
0.624	EURAFR	1snpAFR1snpEUR
0.627	EURAFR	1snpAFR1snpEUR
0.627	EURAFR	1snpAFR1snpEUR
0.628	EURAFR	1snpAFR1snpEUR
0.645	EURAFR	1snpAFR1snpEUR
0.68	EURAFR	1snpAFR1snpEUR
0.818	EURAFR	1snpAFR1snpEUR
0.312	EURAFR	1snpEUR
0.35	EURAFR	1snpEUR
0.364	EURAFR	1snpEUR
0.382	EURAFR	1snpEUR
0.387	EURAFR	1snpEUR
0.387	EURAFR	1snpEUR
0.399	EURAFR	1snpEUR
0.41	EURAFR	1snpEUR
0.483	EURAFR	1snpEUR
0.496	EURAFR	1snpEUR
0.5	EURAFR	1snpEUR
0.504	EURAFR	1snpEUR
0.512	EURAFR	1snpEUR
0.521	EURAFR	1snpEUR
0.524	EURAFR	1snpEUR
0.538	EURAFR	1snpEUR
0.539	EURAFR	1snpEUR
0.546	EURAFR	1snpEUR
0.551	EURAFR	1snpEUR
0.572	EURAFR	1snpEUR
0.574	EURAFR	1snpEUR
0.582	EURAFR	1snpEUR
0.582	EURAFR	1snpEUR
0.584	EURAFR	1snpEUR
0.585	EURAFR	1snpEUR
0.586	EURAFR	1snpEUR
0.59	EURAFR	1snpEUR
0.591	EURAFR	1snpEUR
0.593	EURAFR	1snpEUR
0.594	EURAFR	1snpEUR
0.595	EURAFR	1snpEUR
0.597	EURAFR	1snpEUR
0.599	EURAFR	1snpEUR
0.604	EURAFR	1snpEUR
0.607	EURAFR	1snpEUR
0.608	EURAFR	1snpEUR
0.614	EURAFR	1snpEUR
0.619	EURAFR	1snpEUR
0.625	EURAFR	1snpEUR
0.634	EURAFR	1snpEUR
0.635	EURAFR	1snpEUR
0.638	EURAFR	1snpEUR
0.644	EURAFR	1snpEUR
0.645	EURAFR	1snpEUR
0.664	EURAFR	1snpEUR
0.668	EURAFR	1snpEUR
0.676	EURAFR	1snpEUR
0.688	EURAFR	1snpEUR
0.688	EURAFR	1snpEUR
0.689	EURAFR	1snpEUR
0.255	AFRAFR	0snp
0.261	AFRAFR	0snp
0.274	AFRAFR	0snp
0.292	AFRAFR	0snp
0.3	AFRAFR	0snp
0.31	AFRAFR	0snp
0.311	AFRAFR	0snp
0.314	AFRAFR	0snp
0.314	AFRAFR	0snp
0.322	AFRAFR	0snp
0.323	AFRAFR	0snp
0.324	AFRAFR	0snp
0.324	AFRAFR	0snp
0.328	AFRAFR	0snp
0.328	AFRAFR	0snp
0.329	AFRAFR	0snp
0.329	AFRAFR	0snp
0.332	AFRAFR	0snp
0.332	AFRAFR	0snp
0.335	AFRAFR	0snp
0.338	AFRAFR	0snp
0.338	AFRAFR	0snp
0.343	AFRAFR	0snp
0.344	AFRAFR	0snp
0.344	AFRAFR	0snp
0.345	AFRAFR	0snp
0.347	AFRAFR	0snp
0.347	AFRAFR	0snp
0.347	AFRAFR	0snp
0.347	AFRAFR	0snp
0.348	AFRAFR	0snp
0.35	AFRAFR	0snp
0.355	AFRAFR	0snp
0.357	AFRAFR	0snp
0.358	AFRAFR	0snp
0.36	AFRAFR	0snp
0.362	AFRAFR	0snp
0.364	AFRAFR	0snp
0.365	AFRAFR	0snp
0.365	AFRAFR	0snp
0.366	AFRAFR	0snp
0.367	AFRAFR	0snp
0.367	AFRAFR	0snp
0.367	AFRAFR	0snp
0.37	AFRAFR	0snp
0.371	AFRAFR	0snp
0.372	AFRAFR	0snp
0.373	AFRAFR	0snp
0.374	AFRAFR	0snp
0.375	AFRAFR	0snp
0.379	AFRAFR	0snp
0.379	AFRAFR	0snp
0.38	AFRAFR	0snp
0.381	AFRAFR	0snp
0.381	AFRAFR	0snp
0.381	AFRAFR	0snp
0.383	AFRAFR	0snp
0.384	AFRAFR	0snp
0.385	AFRAFR	0snp
0.386	AFRAFR	0snp
0.386	AFRAFR	0snp
0.387	AFRAFR	0snp
0.388	AFRAFR	0snp
0.389	AFRAFR	0snp
0.389	AFRAFR	0snp
0.389	AFRAFR	0snp
0.389	AFRAFR	0snp
0.391	AFRAFR	0snp
0.391	AFRAFR	0snp
0.392	AFRAFR	0snp
0.392	AFRAFR	0snp
0.393	AFRAFR	0snp
0.393	AFRAFR	0snp
0.395	AFRAFR	0snp
0.395	AFRAFR	0snp
0.396	AFRAFR	0snp
0.397	AFRAFR	0snp
0.397	AFRAFR	0snp
0.398	AFRAFR	0snp
0.399	AFRAFR	0snp
0.399	AFRAFR	0snp
0.4	AFRAFR	0snp
0.4	AFRAFR	0snp
0.4	AFRAFR	0snp
0.402	AFRAFR	0snp
0.402	AFRAFR	0snp
0.403	AFRAFR	0snp
0.403	AFRAFR	0snp
0.403	AFRAFR	0snp
0.405	AFRAFR	0snp
0.405	AFRAFR	0snp
0.407	AFRAFR	0snp
0.407	AFRAFR	0snp
0.408	AFRAFR	0snp
0.409	AFRAFR	0snp
0.411	AFRAFR	0snp
0.411	AFRAFR	0snp
0.411	AFRAFR	0snp
0.412	AFRAFR	0snp
0.412	AFRAFR	0snp
0.412	AFRAFR	0snp
0.413	AFRAFR	0snp
0.413	AFRAFR	0snp
0.413	AFRAFR	0snp
0.413	AFRAFR	0snp
0.414	AFRAFR	0snp
0.417	AFRAFR	0snp
0.419	AFRAFR	0snp
0.42	AFRAFR	0snp
0.42	AFRAFR	0snp
0.42	AFRAFR	0snp
0.422	AFRAFR	0snp
0.423	AFRAFR	0snp
0.423	AFRAFR	0snp
0.423	AFRAFR	0snp
0.424	AFRAFR	0snp
0.424	AFRAFR	0snp
0.424	AFRAFR	0snp
0.425	AFRAFR	0snp
0.428	AFRAFR	0snp
0.428	AFRAFR	0snp
0.428	AFRAFR	0snp
0.429	AFRAFR	0snp
0.43	AFRAFR	0snp
0.43	AFRAFR	0snp
0.431	AFRAFR	0snp
0.431	AFRAFR	0snp
0.432	AFRAFR	0snp
0.432	AFRAFR	0snp
0.432	AFRAFR	0snp
0.433	AFRAFR	0snp
0.434	AFRAFR	0snp
0.434	AFRAFR	0snp
0.436	AFRAFR	0snp
0.438	AFRAFR	0snp
0.439	AFRAFR	0snp
0.44	AFRAFR	0snp
0.44	AFRAFR	0snp
0.44	AFRAFR	0snp
0.441	AFRAFR	0snp
0.441	AFRAFR	0snp
0.442	AFRAFR	0snp
0.442	AFRAFR	0snp
0.443	AFRAFR	0snp
0.444	AFRAFR	0snp
0.444	AFRAFR	0snp
0.445	AFRAFR	0snp
0.446	AFRAFR	0snp
0.449	AFRAFR	0snp
0.451	AFRAFR	0snp
0.454	AFRAFR	0snp
0.454	AFRAFR	0snp
0.455	AFRAFR	0snp
0.455	AFRAFR	0snp
0.455	AFRAFR	0snp
0.458	AFRAFR	0snp
0.459	AFRAFR	0snp
0.459	AFRAFR	0snp
0.46	AFRAFR	0snp
0.46	AFRAFR	0snp
0.46	AFRAFR	0snp
0.461	AFRAFR	0snp
0.463	AFRAFR	0snp
0.468	AFRAFR	0snp
0.468	AFRAFR	0snp
0.471	AFRAFR	0snp
0.472	AFRAFR	0snp
0.472	AFRAFR	0snp
0.473	AFRAFR	0snp
0.474	AFRAFR	0snp
0.475	AFRAFR	0snp
0.475	AFRAFR	0snp
0.476	AFRAFR	0snp
0.476	AFRAFR	0snp
0.477	AFRAFR	0snp
0.477	AFRAFR	0snp
0.478	AFRAFR	0snp
0.48	AFRAFR	0snp
0.481	AFRAFR	0snp
0.484	AFRAFR	0snp
0.485	AFRAFR	0snp
0.486	AFRAFR	0snp
0.488	AFRAFR	0snp
0.49	AFRAFR	0snp
0.491	AFRAFR	0snp
0.494	AFRAFR	0snp
0.497	AFRAFR	0snp
0.497	AFRAFR	0snp
0.5	AFRAFR	0snp
0.505	AFRAFR	0snp
0.514	AFRAFR	0snp
0.515	AFRAFR	0snp
0.517	AFRAFR	0snp
0.518	AFRAFR	0snp
0.521	AFRAFR	0snp
0.521	AFRAFR	0snp
0.522	AFRAFR	0snp
0.524	AFRAFR	0snp
0.531	AFRAFR	0snp
0.535	AFRAFR	0snp
0.537	AFRAFR	0snp
0.541	AFRAFR	0snp
0.544	AFRAFR	0snp
0.546	AFRAFR	0snp
0.555	AFRAFR	0snp
0.556	AFRAFR	0snp
0.567	AFRAFR	0snp
0.607	AFRAFR	0snp
0.62	AFRAFR	0snp
0.267	AFRAFR	1snpAFR
0.286	AFRAFR	1snpAFR
0.323	AFRAFR	1snpAFR
0.324	AFRAFR	1snpAFR
0.336	AFRAFR	1snpAFR
0.337	AFRAFR	1snpAFR
0.345	AFRAFR	1snpAFR
0.353	AFRAFR	1snpAFR
0.355	AFRAFR	1snpAFR
0.358	AFRAFR	1snpAFR
0.359	AFRAFR	1snpAFR
0.365	AFRAFR	1snpAFR
0.369	AFRAFR	1snpAFR
0.373	AFRAFR	1snpAFR
0.376	AFRAFR	1snpAFR
0.381	AFRAFR	1snpAFR
0.381	AFRAFR	1snpAFR
0.384	AFRAFR	1snpAFR
0.385	AFRAFR	1snpAFR
0.392	AFRAFR	1snpAFR
0.392	AFRAFR	1snpAFR
0.4	AFRAFR	1snpAFR
0.403	AFRAFR	1snpAFR
0.404	AFRAFR	1snpAFR
0.405	AFRAFR	1snpAFR
0.413	AFRAFR	1snpAFR
0.415	AFRAFR	1snpAFR
0.422	AFRAFR	1snpAFR
0.423	AFRAFR	1snpAFR
0.429	AFRAFR	1snpAFR
0.431	AFRAFR	1snpAFR
0.431	AFRAFR	1snpAFR
0.431	AFRAFR	1snpAFR
0.433	AFRAFR	1snpAFR
0.439	AFRAFR	1snpAFR
0.442	AFRAFR	1snpAFR
0.444	AFRAFR	1snpAFR
0.445	AFRAFR	1snpAFR
0.445	AFRAFR	1snpAFR
0.45	AFRAFR	1snpAFR
0.451	AFRAFR	1snpAFR
0.452	AFRAFR	1snpAFR
0.452	AFRAFR	1snpAFR
0.453	AFRAFR	1snpAFR
0.455	AFRAFR	1snpAFR
0.457	AFRAFR	1snpAFR
0.463	AFRAFR	1snpAFR
0.467	AFRAFR	1snpAFR
0.469	AFRAFR	1snpAFR
0.47	AFRAFR	1snpAFR
0.471	AFRAFR	1snpAFR
0.474	AFRAFR	1snpAFR
0.48	AFRAFR	1snpAFR
0.485	AFRAFR	1snpAFR
0.49	AFRAFR	1snpAFR
0.491	AFRAFR	1snpAFR
0.493	AFRAFR	1snpAFR
0.501	AFRAFR	1snpAFR
0.505	AFRAFR	1snpAFR
0.507	AFRAFR	1snpAFR
0.509	AFRAFR	1snpAFR
0.509	AFRAFR	1snpAFR
0.534	AFRAFR	1snpAFR
0.541	AFRAFR	1snpAFR
0.544	AFRAFR	1snpAFR
0.558	AFRAFR	1snpAFR
0.56	AFRAFR	1snpAFR
0.57	AFRAFR	1snpAFR
0.574	AFRAFR	1snpAFR
0.578	AFRAFR	1snpAFR
0.588	AFRAFR	1snpAFR
0.594	AFRAFR	1snpAFR
0.598	AFRAFR	1snpAFR
0.599	AFRAFR	1snpAFR
0.602	AFRAFR	1snpAFR
0.609	AFRAFR	1snpAFR
0.61	AFRAFR	1snpAFR
0.613	AFRAFR	1snpAFR
0.615	AFRAFR	1snpAFR
0.623	AFRAFR	1snpAFR
0.637	AFRAFR	1snpAFR
0.653	AFRAFR	1snpAFR
0.396	AFRAFR	2snpAFR
0.402	AFRAFR	2snpAFR
0.408	AFRAFR	2snpAFR
0.417	AFRAFR	2snpAFR
0.429	AFRAFR	2snpAFR
0.439	AFRAFR	2snpAFR
0.462	AFRAFR	2snpAFR
0.466	AFRAFR	2snpAFR
0.471	AFRAFR	2snpAFR
0.473	AFRAFR	2snpAFR
0.563	AFRAFR	2snpAFR
0.566	AFRAFR	2snpAFR
0.617	AFRAFR	2snpAFR
0.618	AFRAFR	2snpAFR
0.618	AFRAFR	2snpAFR
0.634	AFRAFR	2snpAFR
0.648	AFRAFR	2snpAFR
0.795	AFRAFR	2snpAFR
