# Supplementary material for: Incorporating local ancestry improves identification of ancestry-associated methylation signatures and meQTLs in African Americans
Source: Commun Biol. 2022 Apr 29;5:401. doi: 10.1038/s42003-022-03353-5 (PMC9054854; doi:10.1038/s42003-022-03353-5)
Supplement: Supplementary file 13 — Supplementary Data 11. [file 42003_2022_3353_MOESM13_ESM.xlsx]

## Sheet: Supplementary Data 11
Supplementary Data 11. meQTL rs2955229 of CpG site cg24599650: the African alleles are associated with differential methylations while the European alleles are not
Methylation Beta Value	Local Ancestry	Genotype Composition
0.156	EUREUR	0snp
0.238	EUREUR	0snp
0.254	EUREUR	0snp
0.281	EUREUR	0snp
0.298	EUREUR	0snp
0.304	EUREUR	0snp
0.309	EUREUR	0snp
0.329	EUREUR	0snp
0.384	EUREUR	0snp
0.448	EUREUR	0snp
0.214	EUREUR	1snpEUR
0.24	EUREUR	1snpEUR
0.245	EUREUR	1snpEUR
0.259	EUREUR	1snpEUR
0.267	EUREUR	1snpEUR
0.301	EUREUR	1snpEUR
0.306	EUREUR	1snpEUR
0.324	EUREUR	1snpEUR
0.325	EUREUR	1snpEUR
0.368	EUREUR	1snpEUR
0.369	EUREUR	1snpEUR
0.377	EUREUR	1snpEUR
0.399	EUREUR	1snpEUR
0.227	EUREUR	2snpEUR
0.268	EUREUR	2snpEUR
0.318	EUREUR	2snpEUR
0.383	EUREUR	2snpEUR
0.174	EURAFR	0snp
0.175	EURAFR	0snp
0.21	EURAFR	0snp
0.223	EURAFR	0snp
0.228	EURAFR	0snp
0.235	EURAFR	0snp
0.248	EURAFR	0snp
0.25	EURAFR	0snp
0.251	EURAFR	0snp
0.256	EURAFR	0snp
0.258	EURAFR	0snp
0.262	EURAFR	0snp
0.262	EURAFR	0snp
0.262	EURAFR	0snp
0.262	EURAFR	0snp
0.264	EURAFR	0snp
0.266	EURAFR	0snp
0.267	EURAFR	0snp
0.275	EURAFR	0snp
0.276	EURAFR	0snp
0.279	EURAFR	0snp
0.279	EURAFR	0snp
0.28	EURAFR	0snp
0.281	EURAFR	0snp
0.282	EURAFR	0snp
0.283	EURAFR	0snp
0.285	EURAFR	0snp
0.285	EURAFR	0snp
0.29	EURAFR	0snp
0.29	EURAFR	0snp
0.29	EURAFR	0snp
0.293	EURAFR	0snp
0.293	EURAFR	0snp
0.294	EURAFR	0snp
0.294	EURAFR	0snp
0.3	EURAFR	0snp
0.304	EURAFR	0snp
0.306	EURAFR	0snp
0.311	EURAFR	0snp
0.311	EURAFR	0snp
0.314	EURAFR	0snp
0.317	EURAFR	0snp
0.318	EURAFR	0snp
0.319	EURAFR	0snp
0.319	EURAFR	0snp
0.322	EURAFR	0snp
0.324	EURAFR	0snp
0.327	EURAFR	0snp
0.332	EURAFR	0snp
0.333	EURAFR	0snp
0.333	EURAFR	0snp
0.341	EURAFR	0snp
0.35	EURAFR	0snp
0.365	EURAFR	0snp
0.366	EURAFR	0snp
0.367	EURAFR	0snp
0.373	EURAFR	0snp
0.377	EURAFR	0snp
0.396	EURAFR	0snp
0.397	EURAFR	0snp
0.45	EURAFR	0snp
0.254	EURAFR	1snpAFR
0.259	EURAFR	1snpAFR
0.281	EURAFR	1snpAFR
0.286	EURAFR	1snpAFR
0.29	EURAFR	1snpAFR
0.355	EURAFR	1snpAFR
0.364	EURAFR	1snpAFR
0.365	EURAFR	1snpAFR
0.366	EURAFR	1snpAFR
0.368	EURAFR	1snpAFR
0.391	EURAFR	1snpAFR
0.393	EURAFR	1snpAFR
0.395	EURAFR	1snpAFR
0.397	EURAFR	1snpAFR
0.4	EURAFR	1snpAFR
0.403	EURAFR	1snpAFR
0.408	EURAFR	1snpAFR
0.412	EURAFR	1snpAFR
0.412	EURAFR	1snpAFR
0.413	EURAFR	1snpAFR
0.415	EURAFR	1snpAFR
0.417	EURAFR	1snpAFR
0.42	EURAFR	1snpAFR
0.422	EURAFR	1snpAFR
0.422	EURAFR	1snpAFR
0.435	EURAFR	1snpAFR
0.437	EURAFR	1snpAFR
0.441	EURAFR	1snpAFR
0.441	EURAFR	1snpAFR
0.441	EURAFR	1snpAFR
0.441	EURAFR	1snpAFR
0.46	EURAFR	1snpAFR
0.468	EURAFR	1snpAFR
0.478	EURAFR	1snpAFR
0.484	EURAFR	1snpAFR
0.488	EURAFR	1snpAFR
0.532	EURAFR	1snpAFR
0.245	EURAFR	1snpAFR1snpEUR
0.253	EURAFR	1snpAFR1snpEUR
0.267	EURAFR	1snpAFR1snpEUR
0.275	EURAFR	1snpAFR1snpEUR
0.32	EURAFR	1snpAFR1snpEUR
0.358	EURAFR	1snpAFR1snpEUR
0.368	EURAFR	1snpAFR1snpEUR
0.376	EURAFR	1snpAFR1snpEUR
0.388	EURAFR	1snpAFR1snpEUR
0.392	EURAFR	1snpAFR1snpEUR
0.396	EURAFR	1snpAFR1snpEUR
0.401	EURAFR	1snpAFR1snpEUR
0.404	EURAFR	1snpAFR1snpEUR
0.409	EURAFR	1snpAFR1snpEUR
0.413	EURAFR	1snpAFR1snpEUR
0.423	EURAFR	1snpAFR1snpEUR
0.427	EURAFR	1snpAFR1snpEUR
0.434	EURAFR	1snpAFR1snpEUR
0.435	EURAFR	1snpAFR1snpEUR
0.452	EURAFR	1snpAFR1snpEUR
0.464	EURAFR	1snpAFR1snpEUR
0.47	EURAFR	1snpAFR1snpEUR
0.484	EURAFR	1snpAFR1snpEUR
0.193	EURAFR	1snpEUR
0.205	EURAFR	1snpEUR
0.217	EURAFR	1snpEUR
0.219	EURAFR	1snpEUR
0.222	EURAFR	1snpEUR
0.229	EURAFR	1snpEUR
0.241	EURAFR	1snpEUR
0.242	EURAFR	1snpEUR
0.259	EURAFR	1snpEUR
0.259	EURAFR	1snpEUR
0.273	EURAFR	1snpEUR
0.275	EURAFR	1snpEUR
0.28	EURAFR	1snpEUR
0.281	EURAFR	1snpEUR
0.304	EURAFR	1snpEUR
0.308	EURAFR	1snpEUR
0.31	EURAFR	1snpEUR
0.314	EURAFR	1snpEUR
0.316	EURAFR	1snpEUR
0.317	EURAFR	1snpEUR
0.321	EURAFR	1snpEUR
0.334	EURAFR	1snpEUR
0.334	EURAFR	1snpEUR
0.334	EURAFR	1snpEUR
0.338	EURAFR	1snpEUR
0.354	EURAFR	1snpEUR
0.357	EURAFR	1snpEUR
0.382	EURAFR	1snpEUR
0.387	EURAFR	1snpEUR
0.392	EURAFR	1snpEUR
0.434	EURAFR	1snpEUR
0.437	EURAFR	1snpEUR
0.156	AFRAFR	0snp
0.204	AFRAFR	0snp
0.217	AFRAFR	0snp
0.22	AFRAFR	0snp
0.225	AFRAFR	0snp
0.226	AFRAFR	0snp
0.228	AFRAFR	0snp
0.231	AFRAFR	0snp
0.234	AFRAFR	0snp
0.242	AFRAFR	0snp
0.248	AFRAFR	0snp
0.251	AFRAFR	0snp
0.252	AFRAFR	0snp
0.255	AFRAFR	0snp
0.256	AFRAFR	0snp
0.258	AFRAFR	0snp
0.26	AFRAFR	0snp
0.262	AFRAFR	0snp
0.264	AFRAFR	0snp
0.264	AFRAFR	0snp
0.265	AFRAFR	0snp
0.266	AFRAFR	0snp
0.266	AFRAFR	0snp
0.267	AFRAFR	0snp
0.268	AFRAFR	0snp
0.268	AFRAFR	0snp
0.27	AFRAFR	0snp
0.27	AFRAFR	0snp
0.271	AFRAFR	0snp
0.272	AFRAFR	0snp
0.274	AFRAFR	0snp
0.274	AFRAFR	0snp
0.275	AFRAFR	0snp
0.276	AFRAFR	0snp
0.276	AFRAFR	0snp
0.276	AFRAFR	0snp
0.277	AFRAFR	0snp
0.277	AFRAFR	0snp
0.281	AFRAFR	0snp
0.283	AFRAFR	0snp
0.289	AFRAFR	0snp
0.29	AFRAFR	0snp
0.293	AFRAFR	0snp
0.293	AFRAFR	0snp
0.294	AFRAFR	0snp
0.294	AFRAFR	0snp
0.295	AFRAFR	0snp
0.296	AFRAFR	0snp
0.296	AFRAFR	0snp
0.296	AFRAFR	0snp
0.299	AFRAFR	0snp
0.299	AFRAFR	0snp
0.301	AFRAFR	0snp
0.302	AFRAFR	0snp
0.303	AFRAFR	0snp
0.303	AFRAFR	0snp
0.303	AFRAFR	0snp
0.305	AFRAFR	0snp
0.306	AFRAFR	0snp
0.307	AFRAFR	0snp
0.307	AFRAFR	0snp
0.311	AFRAFR	0snp
0.315	AFRAFR	0snp
0.315	AFRAFR	0snp
0.315	AFRAFR	0snp
0.316	AFRAFR	0snp
0.317	AFRAFR	0snp
0.318	AFRAFR	0snp
0.319	AFRAFR	0snp
0.32	AFRAFR	0snp
0.322	AFRAFR	0snp
0.322	AFRAFR	0snp
0.323	AFRAFR	0snp
0.324	AFRAFR	0snp
0.325	AFRAFR	0snp
0.325	AFRAFR	0snp
0.325	AFRAFR	0snp
0.326	AFRAFR	0snp
0.327	AFRAFR	0snp
0.327	AFRAFR	0snp
0.333	AFRAFR	0snp
0.334	AFRAFR	0snp
0.335	AFRAFR	0snp
0.335	AFRAFR	0snp
0.337	AFRAFR	0snp
0.338	AFRAFR	0snp
0.343	AFRAFR	0snp
0.343	AFRAFR	0snp
0.346	AFRAFR	0snp
0.347	AFRAFR	0snp
0.351	AFRAFR	0snp
0.352	AFRAFR	0snp
0.352	AFRAFR	0snp
0.36	AFRAFR	0snp
0.36	AFRAFR	0snp
0.361	AFRAFR	0snp
0.363	AFRAFR	0snp
0.364	AFRAFR	0snp
0.365	AFRAFR	0snp
0.367	AFRAFR	0snp
0.369	AFRAFR	0snp
0.369	AFRAFR	0snp
0.371	AFRAFR	0snp
0.373	AFRAFR	0snp
0.373	AFRAFR	0snp
0.373	AFRAFR	0snp
0.379	AFRAFR	0snp
0.382	AFRAFR	0snp
0.385	AFRAFR	0snp
0.39	AFRAFR	0snp
0.4	AFRAFR	0snp
0.405	AFRAFR	0snp
0.411	AFRAFR	0snp
0.436	AFRAFR	0snp
0.443	AFRAFR	0snp
0.455	AFRAFR	0snp
0.55	AFRAFR	0snp
0.235	AFRAFR	1snpAFR
0.239	AFRAFR	1snpAFR
0.241	AFRAFR	1snpAFR
0.251	AFRAFR	1snpAFR
0.251	AFRAFR	1snpAFR
0.257	AFRAFR	1snpAFR
0.263	AFRAFR	1snpAFR
0.264	AFRAFR	1snpAFR
0.295	AFRAFR	1snpAFR
0.298	AFRAFR	1snpAFR
0.3	AFRAFR	1snpAFR
0.306	AFRAFR	1snpAFR
0.308	AFRAFR	1snpAFR
0.314	AFRAFR	1snpAFR
0.318	AFRAFR	1snpAFR
0.32	AFRAFR	1snpAFR
0.323	AFRAFR	1snpAFR
0.324	AFRAFR	1snpAFR
0.327	AFRAFR	1snpAFR
0.33	AFRAFR	1snpAFR
0.344	AFRAFR	1snpAFR
0.349	AFRAFR	1snpAFR
0.354	AFRAFR	1snpAFR
0.356	AFRAFR	1snpAFR
0.357	AFRAFR	1snpAFR
0.363	AFRAFR	1snpAFR
0.364	AFRAFR	1snpAFR
0.364	AFRAFR	1snpAFR
0.365	AFRAFR	1snpAFR
0.366	AFRAFR	1snpAFR
0.367	AFRAFR	1snpAFR
0.372	AFRAFR	1snpAFR
0.372	AFRAFR	1snpAFR
0.372	AFRAFR	1snpAFR
0.373	AFRAFR	1snpAFR
0.374	AFRAFR	1snpAFR
0.374	AFRAFR	1snpAFR
0.375	AFRAFR	1snpAFR
0.376	AFRAFR	1snpAFR
0.377	AFRAFR	1snpAFR
0.379	AFRAFR	1snpAFR
0.38	AFRAFR	1snpAFR
0.382	AFRAFR	1snpAFR
0.384	AFRAFR	1snpAFR
0.385	AFRAFR	1snpAFR
0.386	AFRAFR	1snpAFR
0.386	AFRAFR	1snpAFR
0.387	AFRAFR	1snpAFR
0.387	AFRAFR	1snpAFR
0.388	AFRAFR	1snpAFR
0.389	AFRAFR	1snpAFR
0.389	AFRAFR	1snpAFR
0.39	AFRAFR	1snpAFR
0.39	AFRAFR	1snpAFR
0.391	AFRAFR	1snpAFR
0.395	AFRAFR	1snpAFR
0.395	AFRAFR	1snpAFR
0.395	AFRAFR	1snpAFR
0.397	AFRAFR	1snpAFR
0.398	AFRAFR	1snpAFR
0.399	AFRAFR	1snpAFR
0.4	AFRAFR	1snpAFR
0.403	AFRAFR	1snpAFR
0.404	AFRAFR	1snpAFR
0.404	AFRAFR	1snpAFR
0.406	AFRAFR	1snpAFR
0.41	AFRAFR	1snpAFR
0.412	AFRAFR	1snpAFR
0.412	AFRAFR	1snpAFR
0.413	AFRAFR	1snpAFR
0.414	AFRAFR	1snpAFR
0.416	AFRAFR	1snpAFR
0.417	AFRAFR	1snpAFR
0.418	AFRAFR	1snpAFR
0.424	AFRAFR	1snpAFR
0.424	AFRAFR	1snpAFR
0.425	AFRAFR	1snpAFR
0.426	AFRAFR	1snpAFR
0.427	AFRAFR	1snpAFR
0.428	AFRAFR	1snpAFR
0.429	AFRAFR	1snpAFR
0.434	AFRAFR	1snpAFR
0.434	AFRAFR	1snpAFR
0.437	AFRAFR	1snpAFR
0.437	AFRAFR	1snpAFR
0.438	AFRAFR	1snpAFR
0.439	AFRAFR	1snpAFR
0.44	AFRAFR	1snpAFR
0.442	AFRAFR	1snpAFR
0.442	AFRAFR	1snpAFR
0.442	AFRAFR	1snpAFR
0.444	AFRAFR	1snpAFR
0.446	AFRAFR	1snpAFR
0.449	AFRAFR	1snpAFR
0.449	AFRAFR	1snpAFR
0.453	AFRAFR	1snpAFR
0.455	AFRAFR	1snpAFR
0.457	AFRAFR	1snpAFR
0.46	AFRAFR	1snpAFR
0.462	AFRAFR	1snpAFR
0.462	AFRAFR	1snpAFR
0.464	AFRAFR	1snpAFR
0.465	AFRAFR	1snpAFR
0.469	AFRAFR	1snpAFR
0.469	AFRAFR	1snpAFR
0.47	AFRAFR	1snpAFR
0.47	AFRAFR	1snpAFR
0.47	AFRAFR	1snpAFR
0.476	AFRAFR	1snpAFR
0.478	AFRAFR	1snpAFR
0.48	AFRAFR	1snpAFR
0.481	AFRAFR	1snpAFR
0.482	AFRAFR	1snpAFR
0.484	AFRAFR	1snpAFR
0.488	AFRAFR	1snpAFR
0.493	AFRAFR	1snpAFR
0.496	AFRAFR	1snpAFR
0.52	AFRAFR	1snpAFR
0.52	AFRAFR	1snpAFR
0.527	AFRAFR	1snpAFR
0.536	AFRAFR	1snpAFR
0.541	AFRAFR	1snpAFR
0.548	AFRAFR	1snpAFR
0.561	AFRAFR	1snpAFR
0.369	AFRAFR	2snpAFR
0.383	AFRAFR	2snpAFR
0.392	AFRAFR	2snpAFR
0.402	AFRAFR	2snpAFR
0.412	AFRAFR	2snpAFR
0.423	AFRAFR	2snpAFR
0.431	AFRAFR	2snpAFR
0.441	AFRAFR	2snpAFR
0.442	AFRAFR	2snpAFR
0.442	AFRAFR	2snpAFR
0.449	AFRAFR	2snpAFR
0.449	AFRAFR	2snpAFR
0.452	AFRAFR	2snpAFR
0.453	AFRAFR	2snpAFR
0.455	AFRAFR	2snpAFR
0.457	AFRAFR	2snpAFR
0.458	AFRAFR	2snpAFR
0.463	AFRAFR	2snpAFR
0.472	AFRAFR	2snpAFR
0.473	AFRAFR	2snpAFR
0.481	AFRAFR	2snpAFR
0.485	AFRAFR	2snpAFR
0.487	AFRAFR	2snpAFR
0.489	AFRAFR	2snpAFR
0.497	AFRAFR	2snpAFR
0.499	AFRAFR	2snpAFR
0.501	AFRAFR	2snpAFR
0.502	AFRAFR	2snpAFR
0.502	AFRAFR	2snpAFR
0.505	AFRAFR	2snpAFR
0.509	AFRAFR	2snpAFR
0.517	AFRAFR	2snpAFR
0.518	AFRAFR	2snpAFR
0.533	AFRAFR	2snpAFR
0.541	AFRAFR	2snpAFR
0.548	AFRAFR	2snpAFR
0.549	AFRAFR	2snpAFR
0.561	AFRAFR	2snpAFR
0.562	AFRAFR	2snpAFR
0.636	AFRAFR	2snpAFR
