# Supplementary material for: Incorporating local ancestry improves identification of ancestry-associated methylation signatures and meQTLs in African Americans
Source: Commun Biol. 2022 Apr 29;5:401. doi: 10.1038/s42003-022-03353-5 (PMC9054854; doi:10.1038/s42003-022-03353-5)
Supplement: Supplementary file 14 — Supplementary Data 12. [file 42003_2022_3353_MOESM14_ESM.xlsx]

## Sheet: Supplementary Data 12
Supplementary Data 12. meQTL rs4074196 of CpG site cg23611477: the European alleles are associated with differential methylations while the African alleles are not
Methylation Beta Value	Local Ancestry	Genotype Composition
0.78	EUREUR	0snp
0.788	EUREUR	0snp
0.839	EUREUR	0snp
0.841	EUREUR	0snp
0.879	EUREUR	0snp
0.65	EUREUR	1snpEUR
0.684	EUREUR	1snpEUR
0.685	EUREUR	1snpEUR
0.695	EUREUR	1snpEUR
0.7	EUREUR	1snpEUR
0.705	EUREUR	1snpEUR
0.73	EUREUR	1snpEUR
0.549	EUREUR	2snpEUR
0.623	EUREUR	2snpEUR
0.654	EUREUR	2snpEUR
0.695	EUREUR	2snpEUR
0.561	EURAFR	0snp
0.644	EURAFR	0snp
0.773	EURAFR	0snp
0.782	EURAFR	0snp
0.785	EURAFR	0snp
0.787	EURAFR	0snp
0.789	EURAFR	0snp
0.793	EURAFR	0snp
0.794	EURAFR	0snp
0.8	EURAFR	0snp
0.803	EURAFR	0snp
0.805	EURAFR	0snp
0.806	EURAFR	0snp
0.809	EURAFR	0snp
0.812	EURAFR	0snp
0.816	EURAFR	0snp
0.817	EURAFR	0snp
0.818	EURAFR	0snp
0.824	EURAFR	0snp
0.829	EURAFR	0snp
0.831	EURAFR	0snp
0.833	EURAFR	0snp
0.833	EURAFR	0snp
0.834	EURAFR	0snp
0.834	EURAFR	0snp
0.836	EURAFR	0snp
0.837	EURAFR	0snp
0.84	EURAFR	0snp
0.84	EURAFR	0snp
0.843	EURAFR	0snp
0.843	EURAFR	0snp
0.843	EURAFR	0snp
0.843	EURAFR	0snp
0.844	EURAFR	0snp
0.847	EURAFR	0snp
0.847	EURAFR	0snp
0.848	EURAFR	0snp
0.848	EURAFR	0snp
0.849	EURAFR	0snp
0.85	EURAFR	0snp
0.852	EURAFR	0snp
0.853	EURAFR	0snp
0.853	EURAFR	0snp
0.854	EURAFR	0snp
0.858	EURAFR	0snp
0.858	EURAFR	0snp
0.86	EURAFR	0snp
0.862	EURAFR	0snp
0.871	EURAFR	0snp
0.875	EURAFR	0snp
0.878	EURAFR	0snp
0.551	EURAFR	1snpAFR
0.627	EURAFR	1snpAFR
0.632	EURAFR	1snpAFR
0.648	EURAFR	1snpAFR
0.653	EURAFR	1snpAFR
0.684	EURAFR	1snpAFR
0.69	EURAFR	1snpAFR
0.695	EURAFR	1snpAFR
0.697	EURAFR	1snpAFR
0.697	EURAFR	1snpAFR
0.697	EURAFR	1snpAFR
0.697	EURAFR	1snpAFR
0.697	EURAFR	1snpAFR
0.712	EURAFR	1snpAFR
0.716	EURAFR	1snpAFR
0.717	EURAFR	1snpAFR
0.78	EURAFR	1snpAFR
0.79	EURAFR	1snpAFR
0.794	EURAFR	1snpAFR
0.803	EURAFR	1snpAFR
0.811	EURAFR	1snpAFR
0.815	EURAFR	1snpAFR
0.821	EURAFR	1snpAFR
0.827	EURAFR	1snpAFR
0.827	EURAFR	1snpAFR
0.834	EURAFR	1snpAFR
0.838	EURAFR	1snpAFR
0.84	EURAFR	1snpAFR
0.842	EURAFR	1snpAFR
0.844	EURAFR	1snpAFR
0.845	EURAFR	1snpAFR
0.846	EURAFR	1snpAFR
0.847	EURAFR	1snpAFR
0.854	EURAFR	1snpAFR
0.855	EURAFR	1snpAFR
0.855	EURAFR	1snpAFR
0.861	EURAFR	1snpAFR
0.866	EURAFR	1snpAFR
0.869	EURAFR	1snpAFR
0.87	EURAFR	1snpAFR
0.88	EURAFR	1snpAFR
0.882	EURAFR	1snpAFR
0.581	EURAFR	1snpAFR1snpEUR
0.628	EURAFR	1snpAFR1snpEUR
0.629	EURAFR	1snpAFR1snpEUR
0.635	EURAFR	1snpAFR1snpEUR
0.642	EURAFR	1snpAFR1snpEUR
0.651	EURAFR	1snpAFR1snpEUR
0.652	EURAFR	1snpAFR1snpEUR
0.655	EURAFR	1snpAFR1snpEUR
0.659	EURAFR	1snpAFR1snpEUR
0.666	EURAFR	1snpAFR1snpEUR
0.67	EURAFR	1snpAFR1snpEUR
0.67	EURAFR	1snpAFR1snpEUR
0.671	EURAFR	1snpAFR1snpEUR
0.675	EURAFR	1snpAFR1snpEUR
0.677	EURAFR	1snpAFR1snpEUR
0.677	EURAFR	1snpAFR1snpEUR
0.678	EURAFR	1snpAFR1snpEUR
0.681	EURAFR	1snpAFR1snpEUR
0.681	EURAFR	1snpAFR1snpEUR
0.683	EURAFR	1snpAFR1snpEUR
0.685	EURAFR	1snpAFR1snpEUR
0.685	EURAFR	1snpAFR1snpEUR
0.688	EURAFR	1snpAFR1snpEUR
0.694	EURAFR	1snpAFR1snpEUR
0.694	EURAFR	1snpAFR1snpEUR
0.696	EURAFR	1snpAFR1snpEUR
0.698	EURAFR	1snpAFR1snpEUR
0.7	EURAFR	1snpAFR1snpEUR
0.701	EURAFR	1snpAFR1snpEUR
0.702	EURAFR	1snpAFR1snpEUR
0.71	EURAFR	1snpAFR1snpEUR
0.722	EURAFR	1snpAFR1snpEUR
0.785	EURAFR	1snpAFR1snpEUR
0.819	EURAFR	1snpAFR1snpEUR
0.82	EURAFR	1snpAFR1snpEUR
0.837	EURAFR	1snpAFR1snpEUR
0.838	EURAFR	1snpAFR1snpEUR
0.843	EURAFR	1snpAFR1snpEUR
0.843	EURAFR	1snpAFR1snpEUR
0.849	EURAFR	1snpAFR1snpEUR
0.573	EURAFR	1snpEUR
0.606	EURAFR	1snpEUR
0.645	EURAFR	1snpEUR
0.66	EURAFR	1snpEUR
0.666	EURAFR	1snpEUR
0.674	EURAFR	1snpEUR
0.683	EURAFR	1snpEUR
0.693	EURAFR	1snpEUR
0.7	EURAFR	1snpEUR
0.715	EURAFR	1snpEUR
0.724	EURAFR	1snpEUR
0.728	EURAFR	1snpEUR
0.729	EURAFR	1snpEUR
0.776	EURAFR	1snpEUR
0.784	EURAFR	1snpEUR
0.812	EURAFR	1snpEUR
0.816	EURAFR	1snpEUR
0.827	EURAFR	1snpEUR
0.828	EURAFR	1snpEUR
0.833	EURAFR	1snpEUR
0.842	EURAFR	1snpEUR
0.844	EURAFR	1snpEUR
0.854	EURAFR	1snpEUR
0.857	EURAFR	1snpEUR
0.862	EURAFR	1snpEUR
0.862	EURAFR	1snpEUR
0.639	AFRAFR	0snp
0.712	AFRAFR	0snp
0.748	AFRAFR	0snp
0.756	AFRAFR	0snp
0.76	AFRAFR	0snp
0.761	AFRAFR	0snp
0.763	AFRAFR	0snp
0.764	AFRAFR	0snp
0.77	AFRAFR	0snp
0.773	AFRAFR	0snp
0.775	AFRAFR	0snp
0.778	AFRAFR	0snp
0.783	AFRAFR	0snp
0.784	AFRAFR	0snp
0.787	AFRAFR	0snp
0.789	AFRAFR	0snp
0.8	AFRAFR	0snp
0.801	AFRAFR	0snp
0.802	AFRAFR	0snp
0.803	AFRAFR	0snp
0.806	AFRAFR	0snp
0.808	AFRAFR	0snp
0.809	AFRAFR	0snp
0.812	AFRAFR	0snp
0.813	AFRAFR	0snp
0.815	AFRAFR	0snp
0.815	AFRAFR	0snp
0.816	AFRAFR	0snp
0.816	AFRAFR	0snp
0.817	AFRAFR	0snp
0.819	AFRAFR	0snp
0.82	AFRAFR	0snp
0.82	AFRAFR	0snp
0.82	AFRAFR	0snp
0.823	AFRAFR	0snp
0.826	AFRAFR	0snp
0.826	AFRAFR	0snp
0.826	AFRAFR	0snp
0.829	AFRAFR	0snp
0.829	AFRAFR	0snp
0.832	AFRAFR	0snp
0.833	AFRAFR	0snp
0.833	AFRAFR	0snp
0.834	AFRAFR	0snp
0.834	AFRAFR	0snp
0.834	AFRAFR	0snp
0.835	AFRAFR	0snp
0.835	AFRAFR	0snp
0.837	AFRAFR	0snp
0.838	AFRAFR	0snp
0.839	AFRAFR	0snp
0.839	AFRAFR	0snp
0.84	AFRAFR	0snp
0.841	AFRAFR	0snp
0.842	AFRAFR	0snp
0.845	AFRAFR	0snp
0.845	AFRAFR	0snp
0.845	AFRAFR	0snp
0.845	AFRAFR	0snp
0.846	AFRAFR	0snp
0.846	AFRAFR	0snp
0.846	AFRAFR	0snp
0.847	AFRAFR	0snp
0.847	AFRAFR	0snp
0.848	AFRAFR	0snp
0.848	AFRAFR	0snp
0.849	AFRAFR	0snp
0.85	AFRAFR	0snp
0.85	AFRAFR	0snp
0.85	AFRAFR	0snp
0.851	AFRAFR	0snp
0.852	AFRAFR	0snp
0.852	AFRAFR	0snp
0.852	AFRAFR	0snp
0.852	AFRAFR	0snp
0.855	AFRAFR	0snp
0.855	AFRAFR	0snp
0.855	AFRAFR	0snp
0.855	AFRAFR	0snp
0.856	AFRAFR	0snp
0.856	AFRAFR	0snp
0.859	AFRAFR	0snp
0.859	AFRAFR	0snp
0.862	AFRAFR	0snp
0.862	AFRAFR	0snp
0.862	AFRAFR	0snp
0.862	AFRAFR	0snp
0.863	AFRAFR	0snp
0.863	AFRAFR	0snp
0.864	AFRAFR	0snp
0.866	AFRAFR	0snp
0.867	AFRAFR	0snp
0.871	AFRAFR	0snp
0.872	AFRAFR	0snp
0.873	AFRAFR	0snp
0.877	AFRAFR	0snp
0.881	AFRAFR	0snp
0.887	AFRAFR	0snp
0.895	AFRAFR	0snp
0.597	AFRAFR	1snpAFR
0.613	AFRAFR	1snpAFR
0.648	AFRAFR	1snpAFR
0.665	AFRAFR	1snpAFR
0.668	AFRAFR	1snpAFR
0.685	AFRAFR	1snpAFR
0.702	AFRAFR	1snpAFR
0.753	AFRAFR	1snpAFR
0.753	AFRAFR	1snpAFR
0.759	AFRAFR	1snpAFR
0.763	AFRAFR	1snpAFR
0.772	AFRAFR	1snpAFR
0.777	AFRAFR	1snpAFR
0.78	AFRAFR	1snpAFR
0.78	AFRAFR	1snpAFR
0.789	AFRAFR	1snpAFR
0.79	AFRAFR	1snpAFR
0.792	AFRAFR	1snpAFR
0.795	AFRAFR	1snpAFR
0.801	AFRAFR	1snpAFR
0.801	AFRAFR	1snpAFR
0.802	AFRAFR	1snpAFR
0.802	AFRAFR	1snpAFR
0.803	AFRAFR	1snpAFR
0.803	AFRAFR	1snpAFR
0.804	AFRAFR	1snpAFR
0.805	AFRAFR	1snpAFR
0.806	AFRAFR	1snpAFR
0.806	AFRAFR	1snpAFR
0.806	AFRAFR	1snpAFR
0.807	AFRAFR	1snpAFR
0.808	AFRAFR	1snpAFR
0.812	AFRAFR	1snpAFR
0.815	AFRAFR	1snpAFR
0.815	AFRAFR	1snpAFR
0.816	AFRAFR	1snpAFR
0.817	AFRAFR	1snpAFR
0.817	AFRAFR	1snpAFR
0.818	AFRAFR	1snpAFR
0.818	AFRAFR	1snpAFR
0.818	AFRAFR	1snpAFR
0.818	AFRAFR	1snpAFR
0.818	AFRAFR	1snpAFR
0.818	AFRAFR	1snpAFR
0.819	AFRAFR	1snpAFR
0.819	AFRAFR	1snpAFR
0.819	AFRAFR	1snpAFR
0.821	AFRAFR	1snpAFR
0.821	AFRAFR	1snpAFR
0.822	AFRAFR	1snpAFR
0.822	AFRAFR	1snpAFR
0.823	AFRAFR	1snpAFR
0.825	AFRAFR	1snpAFR
0.825	AFRAFR	1snpAFR
0.825	AFRAFR	1snpAFR
0.825	AFRAFR	1snpAFR
0.825	AFRAFR	1snpAFR
0.826	AFRAFR	1snpAFR
0.826	AFRAFR	1snpAFR
0.826	AFRAFR	1snpAFR
0.827	AFRAFR	1snpAFR
0.828	AFRAFR	1snpAFR
0.828	AFRAFR	1snpAFR
0.828	AFRAFR	1snpAFR
0.83	AFRAFR	1snpAFR
0.831	AFRAFR	1snpAFR
0.832	AFRAFR	1snpAFR
0.832	AFRAFR	1snpAFR
0.832	AFRAFR	1snpAFR
0.833	AFRAFR	1snpAFR
0.834	AFRAFR	1snpAFR
0.834	AFRAFR	1snpAFR
0.834	AFRAFR	1snpAFR
0.835	AFRAFR	1snpAFR
0.835	AFRAFR	1snpAFR
0.836	AFRAFR	1snpAFR
0.836	AFRAFR	1snpAFR
0.837	AFRAFR	1snpAFR
0.837	AFRAFR	1snpAFR
0.837	AFRAFR	1snpAFR
0.837	AFRAFR	1snpAFR
0.837	AFRAFR	1snpAFR
0.837	AFRAFR	1snpAFR
0.837	AFRAFR	1snpAFR
0.838	AFRAFR	1snpAFR
0.838	AFRAFR	1snpAFR
0.838	AFRAFR	1snpAFR
0.838	AFRAFR	1snpAFR
0.839	AFRAFR	1snpAFR
0.839	AFRAFR	1snpAFR
0.839	AFRAFR	1snpAFR
0.84	AFRAFR	1snpAFR
0.841	AFRAFR	1snpAFR
0.842	AFRAFR	1snpAFR
0.843	AFRAFR	1snpAFR
0.843	AFRAFR	1snpAFR
0.843	AFRAFR	1snpAFR
0.844	AFRAFR	1snpAFR
0.844	AFRAFR	1snpAFR
0.845	AFRAFR	1snpAFR
0.845	AFRAFR	1snpAFR
0.845	AFRAFR	1snpAFR
0.845	AFRAFR	1snpAFR
0.845	AFRAFR	1snpAFR
0.846	AFRAFR	1snpAFR
0.847	AFRAFR	1snpAFR
0.848	AFRAFR	1snpAFR
0.848	AFRAFR	1snpAFR
0.848	AFRAFR	1snpAFR
0.848	AFRAFR	1snpAFR
0.848	AFRAFR	1snpAFR
0.849	AFRAFR	1snpAFR
0.849	AFRAFR	1snpAFR
0.849	AFRAFR	1snpAFR
0.849	AFRAFR	1snpAFR
0.85	AFRAFR	1snpAFR
0.85	AFRAFR	1snpAFR
0.85	AFRAFR	1snpAFR
0.851	AFRAFR	1snpAFR
0.852	AFRAFR	1snpAFR
0.852	AFRAFR	1snpAFR
0.853	AFRAFR	1snpAFR
0.853	AFRAFR	1snpAFR
0.854	AFRAFR	1snpAFR
0.855	AFRAFR	1snpAFR
0.856	AFRAFR	1snpAFR
0.856	AFRAFR	1snpAFR
0.858	AFRAFR	1snpAFR
0.858	AFRAFR	1snpAFR
0.86	AFRAFR	1snpAFR
0.861	AFRAFR	1snpAFR
0.862	AFRAFR	1snpAFR
0.863	AFRAFR	1snpAFR
0.864	AFRAFR	1snpAFR
0.865	AFRAFR	1snpAFR
0.865	AFRAFR	1snpAFR
0.866	AFRAFR	1snpAFR
0.866	AFRAFR	1snpAFR
0.866	AFRAFR	1snpAFR
0.867	AFRAFR	1snpAFR
0.867	AFRAFR	1snpAFR
0.867	AFRAFR	1snpAFR
0.868	AFRAFR	1snpAFR
0.868	AFRAFR	1snpAFR
0.869	AFRAFR	1snpAFR
0.869	AFRAFR	1snpAFR
0.869	AFRAFR	1snpAFR
0.869	AFRAFR	1snpAFR
0.87	AFRAFR	1snpAFR
0.872	AFRAFR	1snpAFR
0.875	AFRAFR	1snpAFR
0.875	AFRAFR	1snpAFR
0.879	AFRAFR	1snpAFR
0.882	AFRAFR	1snpAFR
0.883	AFRAFR	1snpAFR
0.889	AFRAFR	1snpAFR
0.721	AFRAFR	2snpAFR
0.757	AFRAFR	2snpAFR
0.774	AFRAFR	2snpAFR
0.787	AFRAFR	2snpAFR
0.787	AFRAFR	2snpAFR
0.797	AFRAFR	2snpAFR
0.799	AFRAFR	2snpAFR
0.8	AFRAFR	2snpAFR
0.802	AFRAFR	2snpAFR
0.806	AFRAFR	2snpAFR
0.807	AFRAFR	2snpAFR
0.811	AFRAFR	2snpAFR
0.812	AFRAFR	2snpAFR
0.814	AFRAFR	2snpAFR
0.816	AFRAFR	2snpAFR
0.817	AFRAFR	2snpAFR
0.818	AFRAFR	2snpAFR
0.822	AFRAFR	2snpAFR
0.825	AFRAFR	2snpAFR
0.827	AFRAFR	2snpAFR
0.827	AFRAFR	2snpAFR
0.829	AFRAFR	2snpAFR
0.831	AFRAFR	2snpAFR
0.832	AFRAFR	2snpAFR
0.833	AFRAFR	2snpAFR
0.834	AFRAFR	2snpAFR
0.835	AFRAFR	2snpAFR
0.836	AFRAFR	2snpAFR
0.836	AFRAFR	2snpAFR
0.837	AFRAFR	2snpAFR
0.838	AFRAFR	2snpAFR
0.841	AFRAFR	2snpAFR
0.844	AFRAFR	2snpAFR
0.849	AFRAFR	2snpAFR
0.849	AFRAFR	2snpAFR
0.851	AFRAFR	2snpAFR
0.852	AFRAFR	2snpAFR
0.854	AFRAFR	2snpAFR
0.856	AFRAFR	2snpAFR
0.86	AFRAFR	2snpAFR
0.861	AFRAFR	2snpAFR
0.865	AFRAFR	2snpAFR
0.866	AFRAFR	2snpAFR
0.867	AFRAFR	2snpAFR
0.868	AFRAFR	2snpAFR
0.871	AFRAFR	2snpAFR
0.873	AFRAFR	2snpAFR
0.876	AFRAFR	2snpAFR
