# Supplementary material for: Incorporating local ancestry improves identification of ancestry-associated methylation signatures and meQTLs in African Americans
Source: Commun Biol. 2022 Apr 29;5:401. doi: 10.1038/s42003-022-03353-5 (PMC9054854; doi:10.1038/s42003-022-03353-5)
Supplement: Supplementary file 15 — Supplementary Data 13. [file 42003_2022_3353_MOESM15_ESM.xlsx]

## Sheet: Supplementary Data 13
Supplementary Data 13. meQTL rs6774733 of CpG site cg02527881: the genetic effects are comparable between ancestries
Methylation Beta Value	Local Ancestry	Genotype Composition
0.536	EUREUR	0snp
0.684	EUREUR	0snp
0.695	EUREUR	0snp
0.441	EUREUR	1snpEUR
0.486	EUREUR	1snpEUR
0.487	EUREUR	1snpEUR
0.499	EUREUR	1snpEUR
0.503	EUREUR	1snpEUR
0.522	EUREUR	1snpEUR
0.522	EUREUR	1snpEUR
0.527	EUREUR	1snpEUR
0.533	EUREUR	1snpEUR
0.539	EUREUR	1snpEUR
0.542	EUREUR	1snpEUR
0.57	EUREUR	1snpEUR
0.578	EUREUR	1snpEUR
0.669	EUREUR	1snpEUR
0.688	EUREUR	1snpEUR
0.318	EUREUR	2snpEUR
0.356	EUREUR	2snpEUR
0.374	EUREUR	2snpEUR
0.41	EUREUR	2snpEUR
0.416	EUREUR	2snpEUR
0.451	EUREUR	2snpEUR
0.628	EUREUR	2snpEUR
0.5	EURAFR	0snp
0.51	EURAFR	0snp
0.515	EURAFR	0snp
0.52	EURAFR	0snp
0.522	EURAFR	0snp
0.523	EURAFR	0snp
0.536	EURAFR	0snp
0.539	EURAFR	0snp
0.543	EURAFR	0snp
0.551	EURAFR	0snp
0.566	EURAFR	0snp
0.584	EURAFR	0snp
0.6	EURAFR	0snp
0.6	EURAFR	0snp
0.622	EURAFR	0snp
0.627	EURAFR	0snp
0.628	EURAFR	0snp
0.636	EURAFR	0snp
0.638	EURAFR	0snp
0.643	EURAFR	0snp
0.657	EURAFR	0snp
0.66	EURAFR	0snp
0.666	EURAFR	0snp
0.67	EURAFR	0snp
0.673	EURAFR	0snp
0.677	EURAFR	0snp
0.679	EURAFR	0snp
0.682	EURAFR	0snp
0.684	EURAFR	0snp
0.684	EURAFR	0snp
0.689	EURAFR	0snp
0.689	EURAFR	0snp
0.692	EURAFR	0snp
0.7	EURAFR	0snp
0.701	EURAFR	0snp
0.703	EURAFR	0snp
0.704	EURAFR	0snp
0.707	EURAFR	0snp
0.709	EURAFR	0snp
0.711	EURAFR	0snp
0.718	EURAFR	0snp
0.718	EURAFR	0snp
0.719	EURAFR	0snp
0.751	EURAFR	0snp
0.415	EURAFR	1snpAFR
0.447	EURAFR	1snpAFR
0.455	EURAFR	1snpAFR
0.456	EURAFR	1snpAFR
0.466	EURAFR	1snpAFR
0.471	EURAFR	1snpAFR
0.475	EURAFR	1snpAFR
0.475	EURAFR	1snpAFR
0.479	EURAFR	1snpAFR
0.502	EURAFR	1snpAFR
0.503	EURAFR	1snpAFR
0.504	EURAFR	1snpAFR
0.506	EURAFR	1snpAFR
0.507	EURAFR	1snpAFR
0.513	EURAFR	1snpAFR
0.515	EURAFR	1snpAFR
0.516	EURAFR	1snpAFR
0.517	EURAFR	1snpAFR
0.518	EURAFR	1snpAFR
0.523	EURAFR	1snpAFR
0.528	EURAFR	1snpAFR
0.528	EURAFR	1snpAFR
0.533	EURAFR	1snpAFR
0.537	EURAFR	1snpAFR
0.542	EURAFR	1snpAFR
0.544	EURAFR	1snpAFR
0.545	EURAFR	1snpAFR
0.546	EURAFR	1snpAFR
0.555	EURAFR	1snpAFR
0.556	EURAFR	1snpAFR
0.573	EURAFR	1snpAFR
0.573	EURAFR	1snpAFR
0.576	EURAFR	1snpAFR
0.583	EURAFR	1snpAFR
0.584	EURAFR	1snpAFR
0.678	EURAFR	1snpAFR
0.685	EURAFR	1snpAFR
0.693	EURAFR	1snpAFR
0.701	EURAFR	1snpAFR
0.706	EURAFR	1snpAFR
0.755	EURAFR	1snpAFR
0.309	EURAFR	1snpAFR1snpEUR
0.329	EURAFR	1snpAFR1snpEUR
0.341	EURAFR	1snpAFR1snpEUR
0.348	EURAFR	1snpAFR1snpEUR
0.352	EURAFR	1snpAFR1snpEUR
0.359	EURAFR	1snpAFR1snpEUR
0.376	EURAFR	1snpAFR1snpEUR
0.377	EURAFR	1snpAFR1snpEUR
0.377	EURAFR	1snpAFR1snpEUR
0.377	EURAFR	1snpAFR1snpEUR
0.377	EURAFR	1snpAFR1snpEUR
0.379	EURAFR	1snpAFR1snpEUR
0.396	EURAFR	1snpAFR1snpEUR
0.406	EURAFR	1snpAFR1snpEUR
0.453	EURAFR	1snpAFR1snpEUR
0.491	EURAFR	1snpAFR1snpEUR
0.536	EURAFR	1snpAFR1snpEUR
0.539	EURAFR	1snpAFR1snpEUR
0.56	EURAFR	1snpAFR1snpEUR
0.562	EURAFR	1snpAFR1snpEUR
0.575	EURAFR	1snpAFR1snpEUR
0.368	EURAFR	1snpEUR
0.385	EURAFR	1snpEUR
0.438	EURAFR	1snpEUR
0.466	EURAFR	1snpEUR
0.472	EURAFR	1snpEUR
0.485	EURAFR	1snpEUR
0.49	EURAFR	1snpEUR
0.493	EURAFR	1snpEUR
0.497	EURAFR	1snpEUR
0.498	EURAFR	1snpEUR
0.504	EURAFR	1snpEUR
0.509	EURAFR	1snpEUR
0.512	EURAFR	1snpEUR
0.512	EURAFR	1snpEUR
0.516	EURAFR	1snpEUR
0.525	EURAFR	1snpEUR
0.525	EURAFR	1snpEUR
0.526	EURAFR	1snpEUR
0.527	EURAFR	1snpEUR
0.527	EURAFR	1snpEUR
0.527	EURAFR	1snpEUR
0.53	EURAFR	1snpEUR
0.534	EURAFR	1snpEUR
0.535	EURAFR	1snpEUR
0.536	EURAFR	1snpEUR
0.543	EURAFR	1snpEUR
0.544	EURAFR	1snpEUR
0.56	EURAFR	1snpEUR
0.563	EURAFR	1snpEUR
0.565	EURAFR	1snpEUR
0.566	EURAFR	1snpEUR
0.578	EURAFR	1snpEUR
0.579	EURAFR	1snpEUR
0.59	EURAFR	1snpEUR
0.592	EURAFR	1snpEUR
0.622	EURAFR	1snpEUR
0.625	EURAFR	1snpEUR
0.755	EURAFR	1snpEUR
0.486	AFRAFR	0snp
0.488	AFRAFR	0snp
0.504	AFRAFR	0snp
0.529	AFRAFR	0snp
0.531	AFRAFR	0snp
0.532	AFRAFR	0snp
0.535	AFRAFR	0snp
0.537	AFRAFR	0snp
0.551	AFRAFR	0snp
0.571	AFRAFR	0snp
0.579	AFRAFR	0snp
0.598	AFRAFR	0snp
0.598	AFRAFR	0snp
0.598	AFRAFR	0snp
0.598	AFRAFR	0snp
0.603	AFRAFR	0snp
0.605	AFRAFR	0snp
0.607	AFRAFR	0snp
0.61	AFRAFR	0snp
0.616	AFRAFR	0snp
0.617	AFRAFR	0snp
0.618	AFRAFR	0snp
0.621	AFRAFR	0snp
0.621	AFRAFR	0snp
0.622	AFRAFR	0snp
0.626	AFRAFR	0snp
0.63	AFRAFR	0snp
0.631	AFRAFR	0snp
0.631	AFRAFR	0snp
0.634	AFRAFR	0snp
0.635	AFRAFR	0snp
0.636	AFRAFR	0snp
0.637	AFRAFR	0snp
0.638	AFRAFR	0snp
0.641	AFRAFR	0snp
0.642	AFRAFR	0snp
0.643	AFRAFR	0snp
0.643	AFRAFR	0snp
0.644	AFRAFR	0snp
0.646	AFRAFR	0snp
0.646	AFRAFR	0snp
0.647	AFRAFR	0snp
0.647	AFRAFR	0snp
0.648	AFRAFR	0snp
0.649	AFRAFR	0snp
0.65	AFRAFR	0snp
0.65	AFRAFR	0snp
0.65	AFRAFR	0snp
0.651	AFRAFR	0snp
0.653	AFRAFR	0snp
0.653	AFRAFR	0snp
0.653	AFRAFR	0snp
0.654	AFRAFR	0snp
0.654	AFRAFR	0snp
0.655	AFRAFR	0snp
0.655	AFRAFR	0snp
0.655	AFRAFR	0snp
0.658	AFRAFR	0snp
0.658	AFRAFR	0snp
0.659	AFRAFR	0snp
0.659	AFRAFR	0snp
0.66	AFRAFR	0snp
0.66	AFRAFR	0snp
0.662	AFRAFR	0snp
0.662	AFRAFR	0snp
0.664	AFRAFR	0snp
0.664	AFRAFR	0snp
0.665	AFRAFR	0snp
0.665	AFRAFR	0snp
0.666	AFRAFR	0snp
0.668	AFRAFR	0snp
0.668	AFRAFR	0snp
0.668	AFRAFR	0snp
0.668	AFRAFR	0snp
0.67	AFRAFR	0snp
0.67	AFRAFR	0snp
0.671	AFRAFR	0snp
0.671	AFRAFR	0snp
0.671	AFRAFR	0snp
0.672	AFRAFR	0snp
0.672	AFRAFR	0snp
0.674	AFRAFR	0snp
0.675	AFRAFR	0snp
0.675	AFRAFR	0snp
0.676	AFRAFR	0snp
0.676	AFRAFR	0snp
0.677	AFRAFR	0snp
0.679	AFRAFR	0snp
0.679	AFRAFR	0snp
0.679	AFRAFR	0snp
0.679	AFRAFR	0snp
0.679	AFRAFR	0snp
0.681	AFRAFR	0snp
0.681	AFRAFR	0snp
0.682	AFRAFR	0snp
0.682	AFRAFR	0snp
0.682	AFRAFR	0snp
0.682	AFRAFR	0snp
0.683	AFRAFR	0snp
0.683	AFRAFR	0snp
0.684	AFRAFR	0snp
0.684	AFRAFR	0snp
0.685	AFRAFR	0snp
0.685	AFRAFR	0snp
0.686	AFRAFR	0snp
0.686	AFRAFR	0snp
0.687	AFRAFR	0snp
0.689	AFRAFR	0snp
0.689	AFRAFR	0snp
0.689	AFRAFR	0snp
0.689	AFRAFR	0snp
0.69	AFRAFR	0snp
0.69	AFRAFR	0snp
0.691	AFRAFR	0snp
0.691	AFRAFR	0snp
0.692	AFRAFR	0snp
0.693	AFRAFR	0snp
0.693	AFRAFR	0snp
0.694	AFRAFR	0snp
0.694	AFRAFR	0snp
0.694	AFRAFR	0snp
0.694	AFRAFR	0snp
0.695	AFRAFR	0snp
0.695	AFRAFR	0snp
0.695	AFRAFR	0snp
0.695	AFRAFR	0snp
0.695	AFRAFR	0snp
0.695	AFRAFR	0snp
0.695	AFRAFR	0snp
0.696	AFRAFR	0snp
0.696	AFRAFR	0snp
0.696	AFRAFR	0snp
0.696	AFRAFR	0snp
0.696	AFRAFR	0snp
0.697	AFRAFR	0snp
0.7	AFRAFR	0snp
0.7	AFRAFR	0snp
0.701	AFRAFR	0snp
0.701	AFRAFR	0snp
0.702	AFRAFR	0snp
0.702	AFRAFR	0snp
0.703	AFRAFR	0snp
0.703	AFRAFR	0snp
0.703	AFRAFR	0snp
0.703	AFRAFR	0snp
0.704	AFRAFR	0snp
0.704	AFRAFR	0snp
0.704	AFRAFR	0snp
0.705	AFRAFR	0snp
0.705	AFRAFR	0snp
0.706	AFRAFR	0snp
0.708	AFRAFR	0snp
0.709	AFRAFR	0snp
0.709	AFRAFR	0snp
0.71	AFRAFR	0snp
0.71	AFRAFR	0snp
0.71	AFRAFR	0snp
0.711	AFRAFR	0snp
0.712	AFRAFR	0snp
0.712	AFRAFR	0snp
0.713	AFRAFR	0snp
0.715	AFRAFR	0snp
0.716	AFRAFR	0snp
0.717	AFRAFR	0snp
0.718	AFRAFR	0snp
0.719	AFRAFR	0snp
0.719	AFRAFR	0snp
0.721	AFRAFR	0snp
0.721	AFRAFR	0snp
0.722	AFRAFR	0snp
0.723	AFRAFR	0snp
0.724	AFRAFR	0snp
0.726	AFRAFR	0snp
0.727	AFRAFR	0snp
0.728	AFRAFR	0snp
0.729	AFRAFR	0snp
0.729	AFRAFR	0snp
0.731	AFRAFR	0snp
0.733	AFRAFR	0snp
0.734	AFRAFR	0snp
0.735	AFRAFR	0snp
0.738	AFRAFR	0snp
0.74	AFRAFR	0snp
0.747	AFRAFR	0snp
0.749	AFRAFR	0snp
0.761	AFRAFR	0snp
0.765	AFRAFR	0snp
0.335	AFRAFR	1snpAFR
0.388	AFRAFR	1snpAFR
0.389	AFRAFR	1snpAFR
0.403	AFRAFR	1snpAFR
0.442	AFRAFR	1snpAFR
0.443	AFRAFR	1snpAFR
0.456	AFRAFR	1snpAFR
0.46	AFRAFR	1snpAFR
0.464	AFRAFR	1snpAFR
0.465	AFRAFR	1snpAFR
0.467	AFRAFR	1snpAFR
0.469	AFRAFR	1snpAFR
0.469	AFRAFR	1snpAFR
0.47	AFRAFR	1snpAFR
0.474	AFRAFR	1snpAFR
0.475	AFRAFR	1snpAFR
0.487	AFRAFR	1snpAFR
0.493	AFRAFR	1snpAFR
0.496	AFRAFR	1snpAFR
0.496	AFRAFR	1snpAFR
0.497	AFRAFR	1snpAFR
0.498	AFRAFR	1snpAFR
0.5	AFRAFR	1snpAFR
0.501	AFRAFR	1snpAFR
0.501	AFRAFR	1snpAFR
0.503	AFRAFR	1snpAFR
0.503	AFRAFR	1snpAFR
0.505	AFRAFR	1snpAFR
0.505	AFRAFR	1snpAFR
0.505	AFRAFR	1snpAFR
0.505	AFRAFR	1snpAFR
0.506	AFRAFR	1snpAFR
0.506	AFRAFR	1snpAFR
0.508	AFRAFR	1snpAFR
0.51	AFRAFR	1snpAFR
0.51	AFRAFR	1snpAFR
0.51	AFRAFR	1snpAFR
0.514	AFRAFR	1snpAFR
0.515	AFRAFR	1snpAFR
0.517	AFRAFR	1snpAFR
0.519	AFRAFR	1snpAFR
0.52	AFRAFR	1snpAFR
0.52	AFRAFR	1snpAFR
0.521	AFRAFR	1snpAFR
0.522	AFRAFR	1snpAFR
0.522	AFRAFR	1snpAFR
0.527	AFRAFR	1snpAFR
0.528	AFRAFR	1snpAFR
0.528	AFRAFR	1snpAFR
0.528	AFRAFR	1snpAFR
0.529	AFRAFR	1snpAFR
0.53	AFRAFR	1snpAFR
0.531	AFRAFR	1snpAFR
0.531	AFRAFR	1snpAFR
0.533	AFRAFR	1snpAFR
0.534	AFRAFR	1snpAFR
0.537	AFRAFR	1snpAFR
0.542	AFRAFR	1snpAFR
0.543	AFRAFR	1snpAFR
0.544	AFRAFR	1snpAFR
0.544	AFRAFR	1snpAFR
0.545	AFRAFR	1snpAFR
0.545	AFRAFR	1snpAFR
0.546	AFRAFR	1snpAFR
0.547	AFRAFR	1snpAFR
0.554	AFRAFR	1snpAFR
0.554	AFRAFR	1snpAFR
0.554	AFRAFR	1snpAFR
0.558	AFRAFR	1snpAFR
0.562	AFRAFR	1snpAFR
0.564	AFRAFR	1snpAFR
0.566	AFRAFR	1snpAFR
0.567	AFRAFR	1snpAFR
0.569	AFRAFR	1snpAFR
0.573	AFRAFR	1snpAFR
0.577	AFRAFR	1snpAFR
0.579	AFRAFR	1snpAFR
0.581	AFRAFR	1snpAFR
0.581	AFRAFR	1snpAFR
0.582	AFRAFR	1snpAFR
0.589	AFRAFR	1snpAFR
0.608	AFRAFR	1snpAFR
0.617	AFRAFR	1snpAFR
0.618	AFRAFR	1snpAFR
0.631	AFRAFR	1snpAFR
0.634	AFRAFR	1snpAFR
0.638	AFRAFR	1snpAFR
0.649	AFRAFR	1snpAFR
0.651	AFRAFR	1snpAFR
0.659	AFRAFR	1snpAFR
0.66	AFRAFR	1snpAFR
0.665	AFRAFR	1snpAFR
0.668	AFRAFR	1snpAFR
0.671	AFRAFR	1snpAFR
0.674	AFRAFR	1snpAFR
0.676	AFRAFR	1snpAFR
0.68	AFRAFR	1snpAFR
0.68	AFRAFR	1snpAFR
0.681	AFRAFR	1snpAFR
0.685	AFRAFR	1snpAFR
0.687	AFRAFR	1snpAFR
0.694	AFRAFR	1snpAFR
0.694	AFRAFR	1snpAFR
0.698	AFRAFR	1snpAFR
0.699	AFRAFR	1snpAFR
0.7	AFRAFR	1snpAFR
0.702	AFRAFR	1snpAFR
0.706	AFRAFR	1snpAFR
0.715	AFRAFR	1snpAFR
0.724	AFRAFR	1snpAFR
0.22	AFRAFR	2snpAFR
0.3	AFRAFR	2snpAFR
0.312	AFRAFR	2snpAFR
0.354	AFRAFR	2snpAFR
0.369	AFRAFR	2snpAFR
0.376	AFRAFR	2snpAFR
0.381	AFRAFR	2snpAFR
0.414	AFRAFR	2snpAFR
0.421	AFRAFR	2snpAFR
0.53	AFRAFR	2snpAFR
0.542	AFRAFR	2snpAFR
